# Supplementary material for: Accumulation of Anthocyanidins Determines Leaf Color of Liquidambar Formosana as Revealed by Transcriptome Sequencing and Metabolism Analysis
Source: Curr Issues Mol Biol. 2022 Jan 7;44(1):242–56. doi: 10.3390/cimb44010018 (PMC8928986; doi:10.3390/cimb44010018)
Supplement: Supplementary file 1 [file cimb-44-00018-s001.zip]

Archive with 15 entries (14 files):
- Supplementary files/
- Supplementary files/Supplementary Figure S1.pdf
- Supplementary files/Supplementary Figure S2.pdf
- Supplementary files/Supplementary Figure S3.pdf
- Supplementary files/Supplementary Figure S4.pdf
- Supplementary files/Supplementary Figure S5.pdf
- Supplementary files/supplementary Figure S6.pdf
- Supplementary files/Supplementary Table S1.xlsx
- Supplementary files/Supplementary Table S2.xls
- Supplementary files/Supplementary Table S3.xls
- Supplementary files/Supplementary Table S4.xlsx
- Supplementary files/Supplementary Table S5.xlsx
- Supplementary files/Supplementary Table S6.xlsx
- Supplementary files/Supplementary Table S7.pdf
- Supplementary files/~$Supplementary Table S1.xlsx
