# Supplementary material for: Accumulation of Anthocyanidins Determines Leaf Color of Liquidambar Formosana as Revealed by Transcriptome Sequencing and Metabolism Analysis
Source: Curr Issues Mol Biol. 2022 Jan 7;44(1):242–56. doi: 10.3390/cimb44010018 (PMC8928986; doi:10.3390/cimb44010018)
Supplement: Supplementary file 1 [file cimb-44-00018-s001.zip › Supplementary files/Supplementary Table S1.xlsx]

## Sheet: Abbreviaions
Abbreviations in Table S1-1&2
Q1 = Ion selection in Triple Quadrupole (Da)
Q3 = Fragment ion selection after collision gas in Triple Quadrupole (Da)
Rt = retention time (min)
KEGG ID = entry identifiers (accession numbers) of entry identifiers (accession numbers
NLHC stands for the spring leaves of cultivar 'Nanlinghong' with red color (NLHC1/NLHC2/NLHC3 are three biology replications)
NLHX stands for the summer leaves of cultivar 'Nanlinghong' with green color (NLHX1/NLHX2/NLHX3 are three biology replications)
NLHQ stands for the autumn leaves of cultivar 'Nanlinghong' with dark-red color (NLHQ1/NLHQ2/NLHQ3 are three biology replications)
ZFC stands for the spring leaves of cultivar 'Fuluzifeng' with purple color (ZFC1/ZFC2/ZFC3 are three biology replications)
Mix stands for a mixture of four samples (mix01/mix02/mix03 are three test replications)
CPS = Count Per Second (Characteristic ionic strength)
SE = Standard Error
Percent presents the proportion of one kind of metabolites in the detected metabolites of the sample for each season

## Sheet: S1-1
Supplementary Table S1-1: The list of the flavonoids detected in this study
Class		Compounds	Q1 (Da)	Q3 (Da)	Rt (min)	Molecular Weight (Da)	Ionization model	KEGG ID	NLHC1	NLHC2	NLHC3	NLHX1	NLHX2	NLHX3	NLHQ1	NLHQ2	NLHQ3	ZFC1	ZFC2	ZFC3	mix01	mix02	mix03
Anthocyanins	Cyanidins	Cyanidin Chloride	287	213	3.54	287.24	Protonated	C05905	34700000	45000000	64400000	0	0	0	0	0	0	0	0	0	39200000	35200000	37200000
Anthocyanins	Cyanidins	Cyanidin 3-O-galactoside	449.1	286.8	2.68	448.1	[M]+	C08647	0	0	0	0	0	0	0	82100000	58700000	62900000	68100000	77600000	21000000	27200000	29200000
Anthocyanins	Cyanidins	Cyanidin 3-O-glucosyl-malonylglucoside	697.1	534.9	2.09	697.1	Protonated	-	337000	233000	391000	0	0	0	9	0	0	0	0	0	86800	122000	60400
Anthocyanins	Cyanidins	Cyanidin 3-O-rutinoside	595	287	2.7	595	Protonated	C08620	8980000	7310000	6300000	25400000	16800000	16600000	11100000	8690000	10000000	11100000	9600000	11100000	12000000	10000000	9900000
Anthocyanins	Cyanidins	Cyanidin 3,5-O-diglucoside	611	287	2.08	611	Protonated	C08639	52900000	50500000	52400000	14400000	11500000	11800000	41000000	103000000	63700000	113000000	125000000	161000000	76700000	88500000	69300000
Anthocyanins	Cyanidins	Cyanidin 3-O-glucoside	449.1	287.3	2.59	449.1	Protonated	C08604	0	0	0	0	0	0	71000000	100000000	69200000	76900000	76200000	91300000	24800000	32000000	33400000
Anthocyanins	Cyanidins	Cyanidin O-diacetyl-hexoside-O-glyceric acid	619.1	285.2	3.26	620.1	[M-H]-	-	0	0	0	0	0	0	0	0	0	123000	183000	207000	53300	64000	49700
Anthocyanins	Peonidins	Peonidin O-hexoside	463.1	301	2.89	463.12	Protonated	-	280000000	240000000	272000000	0	0	0	81800000	109000000	63400000	192000000	273000000	392000000	144000000	141000000	126000000
Anthocyanins	Peonidins	Peonidin 3-O-glucoside chloride	463.1	301.1	2.94	498.09	[M-Cl]+	-	49300000	42100000	36300000	0	0	0	12300000	17300000	7970000	28800000	44400000	61500000	22700000	16900000	14000000
Anthocyanins	pelargonidins	Pelargonin	595	270.9	2.38	595	Protonated	C08725	5350000	4640000	5140000	2030000	1960000	1630000	1510000	1430000	1760000	16100000	17400000	17500000	6580000	6740000	6860000
Anthocyanins	pelargonidins	Pelargonidin 3-O-beta-D-glucoside（Callistephin chloride)	433.1	271	2.83	433.1	Protonated	-	0	0	0	0	0	0	26100000	35800000	21700000	365000000	383000000	399000000	121000000	107000000	103000000
Anthocyanins	Delphinidins	Delphin chloride	627.2	303.1	1.88	662.12	[M-Cl]+	C16312	7300000	5620000	6910000	0	0	0	0	0	0	29600000	37200000	29200000	10300000	16800000	15700000
Anthocyanins	Delphinidins	Delphinidin 3-O-glucoside	465.1	303	2.26	465.1	Protonated	C12138	4420000	3000000	3440000	1070000	1110000	1370000	1600000	1340000	3590000	154000000	187000000	180000000	34500000	50200000	48600000
Anthocyanins	Delphinidins	Delphinidin 3-O-rutinoside	611	303	2.37	611	Protonated	C16315	0	0	0	0	0	0	0	0	0	5670000	4720000	3940000	2470000	1610000	1590000
Anthocyanins	Malvindins	Malvidin 3,5-diglucoside	655.2	331.1	2.61	655.2	Protonated	C08718	27400000	21400000	26200000	0	95500	0	0	0	0	812000	756000	779000	6650000	8720000	9130000
Flavanones		Naringenin	273.1	153	5.59	272.07	[M+H]+	C00509	10700000	9560000	14800000	478000	412000	382000	452000	491000	646000	2980000	5560000	4700000	7140000	7390000	7380000
Flavanones		Eriodictyol	287.1	135	5.05	288.06	[M-H]-	C05631	97800	127000	157000	0	0	0	0	0	0	193000	225000	114000	124000	133000	141000
Flavonols		Myricetin	317	151	4.7	318.04	[M-H]-	C10107	9300000	8930000	13900000	1260000	825000	726000	538000	358000	522000	279000000	324000000	315000000	213000000	234000000	245000000
Flavonols		Quercetin	303	153	5.13	302.04	[M+H]+	C00389	0	0	0	9	0	0	0	0	0	37900000	60200000	42200000	22100000	20900000	21700000
Flavonols		Kaempferol	287	153	5.73	286.05	[M+H]+	C05903	26400000	31000000	47200000	4840000	3480000	2900000	1930000	2300000	1910000	35400000	78300000	37000000	22900000	23200000	22500000
Dihydroflavonols		Dihydroquercetin	305.1	231	4.14	304.06	[M+H]+	C01617	1990000	2030000	1960000	0	0	0	0	0	0	7700000	11300000	14400000	4060000	4060000	4000000
Dihydroflavonols		Dihydromyricetin	319.1	301	3.52	320.05	[M-H]-	C02906	12600000	14400000	18500000	16600000	7330000	5220000	0	0	0	0	0	0	41100000	43400000	43700000
Dihydroflavonols		Dihydrokaempferol	287.1	259	4.62	288.06	[M-H]-	C00974	5970000	7790000	8660000	455000	381000	316000	199000	283000	254000	10500000	12300000	5980000	6830000	7130000	7800000
Proanthocyanidins		L-Epicatechin	273.1	189	3.74	274.08	[M-H]-	C12128	2440000	2240000	2150000	1900000	1510000	1300000	1240000	2110000	3070000	1580000	1560000	1580000	2440000	2240000	2150000
Proanthocyanidins		Catechin	289.1	245	3	290.08	[M-H]-	C06562	4640000	4940000	4410000	2420000	1970000	1640000	1640000	2730000	3980000	1970000	2010000	2010000	3010000	2860000	2820000
Proanthocyanidins		Procyanidin A1	575	285	3.68	576.13	[M-H]-	-	0	0	0	0	0	0	0	0	0	1010000	1440000	1320000	260000	244000	253000
Proanthocyanidins		Procyanidin A2	575	285	4.06	576.13	[M-H]-	C10237	0	0	0	0	0	0	0	0	0	1940000	2930000	2720000	509000	533000	531000
Proanthocyanidins		Procyanidin B2	577	407.1	3.03	578.14	[M-H]-	-	5900000	7070000	6070000	5620000	5100000	4330000	6160000	10900000	23100000	5220000	5290000	6570000	6580000	6410000	6900000
Proanthocyanidins		Procyanidin B3	577.1	407.1	2.79	578.14	[M-H]-	-	6250000	7350000	4990000	10900000	9450000	8840000	7910000	13000000	19600000	418000	592000	699000	6240000	6340000	6230000
		Procyanidin A							0	0	0	0	0	0	0	0	0	2950000	4370000	4040000	769000	777000	784000
		Procyanidin B							12150000	14420000	11060000	16520000	14550000	13170000	14070000	23900000	42700000	5638000	5882000	7269000	12820000	12750000	13130000

## Sheet: S1-2
Supplementary Table S1-2: The concentrations of flavonoids in leaves of L. formosana with different color
Flavonoid types		NLHC			NLHX			NLHQ			ZFC
		CPS	SE	Percent	CPS	SE	Percent	CPS	SE	Percent	CPS	SE	Percent
Anthocyanins	Cyanidins	1.07633e+08	1.3653e+07	0.1937	3.21667e+07	6.61085e+06	0.4675	2.06333e+08	8.55823e+07	0.5573	2.94667e+08	4.08207e+07	0.1756
	Peonidins	3.06333e+08	2.35443e+07	0.5512	0	0	0	9.71667e+07	2.74289e+07	0.2625	3.30667e+08	1.171e+08	0.1971
	Pelargonidins	5.04333e+06	364737	0.0091	1.87333e+06	213620	0.0272	2.94333e+07	7.0316e+06	0.0795	3.99333e+08	1.80093e+07	0.238
	Delphinidins	10240000	1.54622e+06	0.0184	1.18333e+06	162891	0.0172	2.17667e+06	1.23087e+06	0.0059	2.10333e+08	2.01329e+07	0.1254
	Malvindins	25000000	3.1749e+06	0.045	31833.3	55136.9	0.0005	0	0	0	782333	28148.4	0.0005
Flavonoes	Naringenin	1.16867e+07	2.75582e+06	0.021	424000	49112.1	0.0062	529667	102617	0.0013	4.41333e+06	1.31367e+06	0.0026
	Eriodictyol	127267	29600.9	0.0002	0	0	0	0	0	0	177333	57134.3	0.0001
Flavonols	Myricetin	10710000	2.76881e+06	0.0193	937000	284072	0.0136	472667	99626	0.0013	306000000	2.38118e+07	0.1824
	Quercetin	0	0	0	0	0	0	0	0	0	4.67667e+07	1.18306e+07	0.0279
	Kaempferol	3.48667e+07	1.09258e+07	0.0627	3740000	995791	0.0544	2.04667e+06	219621	0.0055	5.02333e+07	24319608	0.0299
Dihydroflavonols	Dihydroquercetin	1.99333e+06	35118.8	0.0036	0	0	0	0	0	0	1.11333e+07	3.35311e+06	0.0066
	Dihydromyricetin	1.51667e+07	3.02379e+06	0.0273	9.71667e+06	6.05378e+06	0.1412	0	0	0	0	0	0
	Dihydrokaempferol	7.47333e+06	1.37267e+06	0.0134	384000	69548.5	0.0056	245333	42665.4	0.0007	9.59333e+06	3.25609e+06	0.0057
Proanthocyanidines	Epicatechin	2.27667e+06	148436	0.0041	1570000	304467	0.0228	2140000	915369	0.0058	1.57333e+06	11547	0.0009
	Catechin	4.66333e+06	265769	0.0084	2010000	391535	0.0292	2.78333e+06	1.17091e+06	0.0075	1.99667e+06	23094	0.0012
	Procyanidin A	0	0	0	0	0	0	0	0	0	3.78667e+06	743124	0.0023
	Procyanidin B	1.25667e+07	1.68028e+06	0.0226	1.47667e+07	1.6563e+06	0.2146	26900000	1.45341e+07	0.0727	6.26333e+06	880019	0.0037
