# Supplementary material for: Accumulation of Anthocyanidins Determines Leaf Color of Liquidambar Formosana as Revealed by Transcriptome Sequencing and Metabolism Analysis
Source: Curr Issues Mol Biol. 2022 Jan 7;44(1):242–56. doi: 10.3390/cimb44010018 (PMC8928986; doi:10.3390/cimb44010018)
Supplement: Supplementary file 1 [file cimb-44-00018-s001.zip › Supplementary files/Supplementary Table S2.xls]

## Sheet: filter.stat
Table S2 Overview of sequencing of the transcriptome
#Sample	ZFC1	ZFC2	ZFC3	NLHC1	NLHC2	NLHC3	NLHX1	NLHX2	NLHX3	NLHQ1	NLHQ2	NLHQ3
Raw Reads Number	48256326	46992116	49492866	48257232	46713296	47355588	43467208	49185874	48902788	47996524	47729464	48667994
Raw Bases Number	7238448900	7048817400	7423929900	7238584800	7006994400	7103338200	6520081200	7377881100	7335418200	7199478600	7159419600	7300199100
Clean Reads Number	46680954	45466790	47480130	46605042	45049902	45841134	42063996	47370224	46386170	46931078	46257042	47308838
Clean Reads Rate(%)	96.73	96.75	95.93	96.58	96.44	96.8	96.77	96.31	94.85	97.78	96.92	97.21
Clean Bases Number	7002143100	6820018500	7122019500	6990756300	6757485300	6876170100	6309599400	7105533600	6957925500	7039661700	6938556300	7096325700
Low-quality Reads Number	287668	320386	315766	363954	349064	298072	340386	329612	270912	298516	246746	312186
Low-quality Reads Rate(%)	0.6	0.68	0.64	0.75	0.75	0.63	0.78	0.67	0.55	0.62	0.52	0.64
Ns Reads Number	6	6	4	2	10	4	4	266	424	2	12	10
Ns Reads Rate(%)	0	0	0	0	0	0	0	0	0	0	0	0
Adapter Polluted Reads Number	1287698	1204934	1696966	1288234	1314320	1216378	1062822	1485772	2245282	766928	1225664	1046960
Adapter Polluted Reads Rate(%)	2.67	2.56	3.43	2.67	2.81	2.57	2.44	3.02	4.59	1.6	2.57	2.15
Raw Q30 Bases Rate(%)	94.37	94.32	94.45	93.86	94.07	94.42	94.05	94.73	94.84	94.05	94.57	93.89
Clean Q30 Bases Rate(%)	94.66	94.62	94.73	94.26	94.43	94.71	94.42	95.02	95.14	94.35	94.86	94.2
