# Supplementary material for: Accumulation of Anthocyanidins Determines Leaf Color of Liquidambar Formosana as Revealed by Transcriptome Sequencing and Metabolism Analysis
Source: Curr Issues Mol Biol. 2022 Jan 7;44(1):242–56. doi: 10.3390/cimb44010018 (PMC8928986; doi:10.3390/cimb44010018)
Supplement: Supplementary file 1 [file cimb-44-00018-s001.zip › Supplementary files/Supplementary Table S3.xls]

## Sheet: Trinity.stat
Table S3 Basic stat of transcripts or unigenes from twelve samples
Basic Stat	Trinity	Unigene
Count	316882	121216
N50	1329	1189
N90	366	327
Min Length	201	201
Max Length	15682	15682
Mean Length	863.95	782.77
Percent GC (%)	39.96	39.55
Total Bases	273770359	94884135
Total Matches(%)	31.9	24.1
Matched Bases(%)	34.21	32.46
Avg Accuracy(%)	74.22	73.59
