# Supplementary material for: Accumulation of Anthocyanidins Determines Leaf Color of Liquidambar Formosana as Revealed by Transcriptome Sequencing and Metabolism Analysis
Source: Curr Issues Mol Biol. 2022 Jan 7;44(1):242–56. doi: 10.3390/cimb44010018 (PMC8928986; doi:10.3390/cimb44010018)
Supplement: Supplementary file 1 [file cimb-44-00018-s001.zip › Supplementary files/Supplementary Table S4.xlsx]

## Sheet: NLHC_NLHQ
Supplementary Table S4-1 The numbers of differential expressed genes between NLHC and NLHQ
Gene	NLHC1_count	NLHC2_count	NLHC3_count	baseMean	NLHQ1_count	NLHQ2_count	NLHQ3_count	Log2FoldChange	pval	padj	Up/Down	Significant	Prot_ID	Prot_Coords	NT_TopHit	NT_Score	NT_Evalue	NT_Description	NR_TopHit	NR_Score	NR_Evalue	NR_Description	BLASTX_Sprot_TopHit	BLASTX_Score	BLASTX_Evalue	BLASTX_Description	BLASTP_Sprot_TopHit	BLASTP_Score	BLASTP_Evalue	BLASTP_Description	PFAM_TopHit	PFAM_Name	PFAM_Description	eggNOG_TopHit	eggNOG_Description	SignalP	TmHMM	RNAMMER	GO_biological_process	GO_molecular_function	GO_cellular_component	KO	Map
TRINITY_DN25175_c2_g1	115	166	92	783.092	1835	2204	119	-2.51085	4.7e-05	0.0335346	down	yes	Gene.10373::TRINITY_DN25175_c2_g1::g.10373::m.10373	58-924[-]	gi|702432725|ref|XM_010070954.1|	318	E:2e-83	PREDICTED: Eucalyptus grandis chitinase 6-like (LOC104456215), mRNA	gi|222139394|gb|ACM45716.1|	416	E:2e-143	class IV chitinase [Pyrus x bretschneideri x Pyrus pyrifolia]	CHI5_ARATH	402	E:3e-139	RecName: Full=Endochitinase EP3 {ECO:0000303|PubMed:11525512};^Eukaryota; Viridiplantae; Streptophyta; Embryophyta; Tracheophyta; Spermatophyta; Magnoliophyta; eudicotyledons; Gunneridae; Pentapetalae; rosids; malvids; Brassicales; Brassicaceae; Camelineae; Arabidopsis	CHI5_ARATH	416	E:4e-145	RecName: Full=Endochitinase EP3 {ECO:0000303|PubMed:11525512};^Eukaryota; Viridiplantae; Streptophyta; Embryophyta; Tracheophyta; Spermatophyta; Magnoliophyta; eudicotyledons; Gunneridae; Pentapetalae; rosids; malvids; Brassicales; Brassicaceae; Camelineae; Arabidopsis	PF00187.18	Chitin_bind_1	Chitin recognition protein	COG3979	chitinase	sigP:1^41^0.512^YES	ExpAA=20.90^PredHel=1^Topology=i21-40o	.	GO:0016998|cell wall macromolecule catabolic process;GO:0006032|chitin catabolic process;GO:0006952|defense response;GO:0000272|polysaccharide catabolic process;GO:0009617|response to bacterium;GO:0009611|response to wounding;GO:0010262|somatic embryogenesisGO:0006032|chitin catabolic process;GO:0016998|cell wall macromolecule catabolic process	.	GO:0005618|cell wall	K01183|E3.2.1.14; chitinase [EC:3.2.1.14]	map01100|Metabolic pathways;map00520|Amino sugar and nucleotide sugar metabolism;map00500|Starch and sucrose metabolism
TRINITY_DN14165_c0_g1	2	2	10	32.1079	71	78	24	-2.53924	3.65e-05	0.0268322	down	yes	Gene.30906::TRINITY_DN14165_c0_g1::g.30906::m.30906	26-1576[+]	gi|743816883|ref|XM_011021978.1|	82.4	E:5e-12	PREDICTED: Populus euphratica 3,9-dihydroxypterocarpan 6A-monooxygenase (LOC105122713), mRNA	gi|590636723|ref|XP_007028925.1|	751	E:0	Cytochrome P450, family 712, subfamily A, polypeptide 1 [Theobroma cacao]	C93A1_SOYBN	442	E:3e-148	RecName: Full=3,9-dihydroxypterocarpan 6A-monooxygenase;^Eukaryota; Viridiplantae; Streptophyta; Embryophyta; Tracheophyta; Spermatophyta; Magnoliophyta; eudicotyledons; Gunneridae; Pentapetalae; rosids; fabids; Fabales; Fabaceae; Papilionoideae; Phaseoleae; Glycine; Soja	C93A1_SOYBN	443	E:1e-148	RecName: Full=3,9-dihydroxypterocarpan 6A-monooxygenase;^Eukaryota; Viridiplantae; Streptophyta; Embryophyta; Tracheophyta; Spermatophyta; Magnoliophyta; eudicotyledons; Gunneridae; Pentapetalae; rosids; fabids; Fabales; Fabaceae; Papilionoideae; Phaseoleae; Glycine; Soja	PF00067.21	p450	Cytochrome P450	COG2124	Cytochrome p450	.	ExpAA=27.15^PredHel=1^Topology=i9-28o	.	GO:0006952|defense response;GO:0044550|secondary metabolite biosynthetic processGO:0055114|oxidation-reduction process	.	GO:0016020|membrane	K13261|CYP93A1; 3,9-dihydroxypterocarpan 6a-monooxygenase [EC:1.14.13.28]	map00943|Isoflavonoid biosynthesis
TRINITY_DN13072_c0_g2	658	455	252	1115.59	1670	1765	1943	-1.89789	2.08e-06	0.0029325	down	yes	Gene.33199::TRINITY_DN13072_c0_g2::g.33199::m.33199	500-2020[-]	gi|731373403|ref|XM_002266148.3|	1530	E:0	PREDICTED: Vitis vinifera high affinity nitrate transporter 2.5 (LOC100260250), mRNA	gi|590694851|ref|XP_007044725.1|	811	E:0	Nitrate transporter2.5 [Theobroma cacao]	NRT25_ARATH	693	E:0	RecName: Full=High affinity nitrate transporter 2.5;^Eukaryota; Viridiplantae; Streptophyta; Embryophyta; Tracheophyta; Spermatophyta; Magnoliophyta; eudicotyledons; Gunneridae; Pentapetalae; rosids; malvids; Brassicales; Brassicaceae; Camelineae; Arabidopsis	NRT25_ARATH	762	E:0	RecName: Full=High affinity nitrate transporter 2.5;^Eukaryota; Viridiplantae; Streptophyta; Embryophyta; Tracheophyta; Spermatophyta; Magnoliophyta; eudicotyledons; Gunneridae; Pentapetalae; rosids; malvids; Brassicales; Brassicaceae; Camelineae; Arabidopsis	PF07690.15	MFS_1	Major Facilitator Superfamily	COG2223	Transporter	.	ExpAA=232.87^PredHel=10^Topology=i43-65o101-123i130-152o167-189i202-221o257-279i328-350o355-377i384-406o416-438i	.	GO:0071249|cellular response to nitrate;GO:0042128|nitrate assimilation;GO:0015706|nitrate transportGO:0055085|transmembrane transport	.	GO:0016021|integral component of membrane;GO:0009705|plant-type vacuole membrane;GO:0005886|plasma membraneGO:0016021|integral component of membrane	K02575|NRT, narK, nrtP, nasA; MFS transporter, NNP family, nitrate/nitrite transporter	map00910|Nitrogen metabolism
TRINITY_DN28886_c2_g3	276	184	205	641.832	1489	942	714	-2.11445	4.76e-07	0.000975783	down	yes	Gene.52040::TRINITY_DN28886_c2_g3::g.52040::m.52040	1-363[-]	gi|955350749|ref|XM_003538280.3|	143	E:5e-31	PREDICTED: Glycine max peroxidase 4-like (LOC100813250), mRNA	gi|641821925|gb|KDO41520.1|	148	E:1e-41	hypothetical protein CISIN_1g020615mg [Citrus sinensis]	PER4_VITVI	145	E:2e-41	RecName: Full=Peroxidase 4 {ECO:0000250|UniProtKB:Q42578};^Eukaryota; Viridiplantae; Streptophyta; Embryophyta; Tracheophyta; Spermatophyta; Magnoliophyta; eudicotyledons; Gunneridae; Pentapetalae; rosids; Vitales; Vitaceae; Vitis	PER4_VITVI	169	E:6e-51	RecName: Full=Peroxidase 4 {ECO:0000250|UniProtKB:Q42578};^Eukaryota; Viridiplantae; Streptophyta; Embryophyta; Tracheophyta; Spermatophyta; Magnoliophyta; eudicotyledons; Gunneridae; Pentapetalae; rosids; Vitales; Vitaceae; Vitis	PF00141.22	peroxidase	Peroxidase	ENOG410YETZ	peroxidase	.	ExpAA=21.64^PredHel=1^Topology=o10-32i	.	GO:0042744|hydrogen peroxide catabolic process;GO:0006979|response to oxidative stressGO:0006979|response to oxidative stress;GO:0055114|oxidation-reduction process	.	GO:0005576|extracellular region	K00430|E1.11.1.7; peroxidase [EC:1.11.1.7]	map01100|Metabolic pathways;map00940|Phenylpropanoid biosynthesis;map01110|Biosynthesis of secondary metabolites
TRINITY_DN23594_c0_g1	764	770	676	1370.08	1780	2401	1899	-1.51131	2.45e-07	0.000574346	down	yes	Gene.8812::TRINITY_DN23594_c0_g1::g.8812::m.8812	2-886[+]	gi|731417254|ref|XM_003633648.2|	902	E:0	PREDICTED: Vitis vinifera probable low-specificity L-threonine aldolase 1 (LOC100265578), transcript variant X4, mRNA	gi|225453044|ref|XP_002266992.1|	520	E:0	PREDICTED: probable low-specificity L-threonine aldolase 1 [Vitis vinifera]	THA1_ARATH	450	E:1e-154	RecName: Full=Probable low-specificity L-threonine aldolase 1;^Eukaryota; Viridiplantae; Streptophyta; Embryophyta; Tracheophyta; Spermatophyta; Magnoliophyta; eudicotyledons; Gunneridae; Pentapetalae; rosids; malvids; Brassicales; Brassicaceae; Camelineae; Arabidopsis	THA1_ARATH	450	E:2e-157	RecName: Full=Probable low-specificity L-threonine aldolase 1;^Eukaryota; Viridiplantae; Streptophyta; Embryophyta; Tracheophyta; Spermatophyta; Magnoliophyta; eudicotyledons; Gunneridae; Pentapetalae; rosids; malvids; Brassicales; Brassicaceae; Camelineae; Arabidopsis	PF01212.20	Beta_elim_lyase	Beta-eliminating lyase	COG2008	Aldolase	.	.	.	GO:0006545|glycine biosynthetic process;GO:0006567|threonine catabolic processGO:0006520|cellular amino acid metabolic process	.	GO:0005829|cytosol	K01620|ltaE; threonine aldolase [EC:4.1.2.5]	map01230|Biosynthesis of amino acids;map00260|Glycine, serine and threonine metabolism;map01110|Biosynthesis of secondary metabolites;map01100|Metabolic pathways;map01120|Microbial metabolism in diverse environments;map01130|Biosynthesis of antibiotics
TRINITY_DN28910_c2_g1	2474	4437	5101	9085.74	15651	17587	8976	-1.72584	6.66e-05	0.0431575	down	yes	Gene.9265::TRINITY_DN28910_c2_g1::g.9265::m.9265	1608-2405[-]	gi|731419143|ref|XM_002278408.2|	785	E:0	PREDICTED: Vitis vinifera formate dehydrogenase, mitochondrial (LOC100261093), mRNA	gi|763743983|gb|KJB11482.1|	482	E:2e-160	hypothetical protein B456_001G261400 [Gossypium raimondii]	FDH_SOLTU	462	E:2e-152	RecName: Full=Formate dehydrogenase, mitochondrial {ECO:0000255|HAMAP-Rule:MF_03210, ECO:0000303|Ref.1};^Eukaryota; Viridiplantae; Streptophyta; Embryophyta; Tracheophyta; Spermatophyta; Magnoliophyta; eudicotyledons; Gunneridae; Pentapetalae; asterids; lamiids; Solanales; Solanaceae; Solanoideae; Solaneae; Solanum	FDH_SOLTU	462	E:4e-162	RecName: Full=Formate dehydrogenase, mitochondrial {ECO:0000255|HAMAP-Rule:MF_03210, ECO:0000303|Ref.1};^Eukaryota; Viridiplantae; Streptophyta; Embryophyta; Tracheophyta; Spermatophyta; Magnoliophyta; eudicotyledons; Gunneridae; Pentapetalae; asterids; lamiids; Solanales; Solanaceae; Solanoideae; Solaneae; Solanum	PF00389.29	2-Hacid_dh	D-isomer specific 2-hydroxyacid dehydrogenase, catalytic domain	COG1052	Dehydrogenase	.	.	.	GO:0008152|metabolic process;GO:0055114|oxidation-reduction process	.	GO:0005739|mitochondrion	K00122|FDH; formate dehydrogenase [EC:1.2.1.2];K00122|FDH; formate dehydrogenase [EC:1.2.1.2]	map01200|Carbon metabolism;map01100|Metabolic pathways;map00630|Glyoxylate and dicarboxylate metabolism;map01120|Microbial metabolism in diverse environments;map00680|Methane metabolism;map01200|Carbon metabolism;map01100|Metabolic pathways;map00630|Glyoxylate and dicarboxylate metabolism;map01120|Microbial metabolism in diverse environments;map00680|Methane metabolism
TRINITY_DN23285_c7_g1	1731	1639	1229	2444.76	3446	3337	3503	-1.23511	7.75e-06	0.00778231	down	yes	Gene.46432::TRINITY_DN23285_c7_g1::g.46432::m.46432	482-1084[-]	gi|731369316|ref|XM_002284853.2|	394	E:5e-106	PREDICTED: Vitis vinifera probable peroxygenase 4 (LOC100242160), transcript variant X2, mRNA	gi|743822837|ref|XP_011021794.1|	333	E:5e-110	PREDICTED: probable peroxygenase 4 isoform X2 [Populus euphratica]	PXG4_ARATH	259	E:1e-82	RecName: Full=Probable peroxygenase 4;^Eukaryota; Viridiplantae; Streptophyta; Embryophyta; Tracheophyta; Spermatophyta; Magnoliophyta; eudicotyledons; Gunneridae; Pentapetalae; rosids; malvids; Brassicales; Brassicaceae; Camelineae; Arabidopsis	PXG4_ARATH	260	E:2e-86	RecName: Full=Probable peroxygenase 4;^Eukaryota; Viridiplantae; Streptophyta; Embryophyta; Tracheophyta; Spermatophyta; Magnoliophyta; eudicotyledons; Gunneridae; Pentapetalae; rosids; malvids; Brassicales; Brassicaceae; Camelineae; Arabidopsis	PF05042.12	Caleosin	Caleosin related protein	ENOG410YGB5	Caleosin related protein	.	.	.	GO:0009819|drought recovery;GO:0009737|response to abscisic acid	.	GO:0005811|lipid droplet	K17991|PXG; peroxygenase [EC:1.11.2.3]	map00073|Cutin, suberine and wax biosynthesis
TRINITY_DN27451_c0_g2	1691	808	490	3492.68	6965	5909	4941	-2.314	9.37e-07	0.00164755	down	yes	Gene.1387::TRINITY_DN27451_c0_g2::g.1387::m.1387	100-1854[+]	gi|731411982|ref|XM_002278944.2|	1602	E:0	PREDICTED: Vitis vinifera protein NRT1/ PTR FAMILY 5.1 (LOC100262166), transcript variant X1, mRNA	gi|255559629|ref|XP_002520834.1|	1016	E:0	PREDICTED: protein NRT1/ PTR FAMILY 5.1 [Ricinus communis]	PTR30_ARATH	894	E:0	RecName: Full=Protein NRT1/ PTR FAMILY 5.1;^Eukaryota; Viridiplantae; Streptophyta; Embryophyta; Tracheophyta; Spermatophyta; Magnoliophyta; eudicotyledons; Gunneridae; Pentapetalae; rosids; malvids; Brassicales; Brassicaceae; Camelineae; Arabidopsis	PTR30_ARATH	905	E:0	RecName: Full=Protein NRT1/ PTR FAMILY 5.1;^Eukaryota; Viridiplantae; Streptophyta; Embryophyta; Tracheophyta; Spermatophyta; Magnoliophyta; eudicotyledons; Gunneridae; Pentapetalae; rosids; malvids; Brassicales; Brassicaceae; Camelineae; Arabidopsis	PF00854.20	PTR2	POT family	COG3104	transporter	.	ExpAA=227.10^PredHel=10^Topology=i96-118o138-160i181-203o208-230i322-344o359-381i402-424o449-471i484-506o532-551i	.	GO:0009624|response to nematodeGO:0006810|transport	.	GO:0016021|integral component of membraneGO:0016020|membrane	.	.
TRINITY_DN22676_c0_g4	53	19	32	104	132	252	131	-2.01828	5e-05	0.0350375	down	yes	Gene.4246::TRINITY_DN22676_c0_g4::g.4246::m.4246	157-900[+]	gi|224112270|ref|XM_002316102.1|	593	E:4e-166	Populus trichocarpa hypothetical protein (POPTR_0010s17610g) mRNA, complete cds	gi|296086363|emb|CBI31952.3|	374	E:6e-154	unnamed protein product [Vitis vinifera]	AVT1J_ARATH	252	E:4e-102	RecName: Full=Amino acid transporter AVT1J {ECO:0000305};^Eukaryota; Viridiplantae; Streptophyta; Embryophyta; Tracheophyta; Spermatophyta; Magnoliophyta; eudicotyledons; Gunneridae; Pentapetalae; rosids; malvids; Brassicales; Brassicaceae; Camelineae; Arabidopsis	AVT1J_ARATH	271	E:3e-87	RecName: Full=Amino acid transporter AVT1J {ECO:0000305};^Eukaryota; Viridiplantae; Streptophyta; Embryophyta; Tracheophyta; Spermatophyta; Magnoliophyta; eudicotyledons; Gunneridae; Pentapetalae; rosids; malvids; Brassicales; Brassicaceae; Camelineae; Arabidopsis	PF01490.17	Aa_trans	Transmembrane amino acid transporter protein	COG0814	amino acid transport	.	ExpAA=126.79^PredHel=6^Topology=i20-42o46-68i96-115o142-159i164-186o201-223i	.	GO:0003333|amino acid transmembrane transportGO:0003333|amino acid transmembrane transport	.	GO:0016021|integral component of membrane	.	.
TRINITY_DN13130_c1_g2	28	38	46	82.3519	132	155	94	-1.68867	6.21e-05	0.0407977	down	yes	Gene.6314::TRINITY_DN13130_c1_g2::g.6314::m.6314	114-1970[-]	gi|566160157|ref|XM_006385124.1|	1485	E:0	Populus trichocarpa proton-dependent oligopeptide transport family protein (POPTR_0003s00860g) mRNA, complete cds	gi|743849205|ref|XP_011028408.1|	935	E:0	PREDICTED: protein NRT1/ PTR FAMILY 4.3 [Populus euphratica]	PTR16_ARATH	825	E:0	RecName: Full=Protein NRT1/ PTR FAMILY 4.3;^Eukaryota; Viridiplantae; Streptophyta; Embryophyta; Tracheophyta; Spermatophyta; Magnoliophyta; eudicotyledons; Gunneridae; Pentapetalae; rosids; malvids; Brassicales; Brassicaceae; Camelineae; Arabidopsis	PTR16_ARATH	884	E:0	RecName: Full=Protein NRT1/ PTR FAMILY 4.3;^Eukaryota; Viridiplantae; Streptophyta; Embryophyta; Tracheophyta; Spermatophyta; Magnoliophyta; eudicotyledons; Gunneridae; Pentapetalae; rosids; malvids; Brassicales; Brassicaceae; Camelineae; Arabidopsis	PF00854.20	PTR2	POT family	COG3104	transporter	.	ExpAA=260.79^PredHel=12^Topology=i46-68o83-101i106-128o157-179i200-222o232-254i351-373o399-421i434-456o471-493i506-528o556-575i	.	GO:0006857|oligopeptide transport;GO:0009624|response to nematodeGO:0006810|transport	.	GO:0016021|integral component of membrane;GO:0005886|plasma membraneGO:0016020|membrane	.	.
TRINITY_DN28404_c0_g1	1406	2134	1161	962.754	497	453	515	1.4459	3.99e-06	0.00503691	up	yes	Gene.42533::TRINITY_DN28404_c0_g1::g.42533::m.42533	411-1178[-]	gi|731413527|ref|XM_002266048.3|	675	E:0	PREDICTED: Vitis vinifera hippocampus abundant transcript-like protein 1 (LOC100260232), mRNA	gi|702422839|ref|XP_010067148.1|	434	E:3e-140	PREDICTED: hippocampus abundant transcript-like protein 1 [Eucalyptus grandis]	MF14B_MOUSE	60.8	E:3e-08	RecName: Full=Hippocampus abundant transcript-like protein 1 {ECO:0000312|MGI:MGI:1913881};^Eukaryota; Metazoa; Chordata; Craniata; Vertebrata; Euteleostomi; Mammalia; Eutheria; Euarchontoglires; Glires; Rodentia; Myomorpha; Muroidea; Muridae; Murinae; Mus; Mus	MF14B_HUMAN	56.2	E:8e-08	RecName: Full=Hippocampus abundant transcript-like protein 1 {ECO:0000312|HGNC:HGNC:23376};^Eukaryota; Metazoa; Chordata; Craniata; Vertebrata; Euteleostomi; Mammalia; Eutheria; Euarchontoglires; Primates; Haplorrhini; Catarrhini; Hominidae; Homo	PF07690.15	MFS_1	Major Facilitator Superfamily	ENOG410ZVCA	solute carrier family 46	.	ExpAA=111.76^PredHel=5^Topology=i51-73o88-110i117-139o177-199i211-230o	.	GO:0055085|transmembrane transportGO:0055085|transmembrane transport	.	GO:0016021|integral component of membraneGO:0016021|integral component of membrane	.	.
TRINITY_DN15100_c1_g3	961	997	936	1640.83	2579	2169	2309	-1.35618	3.83e-07	0.000820203	down	yes	Gene.44596::TRINITY_DN15100_c1_g3::g.44596::m.44596	2-637[+]	gi|349710705|emb|FQ378919.1|	521	E:3e-144	Vitis vinifera clone SS0AEB12YA05	gi|567862272|ref|XP_006423790.1|	312	E:2e-98	hypothetical protein CICLE_v10028812mg [Citrus clementina]	2NPD_PSEAE	97.1	E:1e-20	RecName: Full=Nitronate monooxygenase;^Bacteria; Proteobacteria; Gammaproteobacteria; Pseudomonadales; Pseudomonadaceae; Pseudomonas	2NPD_BACSU	108	E:2e-26	RecName: Full=Probable nitronate monooxygenase;^Bacteria; Firmicutes; Bacilli; Bacillales; Bacillaceae; Bacillus	PF03060.14	NMO	Nitronate monooxygenase	COG2070	2-Nitropropane dioxygenase	.	.	.	GO:0055114|oxidation-reduction process	.	.	K00459|ncd2, npd; nitronate monooxygenase [EC:1.13.12.16]	map00910|Nitrogen metabolism
TRINITY_DN18280_c0_g2	143	175	83	254.367	391	313	447	-1.52829	2.53e-05	0.0201089	down	yes	Gene.45645::TRINITY_DN18280_c0_g2::g.45645::m.45645	33-710[+]	gi|590571519|ref|XM_007011556.1|	220	E:4e-54	Theobroma cacao FAD-dependent oxidoreductase family protein (TCM_036834) mRNA, complete cds	gi|731386343|ref|XP_010648844.1|	343	E:2e-114	PREDICTED: probable sarcosine oxidase [Vitis vinifera]	SOX_ARATH	307	E:2e-101	RecName: Full=Probable sarcosine oxidase;^Eukaryota; Viridiplantae; Streptophyta; Embryophyta; Tracheophyta; Spermatophyta; Magnoliophyta; eudicotyledons; Gunneridae; Pentapetalae; rosids; malvids; Brassicales; Brassicaceae; Camelineae; Arabidopsis	SOX_ARATH	307	E:1e-101	RecName: Full=Probable sarcosine oxidase;^Eukaryota; Viridiplantae; Streptophyta; Embryophyta; Tracheophyta; Spermatophyta; Magnoliophyta; eudicotyledons; Gunneridae; Pentapetalae; rosids; malvids; Brassicales; Brassicaceae; Camelineae; Arabidopsis	PF01266.23	DAO	FAD dependent oxidoreductase	COG0665	Catalyzes the last two steps in the biosynthesis of 5- methylaminomethyl-2-thiouridine (mnm(5)s(2)U) at the wobble position (U34) in tRNA. Catalyzes the FAD-dependent demodification of cmnm(5)s(2)U34 to nm(5)s(2)U34, followed by the transfer of a methyl group from S-adenosyl-L-methionine to nm(5)s(2)U34, to form mnm(5)s(2)U34 (By similarity)	.	.	.	GO:0046653|tetrahydrofolate metabolic processGO:0055114|oxidation-reduction process;GO:0008033|tRNA processing	.	.	K00306|PIPOX; sarcosine oxidase / L-pipecolate oxidase [EC:1.5.3.1 1.5.3.7]	map00310|Lysine degradation;map00260|Glycine, serine and threonine metabolism;map01100|Metabolic pathways;map04146|Peroxisome
TRINITY_DN30902_c2_g1	102	85	118	52.5248	8	11	10	2.85653	1.32e-10	1.17e-06	up	yes	Gene.20160::TRINITY_DN30902_c2_g1::g.20160::m.20160	263-592[-]	gi|593688060|ref|XM_007144603.1|	187	E:6e-44	Phaseolus vulgaris hypothetical protein (PHAVU_007G174800g) mRNA, complete cds	gi|661892516|emb|CDP03674.1|	155	E:3e-41	unnamed protein product [Coffea canephora]	HFA2C_ORYSJ	137	E:1e-35	RecName: Full=Heat stress transcription factor A-2c;^Eukaryota; Viridiplantae; Streptophyta; Embryophyta; Tracheophyta; Spermatophyta; Magnoliophyta; Liliopsida; Poales; Poaceae; BOP clade; Oryzoideae; Oryzeae; Oryzinae; Oryza	HFA2C_ORYSJ	140	E:1e-39	RecName: Full=Heat stress transcription factor A-2c;^Eukaryota; Viridiplantae; Streptophyta; Embryophyta; Tracheophyta; Spermatophyta; Magnoliophyta; Liliopsida; Poales; Poaceae; BOP clade; Oryzoideae; Oryzeae; Oryzinae; Oryza	PF00447.16	HSF_DNA-bind	HSF-type DNA-binding	COG5169	Transcription factor	.	.	.	GO:0006351|transcription, DNA-templatedGO:0006355|regulation of transcription, DNA-templated	.	GO:0005737|cytoplasm;GO:0005634|nucleusGO:0005634|nucleus	.	.
TRINITY_DN18594_c0_g4	6	10	8	35.8476	81	82	23	-2.38625	2.17e-05	0.0181278	down	yes	Gene.26961::TRINITY_DN18594_c0_g4::g.26961::m.26961	3-1301[-]	gi|743898864|ref|XM_011044423.1|	440	E:6e-120	PREDICTED: Populus euphratica scarecrow-like protein 14 (LOC105138363), mRNA	gi|255586180|ref|XP_002533749.1|	568	E:0	PREDICTED: scarecrow-like protein 14 [Ricinus communis]	SCL14_ARATH	493	E:5e-166	RecName: Full=Scarecrow-like protein 14;^Eukaryota; Viridiplantae; Streptophyta; Embryophyta; Tracheophyta; Spermatophyta; Magnoliophyta; eudicotyledons; Gunneridae; Pentapetalae; rosids; malvids; Brassicales; Brassicaceae; Camelineae; Arabidopsis	SCL14_ARATH	502	E:1e-169	RecName: Full=Scarecrow-like protein 14;^Eukaryota; Viridiplantae; Streptophyta; Embryophyta; Tracheophyta; Spermatophyta; Magnoliophyta; eudicotyledons; Gunneridae; Pentapetalae; rosids; malvids; Brassicales; Brassicaceae; Camelineae; Arabidopsis	PF03514.13	GRAS	GRAS domain family	ENOG410YMPH	transcription, DNA-dependent	.	.	.	GO:0045893|positive regulation of transcription, DNA-templated;GO:0006355|regulation of transcription, DNA-templated;GO:0009410|response to xenobiotic stimulus;GO:0006351|transcription, DNA-templated	.	GO:0005829|cytosol;GO:0005634|nucleus	.	.
TRINITY_DN16478_c0_g2	62	30	39	196.034	414	488	112	-2.44955	6.12e-06	0.00669796	down	yes	Gene.42707::TRINITY_DN16478_c0_g2::g.42707::m.42707	2-826[+]	gi|731381088|ref|XM_002278881.2|	752	E:0	PREDICTED: Vitis vinifera expansin-like B1 (LOC100262694), mRNA	gi|225427282|ref|XP_002278917.1|	447	E:7e-156	PREDICTED: expansin-like B1 [Vitis vinifera]	EXLB1_ORYSJ	332	E:1e-111	RecName: Full=Expansin-like B1;^Eukaryota; Viridiplantae; Streptophyta; Embryophyta; Tracheophyta; Spermatophyta; Magnoliophyta; Liliopsida; Poales; Poaceae; BOP clade; Oryzoideae; Oryzeae; Oryzinae; Oryza	EXLB1_ORYSJ	331	E:2e-112	RecName: Full=Expansin-like B1;^Eukaryota; Viridiplantae; Streptophyta; Embryophyta; Tracheophyta; Spermatophyta; Magnoliophyta; Liliopsida; Poales; Poaceae; BOP clade; Oryzoideae; Oryzeae; Oryzinae; Oryza	PF03330.17	DPBB_1	Lytic transglycolase	ENOG410Y95B	expansin-like	.	ExpAA=21.84^PredHel=1^Topology=o15-37i	.	.	.	GO:0005576|extracellular region	.	.
TRINITY_DN24628_c0_g1	656	1091	609	1643.55	2543	2769	2268	-1.72058	2.12e-07	0.000521714	down	yes	Gene.49943::TRINITY_DN24628_c0_g1::g.49943::m.49943	834-1232[+]	gi|731436719|ref|XM_002273636.3|	363	E:1e-96	PREDICTED: Vitis vinifera UPF0329 protein ECU05_1680/ECU11_0050 (LOC100257542), mRNA	gi|224089579|ref|XP_002308765.1|	162	E:3e-43	hypothetical protein POPTR_0006s00790g [Populus trichocarpa]	HIP8_ARATH	72	E:7e-13	RecName: Full=Heavy metal-associated isoprenylated plant protein 8 {ECO:0000303|PubMed:21072340, ECO:0000303|PubMed:23368984};^Eukaryota; Viridiplantae; Streptophyta; Embryophyta; Tracheophyta; Spermatophyta; Magnoliophyta; eudicotyledons; Gunneridae; Pentapetalae; rosids; malvids; Brassicales; Brassicaceae; Camelineae; Arabidopsis	HIP8_ARATH	73.6	E:2e-15	RecName: Full=Heavy metal-associated isoprenylated plant protein 8 {ECO:0000303|PubMed:21072340, ECO:0000303|PubMed:23368984};^Eukaryota; Viridiplantae; Streptophyta; Embryophyta; Tracheophyta; Spermatophyta; Magnoliophyta; eudicotyledons; Gunneridae; Pentapetalae; rosids; malvids; Brassicales; Brassicaceae; Camelineae; Arabidopsis	PF00403.25	HMA	Heavy-metal-associated domain	COG2608	heavy metal transport detoxification protein	.	.	.	GO:0046916|cellular transition metal ion homeostasis;GO:0030001|metal ion transportGO:0030001|metal ion transport	.	GO:0005737|cytoplasm	.	.
TRINITY_DN31537_c1_g3	4	7	12	36.1869	84	76	29	-2.4175	1.88e-05	0.0162236	down	yes	Gene.52942::TRINITY_DN31537_c1_g3::g.52942::m.52942	241-699[+]	gi|702356954|ref|XM_010060668.1|	75	E:4e-10	PREDICTED: Eucalyptus grandis zingipain-2-like (LOC104446869), mRNA	gi|595946614|ref|XP_007216164.1|	261	E:2e-84	hypothetical protein PRUPE_ppa015341mg, partial [Prunus persica]	SAG12_ARATH	236	E:3e-74	RecName: Full=Senescence-specific cysteine protease SAG12 {ECO:0000305};^Eukaryota; Viridiplantae; Streptophyta; Embryophyta; Tracheophyta; Spermatophyta; Magnoliophyta; eudicotyledons; Gunneridae; Pentapetalae; rosids; malvids; Brassicales; Brassicaceae; Camelineae; Arabidopsis	SAG12_ARATH	195	E:7e-60	RecName: Full=Senescence-specific cysteine protease SAG12 {ECO:0000305};^Eukaryota; Viridiplantae; Streptophyta; Embryophyta; Tracheophyta; Spermatophyta; Magnoliophyta; eudicotyledons; Gunneridae; Pentapetalae; rosids; malvids; Brassicales; Brassicaceae; Camelineae; Arabidopsis	PF00112.22	Peptidase_C1	Papain family cysteine protease	COG4870	cathepsin	.	.	.	GO:0007568|aging;GO:0009817|defense response to fungus, incompatible interaction;GO:0080187|floral organ senescence;GO:0010150|leaf senescence;GO:0009626|plant-type hypersensitive response;GO:0010623|programmed cell death involved in cell development;GO:0051603|proteolysis involved in cellular protein catabolic process;GO:0009733|response to auxin;GO:0009735|response to cytokinin;GO:0009750|respo…	.	GO:0005615|extracellular space;GO:0005764|lysosome;GO:0010282|senescence-associated vacuole	.	.
TRINITY_DN31430_c0_g1	146	250	89	371.804	567	513	700	-1.82823	4.69e-06	0.0057672	down	yes	Gene.54022::TRINITY_DN31430_c0_g1::g.54022::m.54022	3-458[-]	gi|645247743|ref|XM_008231757.1|	244	E:2e-61	PREDICTED: Prunus mume cellulose synthase-like protein B4 (LOC103329307), transcript variant X2, mRNA	gi|802749597|ref|XP_012087607.1|	249	E:2e-76	PREDICTED: cellulose synthase-like protein H1 [Jatropha curcas]	CSLB4_ARATH	187	E:2e-54	RecName: Full=Cellulose synthase-like protein B4;^Eukaryota; Viridiplantae; Streptophyta; Embryophyta; Tracheophyta; Spermatophyta; Magnoliophyta; eudicotyledons; Gunneridae; Pentapetalae; rosids; malvids; Brassicales; Brassicaceae; Camelineae; Arabidopsis	CSLB4_ARATH	187	E:2e-54	RecName: Full=Cellulose synthase-like protein B4;^Eukaryota; Viridiplantae; Streptophyta; Embryophyta; Tracheophyta; Spermatophyta; Magnoliophyta; eudicotyledons; Gunneridae; Pentapetalae; rosids; malvids; Brassicales; Brassicaceae; Camelineae; Arabidopsis	PF03552.13	Cellulose_synt	Cellulose synthase	COG1215	Glycosyl transferase, family 2	.	.	.	GO:0071555|cell wall organization;GO:0030244|cellulose biosynthetic process;GO:0009833|plant-type primary cell wall biogenesisGO:0030244|cellulose biosynthetic process	.	GO:0005794|Golgi apparatus;GO:0000139|Golgi membrane;GO:0016021|integral component of membrane;GO:0005886|plasma membraneGO:0016020|membrane	.	.
TRINITY_DN17816_c0_g1	1046	562	1188	2694.22	4262	5777	3170	-2.06022	3.05e-06	0.0039467	down	yes	Gene.7234::TRINITY_DN17816_c0_g1::g.7234::m.7234	251-2515[-]	gi|731420820|ref|XM_010663217.1|	1664	E:0	PREDICTED: Vitis vinifera protein LHY-like (LOC100250535), transcript variant X12, mRNA	gi|731420799|ref|XP_010661508.1|	884	E:0	PREDICTED: protein LHY-like isoform X1 [Vitis vinifera]	LHY_ARATH	243	E:2e-67	RecName: Full=Protein LHY {ECO:0000303|PubMed:9657154};^Eukaryota; Viridiplantae; Streptophyta; Embryophyta; Tracheophyta; Spermatophyta; Magnoliophyta; eudicotyledons; Gunneridae; Pentapetalae; rosids; malvids; Brassicales; Brassicaceae; Camelineae; Arabidopsis	CCA1_ARATH	276	E:1e-80	RecName: Full=Protein CCA1 {ECO:0000303|PubMed:9144958};^Eukaryota; Viridiplantae; Streptophyta; Embryophyta; Tracheophyta; Spermatophyta; Magnoliophyta; eudicotyledons; Gunneridae; Pentapetalae; rosids; malvids; Brassicales; Brassicaceae; Camelineae; Arabidopsis	.	.	.	COG5269	Transcription factor	.	.	.	GO:0007623|circadian rhythm;GO:0048574|long-day photoperiodism, flowering;GO:0042754|negative regulation of circadian rhythm;GO:0045892|negative regulation of transcription, DNA-templated;GO:0045893|positive regulation of transcription, DNA-templated;GO:0010468|regulation of gene expression;GO:0043496|regulation of protein homodimerization activity;GO:0009737|response to abscisic acid;GO:0009733|…	.	GO:0005634|nucleus	K12134|CCA1; circadian clock associated 1	map04712|Circadian rhythm - plant
TRINITY_DN20960_c1_g1	247	270	148	553.297	909	1135	599	-1.93313	1.61e-06	0.00235761	down	yes	Gene.21722::TRINITY_DN20960_c1_g1::g.21722::m.21722	1-867[+]	gi|123678127|emb|AM459181.1|	322	E:4e-84	Vitis vinifera, whole genome shotgun sequence, contig VV78X128948.16, clone ENTAV 115	gi|255566245|ref|XP_002524110.1|	347	E:9e-109	PREDICTED: probable carboxylesterase 15 [Ricinus communis]	CXE15_ARATH	256	E:8e-76	RecName: Full=Probable carboxylesterase 15;^Eukaryota; Viridiplantae; Streptophyta; Embryophyta; Tracheophyta; Spermatophyta; Magnoliophyta; eudicotyledons; Gunneridae; Pentapetalae; rosids; malvids; Brassicales; Brassicaceae; Camelineae; Arabidopsis	CXE15_ARATH	256	E:1e-81	RecName: Full=Probable carboxylesterase 15;^Eukaryota; Viridiplantae; Streptophyta; Embryophyta; Tracheophyta; Spermatophyta; Magnoliophyta; eudicotyledons; Gunneridae; Pentapetalae; rosids; malvids; Brassicales; Brassicaceae; Camelineae; Arabidopsis	PF00135.27	COesterase	Carboxylesterase family	COG0657	alpha beta hydrolase fold-3 domain protein	.	.	.	GO:0009056|catabolic processGO:0008152|metabolic process	.	.	.	.
TRINITY_DN12316_c0_g6	0	2	0	14.4913	50	13	20	-2.87255	1.15e-05	0.0108943	down	yes	Gene.29867::TRINITY_DN12316_c0_g6::g.29867::m.29867	1-1152[+]	gi|123648552|emb|AM458388.1|	130	E:1e-26	Vitis vinifera contig VV78X019575.5, whole genome shotgun sequence	gi|719964662|ref|XP_010253789.1|	424	E:1e-136	PREDICTED: LRR receptor-like serine/threonine-protein kinase GSO2 [Nelumbo nucifera]	FEA2_MAIZE	152	E:3e-39	RecName: Full=Leucine-rich repeat receptor-like protein FASCIATED EAR2;^Eukaryota; Viridiplantae; Streptophyta; Embryophyta; Tracheophyta; Spermatophyta; Magnoliophyta; Liliopsida; Poales; Poaceae; PACMAD clade; Panicoideae; Andropogonodae; Andropogoneae; Tripsacinae; Zea	Y4361_ARATH	142	E:4e-35	RecName: Full=Probable LRR receptor-like serine/threonine-protein kinase At4g36180;^Eukaryota; Viridiplantae; Streptophyta; Embryophyta; Tracheophyta; Spermatophyta; Magnoliophyta; eudicotyledons; Gunneridae; Pentapetalae; rosids; malvids; Brassicales; Brassicaceae; Camelineae; Arabidopsis	PF13855.5	LRR_8	Leucine rich repeat	COG0515	Serine Threonine protein kinase	.	.	.	.	.	GO:0016021|integral component of membrane;GO:0005886|plasma membrane	.	.
TRINITY_DN17070_c0_g1	151	137	122	426.284	1121	643	340	-2.14812	5.43e-06	0.00607397	down	yes	Gene.32047::TRINITY_DN17070_c0_g1::g.32047::m.32047	3-755[+]	gi|590678782|ref|XM_007040336.1|	390	E:5e-105	Theobroma cacao Disease resistance-responsive family protein (TCM_016373) mRNA, complete cds	gi|225426080|ref|XP_002276430.1|	306	E:8e-101	PREDICTED: disease resistance response protein 206 [Vitis vinifera]	DR206_PEA	255	E:3e-82	RecName: Full=Disease resistance response protein 206;^Eukaryota; Viridiplantae; Streptophyta; Embryophyta; Tracheophyta; Spermatophyta; Magnoliophyta; eudicotyledons; Gunneridae; Pentapetalae; rosids; fabids; Fabales; Fabaceae; Papilionoideae; Fabeae; Pisum	DR206_PEA	265	E:6e-88	RecName: Full=Disease resistance response protein 206;^Eukaryota; Viridiplantae; Streptophyta; Embryophyta; Tracheophyta; Spermatophyta; Magnoliophyta; eudicotyledons; Gunneridae; Pentapetalae; rosids; fabids; Fabales; Fabaceae; Papilionoideae; Fabeae; Pisum	PF03018.13	Dirigent	Dirigent-like protein	.	.	.	ExpAA=25.04^PredHel=1^Topology=i67-89o	.	GO:0006952|defense response;GO:0009607|response to biotic stimulus	.	GO:0048046|apoplast	.	.
TRINITY_DN20004_c0_g2	160	58	51	445.955	709	1308	327	-2.53213	5.17e-06	0.00595065	down	yes	Gene.36993::TRINITY_DN20004_c0_g2::g.36993::m.36993	437-1180[+]	gi|567884284|ref|XM_006434638.1|	634	E:3e-178	Citrus clementina hypothetical protein (CICLE_v10001812mg) mRNA, complete cds	gi|567884283|ref|XP_006434700.1|	503	E:4e-175	hypothetical protein CICLE_v10001812mg [Citrus clementina]	ASPGB_ARATH	469	E:2e-162	RecName: Full=Probable isoaspartyl peptidase/L-asparaginase 2;^Eukaryota; Viridiplantae; Streptophyta; Embryophyta; Tracheophyta; Spermatophyta; Magnoliophyta; eudicotyledons; Gunneridae; Pentapetalae; rosids; malvids; Brassicales; Brassicaceae; Camelineae; Arabidopsis	ASPGB_ARATH	422	E:1e-147	RecName: Full=Probable isoaspartyl peptidase/L-asparaginase 2;^Eukaryota; Viridiplantae; Streptophyta; Embryophyta; Tracheophyta; Spermatophyta; Magnoliophyta; eudicotyledons; Gunneridae; Pentapetalae; rosids; malvids; Brassicales; Brassicaceae; Camelineae; Arabidopsis	PF01112.17	Asparaginase_2	Asparaginase	COG1446	asparaginase	.	.	.	.	.	.	K13051|iaaA, ASRGL1; beta-aspartyl-peptidase (threonine type) [EC:3.4.19.5]	.
TRINITY_DN26685_c2_g1	2074	966	2038	5523.25	9786	11805	6015	-2.21308	1.29e-06	0.00211236	down	yes	Gene.1355::TRINITY_DN26685_c2_g1::g.1355::m.1355	3-893[+]	gi|17926|emb|X60093.1|	983	E:0	B.pendula mRNA for nitrite reductase	gi|720024138|ref|XP_010263547.1|	641	E:0	PREDICTED: ferredoxin--nitrite reductase, chloroplastic [Nelumbo nucifera]	NIR_BETPN	617	E:0	RecName: Full=Ferredoxin--nitrite reductase, chloroplastic;^Eukaryota; Viridiplantae; Streptophyta; Embryophyta; Tracheophyta; Spermatophyta; Magnoliophyta; eudicotyledons; Gunneridae; Pentapetalae; rosids; fabids; Fagales; Betulaceae; Betula	NIR_BETPN	387	E:2e-129	RecName: Full=Ferredoxin--nitrite reductase, chloroplastic;^Eukaryota; Viridiplantae; Streptophyta; Embryophyta; Tracheophyta; Spermatophyta; Magnoliophyta; eudicotyledons; Gunneridae; Pentapetalae; rosids; fabids; Fagales; Betulaceae; Betula	PF03460.16	NIR_SIR_ferr	Nitrite/Sulfite reductase ferredoxin-like half domain	.	.	.	.	.	GO:0042128|nitrate assimilationGO:0055114|oxidation-reduction process	.	GO:0009507|chloroplast	.	.
TRINITY_DN19014_c1_g2	792	752	493	1084.77	1553	1329	1705	-1.22754	7.3e-05	0.0466568	down	yes	Gene.11502::TRINITY_DN19014_c1_g2::g.11502::m.11502	205-1077[-]	.	.	.	.	gi|720036813|ref|XP_010267478.1|	264	E:7e-84	PREDICTED: ATP synthase delta chain, chloroplastic [Nelumbo nucifera]	ATPD_ARATH	99.4	E:9e-23	RecName: Full=ATP synthase subunit delta, chloroplastic {ECO:0000255|HAMAP-Rule:MF_01416};^Eukaryota; Viridiplantae; Streptophyta; Embryophyta; Tracheophyta; Spermatophyta; Magnoliophyta; eudicotyledons; Gunneridae; Pentapetalae; rosids; malvids; Brassicales; Brassicaceae; Camelineae; Arabidopsis	ATPD_ARATH	99.4	E:5e-23	RecName: Full=ATP synthase subunit delta, chloroplastic {ECO:0000255|HAMAP-Rule:MF_01416};^Eukaryota; Viridiplantae; Streptophyta; Embryophyta; Tracheophyta; Spermatophyta; Magnoliophyta; eudicotyledons; Gunneridae; Pentapetalae; rosids; malvids; Brassicales; Brassicaceae; Camelineae; Arabidopsis	PF00213.17	OSCP	ATP synthase delta (OSCP) subunit	COG0712	F(1)F(0) ATP synthase produces ATP from ADP in the presence of a proton or sodium gradient. F-type ATPases consist of two structural domains, F(1) containing the extramembraneous catalytic core and F(0) containing the membrane proton channel, linked together by a central stalk and a peripheral stalk. During catalysis, ATP synthesis in the catalytic domain of F(1) is coupled via a rotary mechanism…	.	.	.	GO:0015986|ATP synthesis coupled proton transport;GO:0042742|defense response to bacterium;GO:0015979|photosynthesis;GO:0009773|photosynthetic electron transport in photosystem I;GO:0009772|photosynthetic electron transport in photosystem II;GO:0009409|response to cold;GO:0009735|response to cytokininGO:0015986|ATP synthesis coupled proton transport	.	GO:0009507|chloroplast;GO:0009941|chloroplast envelope;GO:0009534|chloroplast thylakoid;GO:0009535|chloroplast thylakoid membrane;GO:0016020|membrane;GO:0010287|plastoglobule;GO:0045261|proton-transporting ATP synthase complex, catalytic core F(1);GO:0010319|stromule;GO:0009579|thylakoid	K02113|ATPF1D, atpH; F-type H+-transporting ATPase subunit delta	map01100|Metabolic pathways;map00195|Photosynthesis;map00190|Oxidative phosphorylation
TRINITY_DN11851_c0_g1	143	1437	900	378.653	6	6	17	4.38881	1.64e-13	4.05e-09	up	yes	Gene.38395::TRINITY_DN11851_c0_g1::g.38395::m.38395	214-2103[-]	gi|526117987|ref|NM_001281237.1|	1777	E:0	Vitis vinifera asparagine synthetase [glutamine-hydrolyzing]-like (LOC100241610), mRNA	gi|526117988|ref|NP_001268166.1|	1109	E:0	asparagine synthetase [glutamine-hydrolyzing]-like [Vitis vinifera]	ASNS_ASPOF	1036	E:0	RecName: Full=Asparagine synthetase [glutamine-hydrolyzing];^Eukaryota; Viridiplantae; Streptophyta; Embryophyta; Tracheophyta; Spermatophyta; Magnoliophyta; Liliopsida; Asparagales; Asparagaceae; Asparagoideae; Asparagus	ASNS_ASPOF	1070	E:0	RecName: Full=Asparagine synthetase [glutamine-hydrolyzing];^Eukaryota; Viridiplantae; Streptophyta; Embryophyta; Tracheophyta; Spermatophyta; Magnoliophyta; Liliopsida; Asparagales; Asparagaceae; Asparagoideae; Asparagus	PF13522.5	GATase_6	Glutamine amidotransferase domain	.	.	.	ExpAA=25.97^PredHel=1^Topology=i13-35o	.	GO:0006541|glutamine metabolic process;GO:0070981|L-asparagine biosynthetic processGO:0006529|asparagine biosynthetic process	.	.	.	.
TRINITY_DN11406_c0_g1	70	53	36	133.582	201	306	130	-1.85556	5.62e-05	0.0380816	down	yes	Gene.47072::TRINITY_DN11406_c0_g1::g.47072::m.47072	345-1397[+]	gi|731384913|ref|XM_002276918.2|	791	E:0	PREDICTED: Vitis vinifera probable protein phosphatase 2C 72 (LOC100266178), mRNA	gi|731384914|ref|XP_002276954.2|	516	E:1e-178	PREDICTED: probable protein phosphatase 2C 72 [Vitis vinifera]	P2C72_ARATH	333	E:6e-109	RecName: Full=Probable protein phosphatase 2C 72;^Eukaryota; Viridiplantae; Streptophyta; Embryophyta; Tracheophyta; Spermatophyta; Magnoliophyta; eudicotyledons; Gunneridae; Pentapetalae; rosids; malvids; Brassicales; Brassicaceae; Camelineae; Arabidopsis	P2C72_ARATH	352	E:3e-118	RecName: Full=Probable protein phosphatase 2C 72;^Eukaryota; Viridiplantae; Streptophyta; Embryophyta; Tracheophyta; Spermatophyta; Magnoliophyta; eudicotyledons; Gunneridae; Pentapetalae; rosids; malvids; Brassicales; Brassicaceae; Camelineae; Arabidopsis	PF00481.20	PP2C	Protein phosphatase 2C	COG0631	Phosphatase	.	.	.	.	.	.	.	.
TRINITY_DN15699_c2_g1	342	375	352	175.306	24	12	24	3.66805	6.31e-22	3.11e-17	up	yes	Gene.50446::TRINITY_DN15699_c2_g1::g.50446::m.50446	1013-1582[-]	gi|645259430|ref|XM_008237135.1|	492	E:3e-135	PREDICTED: Prunus mume heat stress transcription factor A-6b (LOC103334195), mRNA	gi|590716873|ref|XP_007050485.1|	380	E:4e-122	DNA binding protein, putative isoform 3 [Theobroma cacao]	HFA6B_ARATH	238	E:9e-69	RecName: Full=Heat stress transcription factor A-6b;^Eukaryota; Viridiplantae; Streptophyta; Embryophyta; Tracheophyta; Spermatophyta; Magnoliophyta; eudicotyledons; Gunneridae; Pentapetalae; rosids; malvids; Brassicales; Brassicaceae; Camelineae; Arabidopsis	HFA6B_ARATH	156	E:4e-44	RecName: Full=Heat stress transcription factor A-6b;^Eukaryota; Viridiplantae; Streptophyta; Embryophyta; Tracheophyta; Spermatophyta; Magnoliophyta; eudicotyledons; Gunneridae; Pentapetalae; rosids; malvids; Brassicales; Brassicaceae; Camelineae; Arabidopsis	.	.	.	COG5169	Transcription factor	.	.	.	GO:0006351|transcription, DNA-templated	.	GO:0005737|cytoplasm;GO:0005634|nucleus	K09419|HSFF; heat shock transcription factor, other eukaryote	.
TRINITY_DN19930_c1_g2	1221	1255	902	661.41	324	156	368	1.69741	1.39e-05	0.0124594	up	yes	Gene.1256::TRINITY_DN19930_c1_g2::g.1256::m.1256	3470-3997[-]	gi|731370030|ref|XM_010664930.1|	418	E:9e-113	PREDICTED: Vitis vinifera putative zinc finger protein At1g68190 (LOC100256160), transcript variant X5, mRNA	gi|223534377|gb|EEF36085.1|	233	E:4e-67	zinc finger protein, putative [Ricinus communis]	COLX_ARATH	149	E:5e-37	RecName: Full=Putative zinc finger protein At1g68190;^Eukaryota; Viridiplantae; Streptophyta; Embryophyta; Tracheophyta; Spermatophyta; Magnoliophyta; eudicotyledons; Gunneridae; Pentapetalae; rosids; malvids; Brassicales; Brassicaceae; Camelineae; Arabidopsis	COLX_ARATH	149	E:6e-42	RecName: Full=Putative zinc finger protein At1g68190;^Eukaryota; Viridiplantae; Streptophyta; Embryophyta; Tracheophyta; Spermatophyta; Magnoliophyta; eudicotyledons; Gunneridae; Pentapetalae; rosids; malvids; Brassicales; Brassicaceae; Camelineae; Arabidopsis	.	.	.	ENOG4111DUW	zinc finger	.	.	.	GO:0006355|regulation of transcription, DNA-templated	.	GO:0005634|nucleus	.	.
TRINITY_DN25249_c0_g3	381	307	621	244.947	66	94	69	2.13274	5.74e-07	0.00112969	up	yes	Gene.4900::TRINITY_DN25249_c0_g3::g.4900::m.4900	57-536[+]	gi|720011040|ref|XM_010261136.1|	196	E:6e-47	PREDICTED: Nelumbo nucifera major allergen Pru ar 1-like (LOC104598870), mRNA	gi|702446762|ref|XP_010024740.1|	275	E:8e-92	PREDICTED: major allergen Pru ar 1-like [Eucalyptus grandis]	PRU1_PRUAR	190	E:8e-60	RecName: Full=Major allergen Pru ar 1;^Eukaryota; Viridiplantae; Streptophyta; Embryophyta; Tracheophyta; Spermatophyta; Magnoliophyta; eudicotyledons; Gunneridae; Pentapetalae; rosids; fabids; Rosales; Rosaceae; Maloideae; Amygdaleae; Prunus	PRU1_PRUAR	190	E:3e-60	RecName: Full=Major allergen Pru ar 1;^Eukaryota; Viridiplantae; Streptophyta; Embryophyta; Tracheophyta; Spermatophyta; Magnoliophyta; eudicotyledons; Gunneridae; Pentapetalae; rosids; fabids; Rosales; Rosaceae; Maloideae; Amygdaleae; Prunus	PF00407.18	Bet_v_1	Pathogenesis-related protein Bet v I family	.	.	.	.	.	GO:0006952|defense response;GO:0009607|response to biotic stimulusGO:0006952|defense response;GO:0009607|response to biotic stimulus	.	.	.	.
TRINITY_DN30636_c1_g1	2	2	1	47.1924	161	21	92	-3.73334	1.69e-09	8.31e-06	down	yes	Gene.4947::TRINITY_DN30636_c1_g1::g.4947::m.4947	102-728[+]	.	.	.	.	gi|743936031|ref|XP_011012398.1|	196	E:2e-58	PREDICTED: gibberellin 2-beta-dioxygenase 8-like [Populus euphratica]	G2OX8_ARATH	137	E:2e-35	RecName: Full=Gibberellin 2-beta-dioxygenase 8;^Eukaryota; Viridiplantae; Streptophyta; Embryophyta; Tracheophyta; Spermatophyta; Magnoliophyta; eudicotyledons; Gunneridae; Pentapetalae; rosids; malvids; Brassicales; Brassicaceae; Camelineae; Arabidopsis	G2OX8_ARATH	137	E:6e-37	RecName: Full=Gibberellin 2-beta-dioxygenase 8;^Eukaryota; Viridiplantae; Streptophyta; Embryophyta; Tracheophyta; Spermatophyta; Magnoliophyta; eudicotyledons; Gunneridae; Pentapetalae; rosids; malvids; Brassicales; Brassicaceae; Camelineae; Arabidopsis	PF14226.5	DIOX_N	non-haem dioxygenase in morphine synthesis N-terminal	COG3491	2OGFe(II) oxygenase	.	.	.	GO:0009686|gibberellin biosynthetic process;GO:0009685|gibberellin metabolic process	.	.	K04125|E1.14.11.13; gibberellin 2-oxidase [EC:1.14.11.13]	map00904|Diterpenoid biosynthesis
TRINITY_DN18696_c2_g2	36	231	342	98.0882	10	4	6	3.30616	4.92e-08	0.000134656	up	yes	Gene.12340::TRINITY_DN18696_c2_g2::g.12340::m.12340	202-912[-]	.	.	.	.	gi|590656052|ref|XP_007034159.1|	102	E:1e-23	Cystatin [Theobroma cacao]	CYTB_HELAN	75.5	E:2e-15	RecName: Full=Cysteine proteinase inhibitor B;^Eukaryota; Viridiplantae; Streptophyta; Embryophyta; Tracheophyta; Spermatophyta; Magnoliophyta; eudicotyledons; Gunneridae; Pentapetalae; asterids; campanulids; Asterales; Asteraceae; Asteroideae; Heliantheae alliance; Heliantheae; Helianthus	CYT10_ORYSJ	105	E:1e-26	RecName: Full=Cysteine proteinase inhibitor 10;^Eukaryota; Viridiplantae; Streptophyta; Embryophyta; Tracheophyta; Spermatophyta; Magnoliophyta; Liliopsida; Poales; Poaceae; BOP clade; Oryzoideae; Oryzeae; Oryzinae; Oryza	PF16845.4	SQAPI	Aspartic acid proteinase inhibitor	ENOG410YYG2	Cysteine proteinase inhibitor	.	ExpAA=23.10^PredHel=1^Topology=i98-120o	.	GO:0006952|defense response;GO:2000117|negative regulation of cysteine-type endopeptidase activity	.	GO:0005576|extracellular region	.	.
TRINITY_DN31455_c2_g1	4256	2916	3134	6692.73	10263	9917	9935	-1.567	7.51e-07	0.00142161	down	yes	Gene.14371::TRINITY_DN31455_c2_g1::g.14371::m.14371	3-2600[+]	gi|689297350|gb|KF747766.1|	1315	E:0	Vitis labrusca x Vitis vinifera nitrate reductase mRNA, partial cds	gi|526117535|ref|NP_001268049.1|	1476	E:0	nitrate reductase [NADH]-like [Vitis vinifera]	NIA_BETPN	1406	E:0	RecName: Full=Nitrate reductase [NAD(P)H];^Eukaryota; Viridiplantae; Streptophyta; Embryophyta; Tracheophyta; Spermatophyta; Magnoliophyta; eudicotyledons; Gunneridae; Pentapetalae; rosids; fabids; Fagales; Betulaceae; Betula	NIA_BETPN	1419	E:0	RecName: Full=Nitrate reductase [NAD(P)H];^Eukaryota; Viridiplantae; Streptophyta; Embryophyta; Tracheophyta; Spermatophyta; Magnoliophyta; eudicotyledons; Gunneridae; Pentapetalae; rosids; fabids; Fagales; Betulaceae; Betula	PF00174.18	Oxidored_molyb	Oxidoreductase molybdopterin binding domain	.	.	.	.	.	GO:0042128|nitrate assimilation;GO:0006809|nitric oxide biosynthetic processGO:0042128|nitrate assimilation;GO:0055114|oxidation-reduction process	.	.	.	.
TRINITY_DN12545_c3_g1	101	355	2751	526.367	2	30	8	2.97832	7.47e-06	0.00778231	up	yes	Gene.22821::TRINITY_DN12545_c3_g1::g.22821::m.22821	106-1206[+]	gi|731392257|ref|XM_002284027.2|	1162	E:0	PREDICTED: Vitis vinifera heat shock cognate 70 kDa protein 2-like (LOC100265651), mRNA	gi|747061943|ref|XP_011077460.1|	743	E:0	PREDICTED: heat shock cognate 70 kDa protein 2-like [Sesamum indicum]	HSP7C_PETHY	737	E:0	RecName: Full=Heat shock cognate 70 kDa protein;^Eukaryota; Viridiplantae; Streptophyta; Embryophyta; Tracheophyta; Spermatophyta; Magnoliophyta; eudicotyledons; Gunneridae; Pentapetalae; asterids; lamiids; Solanales; Solanaceae; Petunioideae; Petunia	HSP7C_PETHY	737	E:0	RecName: Full=Heat shock cognate 70 kDa protein;^Eukaryota; Viridiplantae; Streptophyta; Embryophyta; Tracheophyta; Spermatophyta; Magnoliophyta; eudicotyledons; Gunneridae; Pentapetalae; asterids; lamiids; Solanales; Solanaceae; Petunioideae; Petunia	PF00012.19	HSP70	Hsp70 protein	.	.	.	.	.	GO:0000902|cell morphogenesis	.	.	.	.
TRINITY_DN30982_c0_g2	2	4	0	18.893	42	51	11	-2.58959	5.65e-05	0.0380816	down	yes	Gene.25514::TRINITY_DN30982_c0_g2::g.25514::m.25514	2-553[+]	.	.	.	.	gi|568854137|ref|XP_006480690.1|	206	E:6e-59	PREDICTED: probable LRR receptor-like serine/threonine-protein kinase At3g47570 isoform X2 [Citrus sinensis]	XA21_ORYSJ	169	E:1e-46	RecName: Full=Receptor kinase-like protein Xa21 {ECO:0000303|PubMed:22735448};^Eukaryota; Viridiplantae; Streptophyta; Embryophyta; Tracheophyta; Spermatophyta; Magnoliophyta; Liliopsida; Poales; Poaceae; BOP clade; Oryzoideae; Oryzeae; Oryzinae; Oryza	XA21_ORYSJ	177	E:1e-49	RecName: Full=Receptor kinase-like protein Xa21 {ECO:0000303|PubMed:22735448};^Eukaryota; Viridiplantae; Streptophyta; Embryophyta; Tracheophyta; Spermatophyta; Magnoliophyta; Liliopsida; Poales; Poaceae; BOP clade; Oryzoideae; Oryzeae; Oryzinae; Oryza	PF00560.32	LRR_1	Leucine Rich Repeat	COG0515	Serine Threonine protein kinase	.	.	.	GO:0006952|defense response	.	GO:0032541|cortical endoplasmic reticulum;GO:0005789|endoplasmic reticulum membrane;GO:0016021|integral component of membrane;GO:0005634|nucleus;GO:1990578|perinuclear endoplasmic reticulum membrane;GO:0005886|plasma membrane	K13437|XA21; receptor kinase-like protein	.
TRINITY_DN15245_c0_g1	132	108	150	266.4	420	411	383	-1.63654	1.12e-06	0.00190138	down	yes	Gene.26673::TRINITY_DN15245_c0_g1::g.26673::m.26673	439-1131[+]	gi|198400320|gb|FJ014472.1|	652	E:0	Camellia sinensis MYB transcription factor mRNA, complete cds	gi|198400321|gb|ACH87169.1|	330	E:1e-108	MYB transcription factor [Camellia sinensis]	RVE8_ARATH	258	E:1e-81	RecName: Full=Protein REVEILLE 8;^Eukaryota; Viridiplantae; Streptophyta; Embryophyta; Tracheophyta; Spermatophyta; Magnoliophyta; eudicotyledons; Gunneridae; Pentapetalae; rosids; malvids; Brassicales; Brassicaceae; Camelineae; Arabidopsis	RVE8_ARATH	282	E:3e-93	RecName: Full=Protein REVEILLE 8;^Eukaryota; Viridiplantae; Streptophyta; Embryophyta; Tracheophyta; Spermatophyta; Magnoliophyta; eudicotyledons; Gunneridae; Pentapetalae; rosids; malvids; Brassicales; Brassicaceae; Camelineae; Arabidopsis	.	.	.	ENOG4111HV1	Transcription factor	.	.	.	GO:0032922|circadian regulation of gene expression;GO:0043966|histone H3 acetylation;GO:0048573|photoperiodism, flowering;GO:0042753|positive regulation of circadian rhythm;GO:0010628|positive regulation of gene expression;GO:0042752|regulation of circadian rhythm;GO:0006355|regulation of transcription, DNA-templated;GO:0009737|response to abscisic acid;GO:0009733|response to auxin;GO:0046686|res…	.	GO:0005634|nucleus	.	.
TRINITY_DN18347_c0_g1	172	134	61	488.81	950	1227	328	-2.37401	6.48e-06	0.00693958	down	yes	Gene.41669::TRINITY_DN18347_c0_g1::g.41669::m.41669	1-408[-]	.	.	.	.	gi|697168353|ref|XP_009593058.1|	133	E:7e-34	PREDICTED: probable metal-nicotianamine transporter YSL7 [Nicotiana tomentosiformis]	YSL8_ARATH	114	E:2e-28	RecName: Full=Probable metal-nicotianamine transporter YSL8;^Eukaryota; Viridiplantae; Streptophyta; Embryophyta; Tracheophyta; Spermatophyta; Magnoliophyta; eudicotyledons; Gunneridae; Pentapetalae; rosids; malvids; Brassicales; Brassicaceae; Camelineae; Arabidopsis	YSL7_ARATH	117	E:2e-29	RecName: Full=Probable metal-nicotianamine transporter YSL7;^Eukaryota; Viridiplantae; Streptophyta; Embryophyta; Tracheophyta; Spermatophyta; Magnoliophyta; eudicotyledons; Gunneridae; Pentapetalae; rosids; malvids; Brassicales; Brassicaceae; Camelineae; Arabidopsis	PF03169.14	OPT	OPT oligopeptide transporter protein	COG1297	oligo-peptide transporter	.	ExpAA=39.81^PredHel=2^Topology=i81-99o103-125i	.	GO:0055085|transmembrane transport	.	GO:0016021|integral component of membrane;GO:0005886|plasma membrane	.	.
TRINITY_DN30626_c0_g3	7453	6627	5907	4394.09	2495	2549	2677	1.19766	5.2e-06	0.00595065	up	yes	Gene.51130::TRINITY_DN30626_c0_g3::g.51130::m.51130	439-1365[-]	gi|731388684|ref|XM_002269546.2|	333	E:1e-87	PREDICTED: Vitis vinifera uncharacterized LOC100242564 (LOC100242564), mRNA	gi|225432200|ref|XP_002269582.1|	223	E:4e-65	PREDICTED: uncharacterized protein LOC100242564 [Vitis vinifera]	DGAT3_ARATH	155	E:5e-42	RecName: Full=Diacylglycerol O-acyltransferase 3, cytosolic {ECO:0000305};^Eukaryota; Viridiplantae; Streptophyta; Embryophyta; Tracheophyta; Spermatophyta; Magnoliophyta; eudicotyledons; Gunneridae; Pentapetalae; rosids; malvids; Brassicales; Brassicaceae; Camelineae; Arabidopsis	DGAT3_ARATH	188	E:1e-55	RecName: Full=Diacylglycerol O-acyltransferase 3, cytosolic {ECO:0000305};^Eukaryota; Viridiplantae; Streptophyta; Embryophyta; Tracheophyta; Spermatophyta; Magnoliophyta; eudicotyledons; Gunneridae; Pentapetalae; rosids; malvids; Brassicales; Brassicaceae; Camelineae; Arabidopsis	.	.	.	ENOG410Y1WF	NA	.	.	.	GO:0006071|glycerol metabolic process;GO:0019432|triglyceride biosynthetic process	.	GO:0005829|cytosol	.	.
TRINITY_DN15172_c0_g1	109	370	2987	573.699	10	24	38	3.13972	1.47e-06	0.00232776	up	yes	Gene.17116::TRINITY_DN15172_c0_g1::g.17116::m.17116	153-1160[-]	gi|731392257|ref|XM_002284027.2|	1105	E:0	PREDICTED: Vitis vinifera heat shock cognate 70 kDa protein 2-like (LOC100265651), mRNA	gi|19172403|gb|AAL85887.1|AF479058_1	546	E:0	70 kDa heat shock protein [Sandersonia aurantiaca]	MD37E_ARATH	542	E:0	RecName: Full=Probable mediator of RNA polymerase II transcription subunit 37e;^Eukaryota; Viridiplantae; Streptophyta; Embryophyta; Tracheophyta; Spermatophyta; Magnoliophyta; eudicotyledons; Gunneridae; Pentapetalae; rosids; malvids; Brassicales; Brassicaceae; Camelineae; Arabidopsis	HSP7C_PETHY	619	E:0	RecName: Full=Heat shock cognate 70 kDa protein;^Eukaryota; Viridiplantae; Streptophyta; Embryophyta; Tracheophyta; Spermatophyta; Magnoliophyta; eudicotyledons; Gunneridae; Pentapetalae; asterids; lamiids; Solanales; Solanaceae; Petunioideae; Petunia	PF00012.19	HSP70	Hsp70 protein	.	.	.	.	.	.	.	.	.	.
TRINITY_DN21766_c0_g1	197	343	234	574.959	764	830	1136	-1.82605	2e-08	6.58e-05	down	yes	Gene.5209::TRINITY_DN21766_c0_g1::g.5209::m.5209	671-1228[+]	.	.	.	.	gi|731409871|ref|XP_010657349.1|	223	E:4e-66	PREDICTED: putative cellulose synthase-like protein H3 [Vitis vinifera]	CSLH3_ORYSJ	155	E:3e-39	RecName: Full=Putative cellulose synthase-like protein H3;^Eukaryota; Viridiplantae; Streptophyta; Embryophyta; Tracheophyta; Spermatophyta; Magnoliophyta; Liliopsida; Poales; Poaceae; BOP clade; Oryzoideae; Oryzeae; Oryzinae; Oryza	CSLH3_ORYSJ	157	E:5e-43	RecName: Full=Putative cellulose synthase-like protein H3;^Eukaryota; Viridiplantae; Streptophyta; Embryophyta; Tracheophyta; Spermatophyta; Magnoliophyta; Liliopsida; Poales; Poaceae; BOP clade; Oryzoideae; Oryzeae; Oryzinae; Oryza	PF03552.13	Cellulose_synt	Cellulose synthase	.	.	.	ExpAA=107.99^PredHel=5^Topology=i7-29o44-66i98-120o130-152i165-184o	.	GO:0071555|cell wall organization;GO:0030244|cellulose biosynthetic process;GO:0009833|plant-type primary cell wall biogenesisGO:0030244|cellulose biosynthetic process	.	GO:0005794|Golgi apparatus;GO:0000139|Golgi membrane;GO:0016021|integral component of membrane;GO:0005886|plasma membraneGO:0016020|membrane	.	.
TRINITY_DN9736_c0_g1	18	12	4	39.3102	59	67	77	-2.2279	1.13e-05	0.0108758	down	yes	Gene.6334::TRINITY_DN9736_c0_g1::g.6334::m.6334	81-389[+]	gi|970000223|ref|XM_015231516.1|	183	E:5e-43	PREDICTED: Solanum pennellii flowering-promoting factor 1-like (LOC107030120), mRNA	gi|568871870|ref|XP_006489102.1|	184	E:1e-56	PREDICTED: flowering-promoting factor 1-like protein 3 [Citrus sinensis]	FLP3_ORYSJ	142	E:3e-41	RecName: Full=Flowering-promoting factor 1-like protein 3;^Eukaryota; Viridiplantae; Streptophyta; Embryophyta; Tracheophyta; Spermatophyta; Magnoliophyta; Liliopsida; Poales; Poaceae; BOP clade; Oryzoideae; Oryzeae; Oryzinae; Oryza	FLP3_ORYSJ	142	E:9e-43	RecName: Full=Flowering-promoting factor 1-like protein 3;^Eukaryota; Viridiplantae; Streptophyta; Embryophyta; Tracheophyta; Spermatophyta; Magnoliophyta; Liliopsida; Poales; Poaceae; BOP clade; Oryzoideae; Oryzeae; Oryzinae; Oryza	.	.	.	ENOG4112CDX	positive regulation of flower development	.	.	.	.	.	.	.	.
TRINITY_DN28419_c1_g7	29	34	32	65.7178	119	99	82	-1.62817	3.04e-05	0.0237689	down	yes	Gene.21899::TRINITY_DN28419_c1_g7::g.21899::m.21899	3-392[+]	.	.	.	.	gi|731389627|ref|XP_010650055.1|	153	E:4e-43	PREDICTED: 1-aminocyclopropane-1-carboxylate oxidase homolog 1-like [Vitis vinifera]	ACCH3_SOLLC	135	E:3e-37	RecName: Full=1-aminocyclopropane-1-carboxylate oxidase homolog;^Eukaryota; Viridiplantae; Streptophyta; Embryophyta; Tracheophyta; Spermatophyta; Magnoliophyta; eudicotyledons; Gunneridae; Pentapetalae; asterids; lamiids; Solanales; Solanaceae; Solanoideae; Solaneae; Solanum; Lycopersicon	ACCH3_SOLLC	135	E:3e-37	RecName: Full=1-aminocyclopropane-1-carboxylate oxidase homolog;^Eukaryota; Viridiplantae; Streptophyta; Embryophyta; Tracheophyta; Spermatophyta; Magnoliophyta; eudicotyledons; Gunneridae; Pentapetalae; asterids; lamiids; Solanales; Solanaceae; Solanoideae; Solaneae; Solanum; Lycopersicon	PF14226.5	DIOX_N	non-haem dioxygenase in morphine synthesis N-terminal	COG3491	2OGFe(II) oxygenase	.	.	.	GO:0009693|ethylene biosynthetic process;GO:0009835|fruit ripening	.	.	.	.
TRINITY_DN21292_c3_g3	123	155	122	222.024	272	387	289	-1.29483	7.66e-05	0.0483482	down	yes	.	.	gi|731438716|ref|XM_002262768.3|	669	E:0	PREDICTED: Vitis vinifera 3-ketodihydrosphingosine reductase (LOC100247817), mRNA	gi|728845528|gb|KHG24971.1|	423	E:6e-146	3-ketodihydrosphingosine reductase [Gossypium arboreum]	KDSR_BOVIN	73.6	E:2e-13	RecName: Full=3-ketodihydrosphingosine reductase;^Eukaryota; Metazoa; Chordata; Craniata; Vertebrata; Euteleostomi; Mammalia; Eutheria; Laurasiatheria; Cetartiodactyla; Ruminantia; Pecora; Bovidae; Bovinae; Bos	.	.	.	.	.	.	.	ENOG410YF8M	reductase	.	.	.	GO:0006665|sphingolipid metabolic process	.	GO:0005789|endoplasmic reticulum membrane;GO:0016021|integral component of membrane	K04708|E1.1.1.102; 3-dehydrosphinganine reductase [EC:1.1.1.102]	map01100|Metabolic pathways;map00600|Sphingolipid metabolism
TRINITY_DN16251_c1_g3	1430	917	3559	980.662	127	16	80	3.31556	2.67e-08	7.94e-05	up	yes	.	.	gi|593782394|ref|XM_007154176.1|	206	E:1e-49	Phaseolus vulgaris hypothetical protein (PHAVU_003G102000g) mRNA, complete cds	gi|502151147|ref|XP_004508301.1|	182	E:3e-55	PREDICTED: monothiol glutaredoxin-S2-like [Cicer arietinum]	GRXS4_ARATH	167	E:8e-51	RecName: Full=Monothiol glutaredoxin-S4;^Eukaryota; Viridiplantae; Streptophyta; Embryophyta; Tracheophyta; Spermatophyta; Magnoliophyta; eudicotyledons; Gunneridae; Pentapetalae; rosids; malvids; Brassicales; Brassicaceae; Camelineae; Arabidopsis	.	.	.	.	.	.	.	COG0695	Glutaredoxin	.	.	.	GO:0045454|cell redox homeostasis	.	GO:0005737|cytoplasm;GO:0005634|nucleus	.	.
TRINITY_DN24778_c0_g2	215	272	153	124.865	61	33	68	1.66396	3.36e-05	0.025486	up	yes	.	.	gi|802562789|ref|XM_012211167.1|	128	E:5e-26	PREDICTED: Jatropha curcas anamorsin homolog (LOC105629556), transcript variant X3, mRNA	gi|90399070|emb|CAJ86292.1|	92.8	E:2e-29	H0124B04.9 [Oryza sativa Indica Group]	DRE2_VITVI	88.2	E:1e-29	RecName: Full=Anamorsin homolog {ECO:0000255|HAMAP-Rule:MF_03115};^Eukaryota; Viridiplantae; Streptophyta; Embryophyta; Tracheophyta; Spermatophyta; Magnoliophyta; eudicotyledons; Gunneridae; Pentapetalae; rosids; Vitales; Vitaceae; Vitis	.	.	.	.	.	.	.	COG5636	Component of the cytosolic iron-sulfur (Fe S) protein assembly machinery. Required for the maturation of extramitochondrial Fe S proteins (By similarity). Has anti- apoptotic effects in the cell. Involved in negative control of H(2)O(2)-induced cell death, probably by tethering the pro- apoptotic factor tah18 in the cytoplasm in the absence of oxidative stress (By similarity)	.	.	.	GO:0016226|iron-sulfur cluster assembly	.	GO:0005737|cytoplasm;GO:0005758|mitochondrial intermembrane space	.	.
TRINITY_DN20870_c0_g1	888	1110	913	1712.31	2462	2294	2756	-1.44378	4.6e-09	1.89e-05	down	yes	Gene.35377::TRINITY_DN20870_c0_g1::g.35377::m.35377	3167-3625[+]	gi|743840779|ref|XM_011027987.1|	233	E:3e-57	PREDICTED: Populus euphratica shikimate kinase 3, chloroplastic-like (LOC105126937), transcript variant X2, mRNA	gi|1000936389|ref|XP_015584225.1|	158	E:4e-41	PREDICTED: shikimate kinase 3, chloroplastic, partial [Ricinus communis]	SK1_ORYSJ	115	E:7e-26	RecName: Full=Shikimate kinase 1, chloroplastic;^Eukaryota; Viridiplantae; Streptophyta; Embryophyta; Tracheophyta; Spermatophyta; Magnoliophyta; Liliopsida; Poales; Poaceae; BOP clade; Oryzoideae; Oryzeae; Oryzinae; Oryza	SK1_ORYSJ	137	E:3e-38	RecName: Full=Shikimate kinase 1, chloroplastic;^Eukaryota; Viridiplantae; Streptophyta; Embryophyta; Tracheophyta; Spermatophyta; Magnoliophyta; Liliopsida; Poales; Poaceae; BOP clade; Oryzoideae; Oryzeae; Oryzinae; Oryza	PF01202.21	SKI	Shikimate kinase	COG0703	Catalyzes the specific phosphorylation of the 3-hydroxyl group of shikimic acid using ATP as a cosubstrate (By similarity)	.	ExpAA=21.51^PredHel=1^Topology=i113-130o	.	GO:0009073|aromatic amino acid family biosynthetic process;GO:0009423|chorismate biosynthetic process;GO:0019632|shikimate metabolic process	.	GO:0009507|chloroplast;GO:0009536|plastid	K00891|E2.7.1.71, aroK, aroL; shikimate kinase [EC:2.7.1.71];K00891|E2.7.1.71, aroK, aroL; shikimate kinase [EC:2.7.1.71]	map01230|Biosynthesis of amino acids;map01100|Metabolic pathways;map00400|Phenylalanine, tyrosine and tryptophan biosynthesis;map01110|Biosynthesis of secondary metabolites;map01130|Biosynthesis of antibiotics;map01230|Biosynthesis of amino acids;map01100|Metabolic pathways;map00400|Phenylalanine, tyrosine and tryptophan biosynthesis;map01110|Biosynthesis of secondary metabolites;map01130|Biosynt…
TRINITY_DN16759_c0_g5	18	6	4	299.209	358	1271	66	-3.57001	2.74e-08	7.94e-05	down	yes	.	.	gi|593795429|ref|XM_007160691.1|	207	E:3e-50	Phaseolus vulgaris hypothetical protein (PHAVU_001G014300g) mRNA, complete cds	gi|731429572|ref|XP_010664694.1|	160	E:2e-47	PREDICTED: protein RADIALIS-like 3 isoform X1 [Vitis vinifera]	RADL6_ARATH	120	E:3e-33	RecName: Full=Protein RADIALIS-like 6;^Eukaryota; Viridiplantae; Streptophyta; Embryophyta; Tracheophyta; Spermatophyta; Magnoliophyta; eudicotyledons; Gunneridae; Pentapetalae; rosids; malvids; Brassicales; Brassicaceae; Camelineae; Arabidopsis	.	.	.	.	.	.	.	COG5269	Transcription factor	.	.	.	GO:0006355|regulation of transcription, DNA-templated;GO:0006351|transcription, DNA-templated	.	GO:0005634|nucleus	.	.
TRINITY_DN13509_c0_g3	76	33	18	317.143	488	768	497	-3.2339	1.42e-10	1.17e-06	down	yes	.	.	gi|566181042|ref|XM_002310776.2|	215	E:2e-52	Populus trichocarpa hypothetical protein (POPTR_0007s13000g) mRNA, complete cds	gi|359475346|ref|XP_003631666.1|	146	E:1e-41	PREDICTED: protein RADIALIS-like 3 [Vitis vinifera]	RADL6_ARATH	124	E:1e-34	RecName: Full=Protein RADIALIS-like 6;^Eukaryota; Viridiplantae; Streptophyta; Embryophyta; Tracheophyta; Spermatophyta; Magnoliophyta; eudicotyledons; Gunneridae; Pentapetalae; rosids; malvids; Brassicales; Brassicaceae; Camelineae; Arabidopsis	.	.	.	.	.	.	.	COG5269	Transcription factor	.	.	.	GO:0006355|regulation of transcription, DNA-templated;GO:0006351|transcription, DNA-templated	.	GO:0005634|nucleus	.	.
TRINITY_DN23421_c2_g2	1648	364	446	12261.8	38055	20251	10463	-3.66377	2.23e-10	1.57e-06	down	yes	.	.	gi|951071409|ref|XM_014635724.1|	180	E:9e-42	PREDICTED: Vigna radiata var. radiata protein RADIALIS-like 3 (LOC106753857), mRNA	gi|703071011|ref|XP_010088924.1|	137	E:1e-37	DnaJ homolog subfamily C member 2 [Morus notabilis]	RADL6_ARATH	119	E:6e-32	RecName: Full=Protein RADIALIS-like 6;^Eukaryota; Viridiplantae; Streptophyta; Embryophyta; Tracheophyta; Spermatophyta; Magnoliophyta; eudicotyledons; Gunneridae; Pentapetalae; rosids; malvids; Brassicales; Brassicaceae; Camelineae; Arabidopsis	.	.	.	.	.	.	.	COG5269	Transcription factor	.	.	.	GO:0006355|regulation of transcription, DNA-templated;GO:0006351|transcription, DNA-templated	.	GO:0005634|nucleus	.	.
TRINITY_DN16269_c2_g1	65	36	198	764.594	1378	2494	250	-2.5941	3.31e-05	0.0254481	down	yes	Gene.5974::TRINITY_DN16269_c2_g1::g.5974::m.5974	1161-1487[+]	gi|719996524|ref|XM_010256500.1|	219	E:6e-53	PREDICTED: Nelumbo nucifera protein RADIALIS-like 3 (LOC104595667), mRNA	gi|359475346|ref|XP_003631666.1|	151	E:1e-39	PREDICTED: protein RADIALIS-like 3 [Vitis vinifera]	RADL6_ARATH	119	E:9e-30	RecName: Full=Protein RADIALIS-like 6;^Eukaryota; Viridiplantae; Streptophyta; Embryophyta; Tracheophyta; Spermatophyta; Magnoliophyta; eudicotyledons; Gunneridae; Pentapetalae; rosids; malvids; Brassicales; Brassicaceae; Camelineae; Arabidopsis	.	.	.	.	.	.	.	.	.	.	ExpAA=22.40^PredHel=1^Topology=i49-68o	.	.	.	.	.	.
TRINITY_DN24192_c0_g1	61	5962	949	1007.78	0	0	0	3.30108	7.8e-07	0.00142161	up	yes	Gene.38303::TRINITY_DN24192_c0_g1::g.38303::m.38303	5808-8216[-]	.	.	.	.	.	.	.	.	POL1_TORVR	166	E:3e-39	RecName: Full=RNA1 polyprotein;^Viruses; ssRNA viruses; ssRNA positive-strand viruses, no DNA stage; Picornavirales; Secoviridae; Comovirinae; Nepovirus	POLS_CRPVC	136	E:9e-32	RecName: Full=Structural polyprotein;^Viruses; ssRNA viruses; ssRNA positive-strand viruses, no DNA stage; Picornavirales; Dicistroviridae; Cripavirus	PF00073.19	Rhv	picornavirus capsid protein	.	.	.	.	.	.	.	GO:0030430|host cell cytoplasm;GO:0019028|viral capsidGO:0019028|viral capsid	.	.
TRINITY_DN12635_c5_g2	425	573	851	290.161	0	0	10	4.42195	2.39e-12	3.92e-08	up	yes	Gene.54184::TRINITY_DN12635_c5_g2::g.54184::m.54184	2-325[+]	gi|985469262|ref|XM_006492352.2|	163	E:2e-36	PREDICTED: Citrus sinensis uncharacterized LOC102628019 (LOC102628019), mRNA	gi|694324929|ref|XP_009353440.1|	133	E:3e-31	PREDICTED: uncharacterized protein LOC103944702 isoform X2 [Pyrus x bretschneideri]	DGAT3_ARATH	89	E:6e-18	RecName: Full=Diacylglycerol O-acyltransferase 3, cytosolic {ECO:0000305};^Eukaryota; Viridiplantae; Streptophyta; Embryophyta; Tracheophyta; Spermatophyta; Magnoliophyta; eudicotyledons; Gunneridae; Pentapetalae; rosids; malvids; Brassicales; Brassicaceae; Camelineae; Arabidopsis	.	.	.	.	.	.	.	.	.	.	.	.	.	.	.	.	.
TRINITY_DN31700_c1_g1	12	305	143	69.6849	3	0	4	3.08658	2.62e-06	0.00348226	up	yes	Gene.40675::TRINITY_DN31700_c1_g1::g.40675::m.40675	553-1080[+]	gi|764550237|ref|XM_004295258.2|	93.5	E:2e-15	PREDICTED: Fragaria vesca subsp. vesca uncharacterized LOC101309232 (LOC101309232), mRNA	gi|470118374|ref|XP_004295306.1|	215	E:7e-62	PREDICTED: uncharacterized protein LOC101309232 [Fragaria vesca subsp. vesca]	.	.	.	.	.	.	.	.	PF04720.11	PDDEXK_6	PDDEXK-like family of unknown function	.	.	.	.	.	.	.	.	.	.
TRINITY_DN31430_c0_g6	112	247	113	353.382	482	539	661	-1.80518	2.42e-06	0.00331325	down	yes	.	.	.	.	.	.	gi|731409869|ref|XP_010657348.1|	159	E:1e-43	PREDICTED: cellulose synthase-like protein H1 [Vitis vinifera]	CSLB4_ARATH	134	E:2e-35	RecName: Full=Cellulose synthase-like protein B4;^Eukaryota; Viridiplantae; Streptophyta; Embryophyta; Tracheophyta; Spermatophyta; Magnoliophyta; eudicotyledons; Gunneridae; Pentapetalae; rosids; malvids; Brassicales; Brassicaceae; Camelineae; Arabidopsis	.	.	.	.	.	.	.	COG1215	Glycosyl transferase, family 2	.	.	.	GO:0071555|cell wall organization;GO:0030244|cellulose biosynthetic process;GO:0009833|plant-type primary cell wall biogenesis	.	GO:0005794|Golgi apparatus;GO:0000139|Golgi membrane;GO:0016021|integral component of membrane;GO:0005886|plasma membrane	.	.
TRINITY_DN19468_c0_g1	3822	3333	4697	6896.84	10607	7547	11912	-1.34565	8.01e-05	0.0499374	down	yes	.	.	.	.	.	.	gi|259018355|gb|ACV89760.1|	206	E:4e-63	putative early light induced protein 2 [Camellia sinensis]	ELIP1_ARATH	188	E:3e-57	RecName: Full=Early light-induced protein 1, chloroplastic {ECO:0000305};^Eukaryota; Viridiplantae; Streptophyta; Embryophyta; Tracheophyta; Spermatophyta; Magnoliophyta; eudicotyledons; Gunneridae; Pentapetalae; rosids; malvids; Brassicales; Brassicaceae; Camelineae; Arabidopsis	.	.	.	.	.	.	.	ENOG410Y0RG	early light-induced protein	.	.	.	GO:0071483|cellular response to blue light;GO:0071490|cellular response to far red light;GO:0034605|cellular response to heat;GO:0071486|cellular response to high light intensity;GO:0071491|cellular response to red light;GO:0071492|cellular response to UV-A;GO:0010117|photoprotection;GO:0015979|photosynthesis;GO:0010030|positive regulation of seed germination;GO:0010380|regulation of chlorophyll …	.	GO:0009535|chloroplast thylakoid membrane;GO:0016021|integral component of membrane;GO:0009522|photosystem I;GO:0009523|photosystem II	.	.
TRINITY_DN30535_c1_g2	35	51	38	95.4554	163	185	99	-1.78503	1.92e-05	0.0163076	down	yes	Gene.5601::TRINITY_DN30535_c1_g2::g.5601::m.5601	2-361[+]	gi|590633220|ref|XM_007027995.1|	182	E:1e-42	Theobroma cacao Uncharacterized protein (TCM_023124) mRNA, complete cds	gi|359481054|ref|XP_003632560.1|	155	E:1e-45	PREDICTED: uncharacterized protein LOC100854533 [Vitis vinifera]	.	.	.	.	.	.	.	.	.	.	.	.	.	.	ExpAA=22.24^PredHel=1^Topology=i12-34o	.	.	.	.	.	.
TRINITY_DN16478_c0_g5	18	12	1	65.3561	132	175	44	-2.48839	5.8e-05	0.0386164	down	yes	.	.	.	.	.	.	gi|802540173|ref|XP_012075042.1|	105	E:3e-26	PREDICTED: expansin-like B1 [Jatropha curcas]	EXLB1_ORYSJ	56.6	E:1e-09	RecName: Full=Expansin-like B1;^Eukaryota; Viridiplantae; Streptophyta; Embryophyta; Tracheophyta; Spermatophyta; Magnoliophyta; Liliopsida; Poales; Poaceae; BOP clade; Oryzoideae; Oryzeae; Oryzinae; Oryza	.	.	.	.	.	.	.	ENOG410Y95B	expansin-like	.	.	.	.	.	GO:0005576|extracellular region	.	.
TRINITY_DN23723_c1_g3	5650	5515	2522	2506.7	606	555	1359	2.03345	5.13e-06	0.00595065	up	yes	Gene.11547::TRINITY_DN23723_c1_g3::g.11547::m.11547	339-1043[-]	gi|596027822|ref|XM_007219235.1|	100	E:1e-17	Prunus persica hypothetical protein (PRUPE_ppa018737mg) mRNA, complete cds	gi|225448663|ref|XP_002279904.1|	196	E:6e-57	PREDICTED: uncharacterized protein LOC100260289 [Vitis vinifera]	.	.	.	.	.	.	.	.	.	.	.	.	.	.	.	.	.	.	.	.	.
TRINITY_DN23421_c2_g1	7	0	0	80.3588	223	152	86	-3.61143	1.56e-08	5.49e-05	down	yes	.	.	.	.	.	.	gi|702463179|ref|XP_010028595.1|	69.3	E:3e-12	PREDICTED: protein RADIALIS-like 1 [Eucalyptus grandis]	RAD_ANTMA	59.7	E:7e-10	RecName: Full=Transcription factor RADIALIS;^Eukaryota; Viridiplantae; Streptophyta; Embryophyta; Tracheophyta; Spermatophyta; Magnoliophyta; eudicotyledons; Gunneridae; Pentapetalae; asterids; lamiids; Lamiales; Plantaginaceae; Antirrhineae; Antirrhinum	.	.	.	.	.	.	.	.	.	.	.	.	GO:0048262|determination of dorsal/ventral asymmetry;GO:0009908|flower development;GO:0006355|regulation of transcription, DNA-templated;GO:0006351|transcription, DNA-templated	.	GO:0005634|nucleus	.	.
TRINITY_DN29330_c0_g1	82	82	90	214.445	252	409	380	-1.99664	7.65e-09	2.9e-05	down	yes	Gene.34120::TRINITY_DN29330_c0_g1::g.34120::m.34120	347-658[-]	.	.	.	.	gi|567917750|ref|XP_006450881.1|	289	E:2e-92	hypothetical protein CICLE_v10009475mg [Citrus clementina]	LOR12_ARATH	240	E:1e-74	RecName: Full=Protein LURP-one-related 12;^Eukaryota; Viridiplantae; Streptophyta; Embryophyta; Tracheophyta; Spermatophyta; Magnoliophyta; eudicotyledons; Gunneridae; Pentapetalae; rosids; malvids; Brassicales; Brassicaceae; Camelineae; Arabidopsis	.	.	.	.	.	.	.	.	.	.	.	.	.	.	.	.	.
TRINITY_DN34913_c0_g1	22	20	21	76.7985	152	91	156	-2.4901	9.32e-10	5.1e-06	down	yes	Gene.43600::TRINITY_DN34913_c0_g1::g.43600::m.43600	71-424[+]	gi|731438286|ref|XM_010647959.1|	237	E:3e-59	PREDICTED: Vitis vinifera rho GTPase-activating protein gacV-like (LOC104878147), mRNA	gi|590627017|ref|XP_007026334.1|	141	E:5e-40	Uncharacterized protein TCM_030413 [Theobroma cacao]	.	.	.	.	.	.	.	.	.	.	.	.	.	.	.	.	.	.	.	.	.
TRINITY_DN24185_c1_g1	34	478	247	119.007	12	10	10	3.07039	3.6e-07	0.000806639	up	yes	Gene.37984::TRINITY_DN24185_c1_g1::g.37984::m.37984	104-706[+]	.	.	.	.	gi|719989340|ref|XP_010252609.1|	220	E:2e-67	PREDICTED: uncharacterized protein LOC104594140 [Nelumbo nucifera]	.	.	.	.	.	.	.	.	PF04720.11	PDDEXK_6	PDDEXK-like family of unknown function	.	.	.	.	.	.	.	.	.	.
TRINITY_DN16174_c2_g4	538	353	380	836.152	1483	1172	1105	-1.56042	1.19e-05	0.010982	down	yes	.	.	.	.	.	.	gi|526117535|ref|NP_001268049.1|	70.9	E:1e-11	nitrate reductase [NADH]-like [Vitis vinifera]	NIA_PETHY	68.6	E:3e-12	RecName: Full=Nitrate reductase [NADH];^Eukaryota; Viridiplantae; Streptophyta; Embryophyta; Tracheophyta; Spermatophyta; Magnoliophyta; eudicotyledons; Gunneridae; Pentapetalae; asterids; lamiids; Solanales; Solanaceae; Petunioideae; Petunia	.	.	.	.	.	.	.	.	.	.	.	.	GO:0042128|nitrate assimilation;GO:0006809|nitric oxide biosynthetic process	.	.	.	.
TRINITY_DN12434_c0_g3	16	26	20	50.8061	61	109	74	-1.85563	2.35e-05	0.0193091	down	yes	Gene.15236::TRINITY_DN12434_c0_g3::g.15236::m.15236	2-307[+]	.	.	.	.	gi|629092684|gb|KCW58679.1|	91.7	E:1e-21	hypothetical protein EUGRSUZ_H01328, partial [Eucalyptus grandis]	.	.	.	.	.	.	.	.	.	.	.	.	.	.	.	.	.	.	.	.	.
TRINITY_DN14698_c0_g2	70	38	44	180.249	299	369	253	-2.43792	2.52e-09	1.13e-05	down	yes	Gene.53050::TRINITY_DN14698_c0_g2::g.53050::m.53050	3-401[-]	gi|985467020|ref|XM_006491329.2|	93.5	E:5e-16	PREDICTED: Citrus sinensis protein LHY-like (LOC102627326), transcript variant X4, mRNA	.	.	.	.	.	.	.	.	.	.	.	.	.	.	.	.	.	.	.	.	.	.	.	.	.
TRINITY_DN19712_c0_g1	16	12	34	9.83707	0	0	0	2.96895	7.62e-06	0.00778231	up	yes	.	.	.	.	.	.	gi|703111531|ref|XP_010099882.1|	83.2	E:2e-18	hypothetical protein L484_020065 [Morus notabilis]	.	.	.	.	.	.	.	.	.	.	.	.	.	.	.	.	.	.	.	.	.
TRINITY_DN31558_c2_g1	147	145	63	249.618	409	377	369	-1.67028	2.48e-05	0.0199826	down	yes	.	.	gi|731369693|ref|XR_787103.1|	113	E:5e-22	PREDICTED: Vitis vinifera uncharacterized LOC104881043 (LOC104881043), transcript variant X3, ncRNA	.	.	.	.	.	.	.	.	.	.	.	.	.	.	.	.	.	.	.	.	.	.	.	.	.
TRINITY_DN19137_c0_g2	40	68	34	21.5521	0	0	0	4.19942	1.81e-11	2.23e-07	up	yes	Gene.3768::TRINITY_DN19137_c0_g2::g.3768::m.3768	148-525[-]	.	.	.	.	.	.	.	.	.	.	.	.	.	.	.	.	.	.	.	.	.	.	ExpAA=43.93^PredHel=2^Topology=o5-27i44-66o	.	.	.	.	.	.
TRINITY_DN22661_c0_g1	6	423	246	103.767	6	5	4	2.91387	8.79e-06	0.00865891	up	yes	.	.	.	.	.	.	.	.	.	.	.	.	.	.	.	.	.	.	.	.	.	.	.	.	.	.	.	.	.	.	.
TRINITY_DN11543_c0_g1	48	42	50	23.0777	2	0	6	2.85528	1.54e-06	0.00235761	up	yes	.	.	.	.	.	.	.	.	.	.	.	.	.	.	.	.	.	.	.	.	.	.	.	.	.	.	.	.	.	.	.
TRINITY_DN14604_c2_g1	210	273	163	433.917	735	608	638	-1.65906	1.35e-07	0.000348837	down	yes	.	.	.	.	.	.	.	.	.	.	.	.	.	.	.	.	.	.	.	.	.	.	.	.	.	.	.	.	.	.	.
TRINITY_DN25298_c0_g2	352	398	231	776.463	1339	1104	1267	-1.93846	8.38e-10	5.1e-06	down	yes	.	.	.	.	.	.	.	.	.	.	.	.	.	.	.	.	.	.	.	.	.	.	.	.	.	.	.	.	.	.	.
TRINITY_DN11245_c0_g1	6036	3445	617	1554.94	8	0	48	3.19399	1.63e-06	0.00235761	up	yes	.	.	.	.	.	.	.	.	.	.	.	.	.	.	.	.	.	.	.	.	.	.	.	.	.	.	.	.	.	.	.
TRINITY_DN15265_c1_g1	11	13	7	27.3929	45	37	53	-1.93021	3.53e-05	0.0263371	down	yes	.	.	.	.	.	.	.	.	.	.	.	.	.	.	.	.	.	.	.	.	.	.	.	.	.	.	.	.	.	.	.
TRINITY_DN20360_c0_g5	2	2	0	12.08	20	34	13	-2.58025	5.05e-05	0.0350375	down	yes	.	.	.	.	.	.	.	.	.	.	.	.	.	.	.	.	.	.	.	.	.	.	.	.	.	.	.	.	.	.	.
TRINITY_DN30946_c1_g1	0	0	0	12.4966	42	5	27	-2.91914	1.2e-05	0.010982	down	yes	.	.	.	.	.	.	.	.	.	.	.	.	.	.	.	.	.	.	.	.	.	.	.	.	.	.	.	.	.	.	.
TRINITY_DN21008_c2_g6	246	241	171	121.768	21	32	72	1.98423	1.56e-05	0.0136752	up	yes	.	.	.	.	.	.	.	.	.	.	.	.	.	.	.	.	.	.	.	.	.	.	.	.	.	.	.	.	.	.	.
TRINITY_DN21678_c0_g1	69	132	80	52.0351	15	12	29	1.89485	4.16e-05	0.0301033	up	yes	.	.	.	.	.	.	.	.	.	.	.	.	.	.	.	.	.	.	.	.	.	.	.	.	.	.	.	.	.	.	.

## Sheet: NLHC_NLHX
Supplementary Table S4-2 The numbers of differential expressed genes between NLHC and NLHX
Gene	NLHC1_count	NLHC2_count	NLHC3_count	baseMean	NLHX1_count	NLHX2_count	NLHX3_count	Log2FoldChange	pval	padj	Up/Down	Significant	Prot_ID	Prot_Coords	NT_TopHit	NT_Score	NT_Evalue	NT_Description	NR_TopHit	NR_Score	NR_Evalue	NR_Description	BLASTX_Sprot_TopHit	BLASTX_Score	BLASTX_Evalue	BLASTX_Description	BLASTP_Sprot_TopHit	BLASTP_Score	BLASTP_Evalue	BLASTP_Description	PFAM_TopHit	PFAM_Name	PFAM_Description	eggNOG_TopHit	eggNOG_Description	SignalP	TmHMM	RNAMMER	GO_biological_process	GO_molecular_function	GO_cellular_component	KO	Map
TRINITY_DN29245_c4_g1	13776	8710	3773	4428.89	2	6	10	9.8591	1.13e-51	1.47e-47	up	yes	Gene.3362::TRINITY_DN29245_c4_g1::g.3362::m.3362	2-916[+]	gi|566178299|ref|XM_002308611.2|	484	E:2e-133	Populus trichocarpa hypothetical protein (POPTR_0006s26630g) mRNA, complete cds	gi|702296909|ref|XP_010048243.1|	520	E:0	PREDICTED: uncharacterized protein LOC104437065 [Eucalyptus grandis]	.	.	.	.	.	.	.	.	PF04862.11	DUF642	Protein of unknown function (DUF642)	.	.	.	ExpAA=20.82^PredHel=1^Topology=i21-43o	.	.	.	.	.	.
TRINITY_DN10886_c0_g1	181	18798	12986	5239.19	0	2	0	9.84722	3.3e-21	2.84e-18	up	yes	Gene.46815::TRINITY_DN10886_c0_g1::g.46815::m.46815	7040-9601[+]	.	.	.	.	.	.	.	.	POLG_RTSVA	171	E:1e-40	RecName: Full=Genome polyprotein;^Viruses; ssRNA viruses; ssRNA positive-strand viruses, no DNA stage; Picornavirales; Secoviridae; Waikavirus	POLS_CRPVC	100	E:3e-20	RecName: Full=Structural polyprotein;^Viruses; ssRNA viruses; ssRNA positive-strand viruses, no DNA stage; Picornavirales; Dicistroviridae; Cripavirus	PF00073.19	Rhv	picornavirus capsid protein	.	.	.	.	.	.	.	GO:0030430|host cell cytoplasm;GO:0019028|viral capsidGO:0019028|viral capsid	.	.
TRINITY_DN14709_c0_g3	1483	644	280	408.808	0	0	0	9.5185	3.72e-23	4.33e-20	up	yes	Gene.12506::TRINITY_DN14709_c0_g3::g.12506::m.12506	312-608[+]	gi|823260117|ref|XM_012607324.1|	274	E:3e-70	PREDICTED: Gossypium raimondii expansin-A8-like (LOC105782530), mRNA	gi|743819986|ref|XP_011021020.1|	161	E:5e-46	PREDICTED: expansin-A8-like [Populus euphratica]	EXPA2_ORYSJ	147	E:6e-42	RecName: Full=Expansin-A2;^Eukaryota; Viridiplantae; Streptophyta; Embryophyta; Tracheophyta; Spermatophyta; Magnoliophyta; Liliopsida; Poales; Poaceae; BOP clade; Oryzoideae; Oryzeae; Oryzinae; Oryza	.	.	.	.	.	.	.	.	.	.	.	.	.	.	.	.	.
TRINITY_DN13150_c2_g1	2931	5165	77	1321.74	0	1	0	9.3024	9.82e-20	7.37e-17	up	yes	Gene.11661::TRINITY_DN13150_c2_g1::g.11661::m.11661	225-581[-]	.	.	.	.	.	.	.	.	.	.	.	.	.	.	.	.	.	.	.	.	.	.	ExpAA=28.18^PredHel=1^Topology=i66-88o	.	.	.	.	.	.
TRINITY_DN12786_c1_g1	4793	2372	1027	1388.81	2	5	0	9.16968	2.33e-32	7.27e-29	up	yes	Gene.8818::TRINITY_DN12786_c1_g1::g.8818::m.8818	803-1354[-]	gi|566201424|ref|XM_002319373.2|	407	E:6e-110	Populus trichocarpa expansin S1 precursor family protein (POPTR_0013s15080g) mRNA, complete cds	gi|297745767|emb|CBI15823.3|	228	E:2e-68	unnamed protein product [Vitis vinifera]	EXPA8_ARATH	221	E:1e-66	RecName: Full=Expansin-A8;^Eukaryota; Viridiplantae; Streptophyta; Embryophyta; Tracheophyta; Spermatophyta; Magnoliophyta; eudicotyledons; Gunneridae; Pentapetalae; rosids; malvids; Brassicales; Brassicaceae; Camelineae; Arabidopsis	EXPA8_ARATH	248	E:2e-81	RecName: Full=Expansin-A8;^Eukaryota; Viridiplantae; Streptophyta; Embryophyta; Tracheophyta; Spermatophyta; Magnoliophyta; eudicotyledons; Gunneridae; Pentapetalae; rosids; malvids; Brassicales; Brassicaceae; Camelineae; Arabidopsis	PF03330.17	DPBB_1	Lytic transglycolase	ENOG410YCRV	loosening and extension of plant cell walls by disrupting non-covalent bonding between cellulose microfibrils and matrix glucans. No enzymatic activity has been found	sigP:1^26^0.87^YES	.	.	GO:0009664|plant-type cell wall organization;GO:0006949|syncytium formation	.	GO:0005618|cell wall;GO:0005576|extracellular region;GO:0016020|membrane	.	.
TRINITY_DN24192_c0_g1	61	5962	949	1096.85	0	0	0	9.09481	2.33e-17	1.22e-14	up	yes	Gene.38303::TRINITY_DN24192_c0_g1::g.38303::m.38303	5808-8216[-]	.	.	.	.	.	.	.	.	POL1_TORVR	166	E:3e-39	RecName: Full=RNA1 polyprotein;^Viruses; ssRNA viruses; ssRNA positive-strand viruses, no DNA stage; Picornavirales; Secoviridae; Comovirinae; Nepovirus	POLS_CRPVC	136	E:9e-32	RecName: Full=Structural polyprotein;^Viruses; ssRNA viruses; ssRNA positive-strand viruses, no DNA stage; Picornavirales; Dicistroviridae; Cripavirus	PF00073.19	Rhv	picornavirus capsid protein	.	.	.	.	.	.	.	GO:0030430|host cell cytoplasm;GO:0019028|viral capsidGO:0019028|viral capsid	.	.
TRINITY_DN22417_c2_g1	841	833	102	293.646	0	0	0	8.95268	2.14e-19	1.51e-16	up	yes	Gene.25959::TRINITY_DN22417_c2_g1::g.25959::m.25959	495-1343[-]	gi|731400131|ref|XM_002276621.2|	510	E:5e-141	PREDICTED: Vitis vinifera probable strigolactone esterase D14 homolog (LOC100257217), mRNA	gi|225441565|ref|XP_002276657.1|	421	E:6e-143	PREDICTED: probable strigolactone esterase D14 homolog [Vitis vinifera]	D14_ARATH	267	E:2e-84	RecName: Full=Strigolactone esterase D14 {ECO:0000303|PubMed:25425668};^Eukaryota; Viridiplantae; Streptophyta; Embryophyta; Tracheophyta; Spermatophyta; Magnoliophyta; eudicotyledons; Gunneridae; Pentapetalae; rosids; malvids; Brassicales; Brassicaceae; Camelineae; Arabidopsis	D14_ARATH	267	E:4e-87	RecName: Full=Strigolactone esterase D14 {ECO:0000303|PubMed:25425668};^Eukaryota; Viridiplantae; Streptophyta; Embryophyta; Tracheophyta; Spermatophyta; Magnoliophyta; eudicotyledons; Gunneridae; Pentapetalae; rosids; malvids; Brassicales; Brassicaceae; Camelineae; Arabidopsis	PF12146.7	Hydrolase_4	Serine aminopeptidase, S33	COG0596	Alpha beta hydrolase	.	.	.	GO:1902348|cellular response to strigolactone;GO:0010223|secondary shoot formation;GO:1901601|strigolactone biosynthetic process	.	GO:0005737|cytoplasm;GO:0005634|nucleus	.	.
TRINITY_DN20926_c1_g3	938	421	155	256.732	0	0	0	8.92628	1.02e-19	7.61e-17	up	yes	.	.	gi|731419514|ref|XM_002283058.2|	381	E:1e-102	PREDICTED: Vitis vinifera transcription factor PRE6 (LOC100252480), mRNA	gi|823167481|ref|XP_012483673.1|	118	E:1e-31	PREDICTED: transcription factor PRE5-like [Gossypium raimondii]	PRE6_ARATH	102	E:7e-27	RecName: Full=Transcription factor PRE6;^Eukaryota; Viridiplantae; Streptophyta; Embryophyta; Tracheophyta; Spermatophyta; Magnoliophyta; eudicotyledons; Gunneridae; Pentapetalae; rosids; malvids; Brassicales; Brassicaceae; Camelineae; Arabidopsis	.	.	.	.	.	.	.	ENOG410Z0M7	transcription factor bHLH135-like	.	.	.	GO:0040008|regulation of growth;GO:0006355|regulation of transcription, DNA-templated;GO:0009416|response to light stimulus;GO:0006351|transcription, DNA-templated	.	GO:0005737|cytoplasm;GO:0005634|nucleus	.	.
TRINITY_DN29245_c4_g2	1921	1233	551	625.096	2	2	0	8.88627	1.76e-32	5.72e-29	up	yes	.	.	gi|743814710|ref|XM_011021462.1|	111	E:1e-21	PREDICTED: Populus euphratica uncharacterized LOC105122387 (LOC105122387), mRNA	gi|590579532|ref|XP_007013813.1|	73.2	E:2e-13	Uncharacterized protein isoform 1 [Theobroma cacao]	.	.	.	.	.	.	.	.	.	.	.	.	.	.	.	.	.	.	.	.	.
TRINITY_DN27335_c0_g1	2737	2644	114	906.806	2	0	0	8.87625	1.44e-19	1.04e-16	up	yes	.	.	gi|645279923|ref|XM_008246731.1|	230	E:2e-56	PREDICTED: Prunus mume protein GAST1-like (LOC103343054), mRNA	gi|146454670|gb|ABQ42001.1|	129	E:1e-32	gibberellin induced protein [Sonneratia alba]	GAST1_SOLLC	112	E:8e-28	RecName: Full=Protein GAST1;^Eukaryota; Viridiplantae; Streptophyta; Embryophyta; Tracheophyta; Spermatophyta; Magnoliophyta; eudicotyledons; Gunneridae; Pentapetalae; asterids; lamiids; Solanales; Solanaceae; Solanoideae; Solaneae; Solanum; Lycopersicon	.	.	.	.	.	.	.	.	.	.	.	.	.	.	GO:0005576|extracellular region	.	.
TRINITY_DN14751_c0_g4	719	282	119	190.565	0	0	0	8.55737	8.58e-18	4.75e-15	up	yes	Gene.36196::TRINITY_DN14751_c0_g4::g.36196::m.36196	1-600[+]	gi|566215623|ref|XM_002325192.2|	327	E:2e-86	Populus trichocarpa hypothetical protein (POPTR_0018s13200g) mRNA, complete cds	gi|566215624|ref|XP_002325228.2|	236	E:5e-76	hypothetical protein POPTR_0018s13200g [Populus trichocarpa]	PLA2A_ARATH	214	E:1e-68	RecName: Full=Phospholipase A2-alpha {ECO:0000303|PubMed:16140037};^Eukaryota; Viridiplantae; Streptophyta; Embryophyta; Tracheophyta; Spermatophyta; Magnoliophyta; eudicotyledons; Gunneridae; Pentapetalae; rosids; malvids; Brassicales; Brassicaceae; Camelineae; Arabidopsis	PLA2A_ARATH	216	E:7e-70	RecName: Full=Phospholipase A2-alpha {ECO:0000303|PubMed:16140037};^Eukaryota; Viridiplantae; Streptophyta; Embryophyta; Tracheophyta; Spermatophyta; Magnoliophyta; eudicotyledons; Gunneridae; Pentapetalae; rosids; malvids; Brassicales; Brassicaceae; Camelineae; Arabidopsis	.	.	.	ENOG410YKKM	Phospholipase A2	.	.	.	GO:0050482|arachidonic acid secretion;GO:0016042|lipid catabolic process;GO:0006644|phospholipid metabolic process	.	GO:0031410|cytoplasmic vesicle;GO:0005576|extracellular region;GO:0005794|Golgi apparatus;GO:0005634|nucleus;GO:0005773|vacuole	K01047|PLA2G, SPLA2; secretory phospholipase A2 [EC:3.1.1.4]	map04014|Ras signaling pathway;map00565|Ether lipid metabolism;map00564|Glycerophospholipid metabolism;map00590|Arachidonic acid metabolism;map00592|alpha-Linolenic acid metabolism;map04972|Pancreatic secretion;map00591|Linoleic acid metabolism;map04975|Fat digestion and absorption;map04270|Vascular smooth muscle contraction;map01100|Metabolic pathways;map01110|Biosynthesis of secondary metabolit…
TRINITY_DN22609_c0_g2	15984	5785	76	3704.79	5	0	2	8.41575	3.6e-15	1.27e-12	up	yes	Gene.29022::TRINITY_DN22609_c0_g2::g.29022::m.29022	1-369[+]	.	.	.	.	gi|731407382|ref|XP_010656474.1|	68.2	E:3e-12	PREDICTED: 36.4 kDa proline-rich protein [Vitis vinifera]	.	.	.	.	.	.	.	.	.	.	.	.	.	.	ExpAA=51.43^PredHel=2^Topology=i5-27o57-79i	.	.	.	.	.	.
TRINITY_DN19267_c0_g1	133	263	194	98.3511	0	0	0	8.19995	1.48e-17	7.95e-15	up	yes	.	.	.	.	.	.	.	.	.	.	.	.	.	.	.	.	.	.	.	.	.	.	.	.	.	.	.	.	.	.	.
TRINITY_DN15642_c3_g1	557	585	31	193.085	0	0	0	8.1559	6.36e-15	2.09e-12	up	yes	.	.	.	.	.	.	.	.	.	.	.	.	.	.	.	.	.	.	.	.	.	.	.	.	.	.	.	.	.	.	.
TRINITY_DN21508_c0_g1	29696	18610	1400	8324.89	37	2	26	8.10245	2.13e-18	1.33e-15	up	yes	Gene.49603::TRINITY_DN21508_c0_g1::g.49603::m.49603	1259-2284[-]	gi|657967371|ref|XM_008377152.1|	664	E:0	PREDICTED: Malus x domestica protein ASPARTIC PROTEASE IN GUARD CELL 2-like (LOC103438621), mRNA	gi|567879761|ref|XP_006432439.1|	484	E:1e-160	hypothetical protein CICLE_v10001212mg [Citrus clementina]	AED3_ARATH	251	E:6e-73	RecName: Full=Aspartyl protease AED3 {ECO:0000303|PubMed:24755512};^Eukaryota; Viridiplantae; Streptophyta; Embryophyta; Tracheophyta; Spermatophyta; Magnoliophyta; eudicotyledons; Gunneridae; Pentapetalae; rosids; malvids; Brassicales; Brassicaceae; Camelineae; Arabidopsis	AED3_ARATH	298	E:7e-96	RecName: Full=Aspartyl protease AED3 {ECO:0000303|PubMed:24755512};^Eukaryota; Viridiplantae; Streptophyta; Embryophyta; Tracheophyta; Spermatophyta; Magnoliophyta; eudicotyledons; Gunneridae; Pentapetalae; rosids; malvids; Brassicales; Brassicaceae; Camelineae; Arabidopsis	PF14543.5	TAXi_N	Xylanase inhibitor N-terminal	ENOG410XNV7	aspartic	sigP:1^20^0.89^YES	ExpAA=19.88^PredHel=1^Topology=o321-340i	.	GO:0030163|protein catabolic process;GO:0006508|proteolysis;GO:0043067|regulation of programmed cell death;GO:0009627|systemic acquired resistance	.	GO:0048046|apoplast;GO:0005618|cell wall;GO:0009505|plant-type cell wall	.	.
TRINITY_DN13945_c0_g1	414	142	100	112.208	0	0	0	8.02309	1.48e-15	5.57e-13	up	yes	Gene.17939::TRINITY_DN13945_c0_g1::g.17939::m.17939	2-382[+]	gi|955383404|ref|XM_006603431.2|	235	E:8e-59	PREDICTED: Glycine max laccase-17-like (LOC100819074), partial mRNA	gi|823142992|ref|XP_012471296.1|	219	E:4e-66	PREDICTED: laccase-2-like [Gossypium raimondii]	LAC17_ARATH	209	E:2e-63	RecName: Full=Laccase-17;^Eukaryota; Viridiplantae; Streptophyta; Embryophyta; Tracheophyta; Spermatophyta; Magnoliophyta; eudicotyledons; Gunneridae; Pentapetalae; rosids; malvids; Brassicales; Brassicaceae; Camelineae; Arabidopsis	LAC17_ARATH	209	E:1e-63	RecName: Full=Laccase-17;^Eukaryota; Viridiplantae; Streptophyta; Embryophyta; Tracheophyta; Spermatophyta; Magnoliophyta; eudicotyledons; Gunneridae; Pentapetalae; rosids; malvids; Brassicales; Brassicaceae; Camelineae; Arabidopsis	PF00394.21	Cu-oxidase	Multicopper oxidase	COG2132	Multicopper oxidase	.	.	.	GO:0009809|lignin biosynthetic process;GO:0046274|lignin catabolic process;GO:0009698|phenylpropanoid metabolic processGO:0055114|oxidation-reduction process	.	GO:0048046|apoplast	K05909|E1.10.3.2; laccase [EC:1.10.3.2]	.
TRINITY_DN14629_c1_g2	1195	1072	41	381.859	1	1	0	7.99608	3.32e-16	1.45e-13	up	yes	.	.	gi|950932276|ref|XM_014653661.1|	86.1	E:5e-14	PREDICTED: Vigna radiata var. radiata gibberellin-regulated protein 6-like (LOC106768480), mRNA	.	.	.	.	.	.	.	.	.	.	.	.	.	.	.	.	.	.	.	.	.	.	.	.	.
TRINITY_DN17830_c0_g2	1127	245	27	239.948	0	0	0	7.98694	1.41e-13	3.46e-11	up	yes	Gene.29852::TRINITY_DN17830_c0_g2::g.29852::m.29852	153-551[-]	.	.	.	.	gi|297736192|emb|CBI24830.3|	108	E:4e-36	unnamed protein product [Vitis vinifera]	FURH_VIBFR	95.5	E:1e-32	RecName: Full=Furcatin hydrolase {ECO:0000303|PubMed:14976214, ECO:0000312|EMBL:BAD14925.1};^Eukaryota; Viridiplantae; Streptophyta; Embryophyta; Tracheophyta; Spermatophyta; Magnoliophyta; eudicotyledons; Gunneridae; Pentapetalae; asterids; campanulids; Dipsacales; Adoxaceae; Viburnum	BGL24_ORYSJ	102	E:6e-25	RecName: Full=Beta-glucosidase 24;^Eukaryota; Viridiplantae; Streptophyta; Embryophyta; Tracheophyta; Spermatophyta; Magnoliophyta; Liliopsida; Poales; Poaceae; BOP clade; Oryzoideae; Oryzeae; Oryzinae; Oryza	PF00232.17	Glyco_hydro_1	Glycosyl hydrolase family 1	COG2723	beta-glucosidase	.	.	.	GO:0005975|carbohydrate metabolic process;GO:1901657|glycosyl compound metabolic processGO:0005975|carbohydrate metabolic process	.	.	K01188|E3.2.1.21; beta-glucosidase [EC:3.2.1.21]	map01110|Biosynthesis of secondary metabolites;map01100|Metabolic pathways;map00940|Phenylpropanoid biosynthesis;map00460|Cyanoamino acid metabolism;map00500|Starch and sucrose metabolism
TRINITY_DN27547_c2_g1	710	50	160	160.621	0	0	0	7.93784	5.04e-14	1.32e-11	up	yes	.	.	.	.	.	.	gi|297740756|emb|CBI30938.3|	62.4	E:5e-10	unnamed protein product [Vitis vinifera]	.	.	.	.	.	.	.	.	.	.	.	.	.	.	.	.	.	.	.	.	.
TRINITY_DN24036_c2_g1	1068	253	21	229.771	0	0	0	7.88534	3.95e-13	8.49e-11	up	yes	.	.	.	.	.	.	gi|720004720|ref|XP_010257423.1|	185	E:4e-48	PREDICTED: beta-glucosidase 12-like [Nelumbo nucifera]	BAGBG_DALNI	167	E:3e-43	RecName: Full=Isoflavonoid 7-O-beta-apiosyl-glucoside beta-glycosidase {ECO:0000303|PubMed:16098548};^Eukaryota; Viridiplantae; Streptophyta; Embryophyta; Tracheophyta; Spermatophyta; Magnoliophyta; eudicotyledons; Gunneridae; Pentapetalae; rosids; fabids; Fabales; Fabaceae; Papilionoideae; Dalbergieae; Dalbergia	.	.	.	.	.	.	.	.	.	.	.	.	GO:0005975|carbohydrate metabolic process	.	.	.	.
TRINITY_DN13695_c1_g1	96071	22402	12515	22564.2	144	48	155	7.85337	3.15e-25	5.13e-22	up	yes	Gene.52803::TRINITY_DN13695_c1_g1::g.52803::m.52803	270-659[-]	gi|731380198|ref|XM_002271756.2|	237	E:6e-59	PREDICTED: Vitis vinifera 14 kDa proline-rich protein DC2.15 (LOC100257513), mRNA	gi|18406723|ref|NP_566036.1|	149	E:6e-41	protease inhibitor/seed storage/lipid transfer protein (LTP) family protein [Arabidopsis thaliana]	14KD_DAUCA	129	E:9e-35	RecName: Full=14 kDa proline-rich protein DC2.15;^Eukaryota; Viridiplantae; Streptophyta; Embryophyta; Tracheophyta; Spermatophyta; Magnoliophyta; eudicotyledons; Gunneridae; Pentapetalae; asterids; campanulids; Apiales; Apiaceae; Apioideae; Scandiceae; Daucinae; Daucus; Daucus sect. Daucus	14KD_DAUCA	153	E:2e-46	RecName: Full=14 kDa proline-rich protein DC2.15;^Eukaryota; Viridiplantae; Streptophyta; Embryophyta; Tracheophyta; Spermatophyta; Magnoliophyta; eudicotyledons; Gunneridae; Pentapetalae; asterids; campanulids; Apiales; Apiaceae; Apioideae; Scandiceae; Daucinae; Daucus; Daucus sect. Daucus	PF14547.5	Hydrophob_seed	Hydrophobic seed protein	.	.	sigP:1^25^0.926^YES	ExpAA=22.31^PredHel=1^Topology=i7-29o	.	.	.	GO:0016021|integral component of membrane	.	.
TRINITY_DN12173_c3_g1	2982	2252	29	874.905	2	3	1	7.82624	2.81e-15	1.02e-12	up	yes	.	.	gi|211906509|gb|FJ415202.1|	128	E:4e-26	Gossypium hirsutum clone Spotx21 major latex-like protein mRNA, complete cds	gi|697098884|ref|XP_009629007.1|	137	E:2e-36	PREDICTED: MLP-like protein 423 [Nicotiana tomentosiformis]	ML423_ARATH	106	E:3e-26	RecName: Full=MLP-like protein 423;^Eukaryota; Viridiplantae; Streptophyta; Embryophyta; Tracheophyta; Spermatophyta; Magnoliophyta; eudicotyledons; Gunneridae; Pentapetalae; rosids; malvids; Brassicales; Brassicaceae; Camelineae; Arabidopsis	.	.	.	.	.	.	.	ENOG410YSJN	MLP-like protein	.	.	.	GO:0006952|defense response;GO:0009607|response to biotic stimulus	.	GO:0016020|membrane	.	.
TRINITY_DN27604_c0_g2	291	127	83	85.3195	0	0	0	7.78624	9.5e-15	2.95e-12	up	yes	.	.	.	.	.	.	gi|474422905|dbj|BAN10317.1|	145	E:3e-40	laccase, partial [Buxus microphylla var. japonica]	LAC2_ARATH	122	E:4e-32	RecName: Full=Laccase-2;^Eukaryota; Viridiplantae; Streptophyta; Embryophyta; Tracheophyta; Spermatophyta; Magnoliophyta; eudicotyledons; Gunneridae; Pentapetalae; rosids; malvids; Brassicales; Brassicaceae; Camelineae; Arabidopsis	.	.	.	.	.	.	.	COG2132	Multicopper oxidase	.	.	.	GO:0046274|lignin catabolic process;GO:0009414|response to water deprivation	.	GO:0048046|apoplast	K05909|E1.10.3.2; laccase [EC:1.10.3.2]	.
TRINITY_DN30324_c1_g2	237	354	29	101.137	0	0	0	7.6448	2.49e-13	5.72e-11	up	yes	Gene.17453::TRINITY_DN30324_c1_g2::g.17453::m.17453	3-1130[-]	.	.	.	.	gi|225455808|ref|XP_002274809.1|	248	E:5e-72	PREDICTED: wall-associated receptor kinase-like 8 [Vitis vinifera]	WAKLB_ARATH	196	E:1e-54	RecName: Full=Wall-associated receptor kinase-like 2;^Eukaryota; Viridiplantae; Streptophyta; Embryophyta; Tracheophyta; Spermatophyta; Magnoliophyta; eudicotyledons; Gunneridae; Pentapetalae; rosids; malvids; Brassicales; Brassicaceae; Camelineae; Arabidopsis	WAKLB_ARATH	207	E:2e-58	RecName: Full=Wall-associated receptor kinase-like 2;^Eukaryota; Viridiplantae; Streptophyta; Embryophyta; Tracheophyta; Spermatophyta; Magnoliophyta; eudicotyledons; Gunneridae; Pentapetalae; rosids; malvids; Brassicales; Brassicaceae; Camelineae; Arabidopsis	PF08488.10	WAK	Wall-associated kinase	COG0515	Serine Threonine protein kinase	.	ExpAA=25.06^PredHel=1^Topology=i195-217o	.	GO:0007166|cell surface receptor signaling pathway;GO:0046777|protein autophosphorylationGO:0006468|protein phosphorylation	.	GO:0016021|integral component of membrane;GO:0009505|plant-type cell wall;GO:0005886|plasma membraneGO:0016021|integral component of membrane	.	.
TRINITY_DN17726_c8_g1	6477	3442	870	1822.03	16	0	1	7.63533	4.1e-15	1.42e-12	up	yes	Gene.24052::TRINITY_DN17726_c8_g1::g.24052::m.24052	280-630[-]	gi|147853964|emb|AM478339.2|	276	E:1e-70	Vitis vinifera contig VV78X115091.15, whole genome shotgun sequence	gi|359477157|ref|XP_002273790.2|	147	E:1e-59	PREDICTED: major allergen Pru ar 1 [Vitis vinifera]	PRU1_PRUAR	128	E:2e-47	RecName: Full=Major allergen Pru ar 1;^Eukaryota; Viridiplantae; Streptophyta; Embryophyta; Tracheophyta; Spermatophyta; Magnoliophyta; eudicotyledons; Gunneridae; Pentapetalae; rosids; fabids; Rosales; Rosaceae; Maloideae; Amygdaleae; Prunus	PRU1_PRUAR	129	E:5e-37	RecName: Full=Major allergen Pru ar 1;^Eukaryota; Viridiplantae; Streptophyta; Embryophyta; Tracheophyta; Spermatophyta; Magnoliophyta; eudicotyledons; Gunneridae; Pentapetalae; rosids; fabids; Rosales; Rosaceae; Maloideae; Amygdaleae; Prunus	PF00407.18	Bet_v_1	Pathogenesis-related protein Bet v I family	.	.	.	.	.	GO:0006952|defense response;GO:0009607|response to biotic stimulusGO:0006952|defense response;GO:0009607|response to biotic stimulus	.	.	.	.
TRINITY_DN16893_c2_g1	9404	2301	10	2004.83	3	4	3	7.57587	1.69e-12	3.32e-10	up	yes	Gene.35172::TRINITY_DN16893_c2_g1::g.35172::m.35172	389-781[-]	gi|595794470|ref|XM_007200810.1|	316	E:1e-82	Prunus persica hypothetical protein (PRUPE_ppb013496mg) mRNA, complete cds	gi|720040774|ref|XP_010268700.1|	311	E:8e-98	PREDICTED: aquaporin-like [Nelumbo nucifera]	TIP32_MAIZE	72.8	E:8e-13	RecName: Full=Aquaporin TIP3-2;^Eukaryota; Viridiplantae; Streptophyta; Embryophyta; Tracheophyta; Spermatophyta; Magnoliophyta; Liliopsida; Poales; Poaceae; PACMAD clade; Panicoideae; Andropogonodae; Andropogoneae; Tripsacinae; Zea	.	.	.	.	.	.	.	.	.	.	.	.	.	.	.	.	.
TRINITY_DN13464_c0_g1	223	217	324	130.546	0	0	2	7.5692	7.13e-22	6.97e-19	up	yes	Gene.41951::TRINITY_DN13464_c0_g1::g.41951::m.41951	248-1237[-]	.	.	.	.	gi|719969929|ref|XP_010269865.1|	166	E:6e-45	PREDICTED: uncharacterized protein LOC104606390 isoform X2 [Nelumbo nucifera]	.	.	.	.	.	.	.	.	.	.	.	.	.	.	.	.	.	.	.	.	.
TRINITY_DN19485_c0_g1	1989	1848	53	643.085	2	0	4	7.55322	1.19e-14	3.63e-12	up	yes	Gene.44750::TRINITY_DN19485_c0_g1::g.44750::m.44750	532-1467[-]	gi|731417938|ref|XM_002279790.2|	773	E:0	PREDICTED: Vitis vinifera uncharacterized LOC100248073 (LOC100248073), mRNA	gi|225451974|ref|XP_002279826.1|	355	E:1e-115	PREDICTED: uncharacterized protein LOC100248073 [Vitis vinifera]	.	.	.	.	.	.	.	.	.	.	.	.	.	.	.	.	.	.	.	.	.
TRINITY_DN11921_c0_g5	802	821	4	267.488	0	0	0	7.55128	1.68e-11	2.65e-09	up	yes	Gene.34703::TRINITY_DN11921_c0_g5::g.34703::m.34703	130-2025[-]	gi|731423889|ref|XM_002276730.3|	1465	E:0	PREDICTED: Vitis vinifera ABC transporter G family member 4-like (LOC100245835), mRNA	gi|225464655|ref|XP_002276766.1|	887	E:0	PREDICTED: ABC transporter G family member 4-like [Vitis vinifera]	AB8G_ARATH	724	E:0	RecName: Full=ABC transporter G family member 8;^Eukaryota; Viridiplantae; Streptophyta; Embryophyta; Tracheophyta; Spermatophyta; Magnoliophyta; eudicotyledons; Gunneridae; Pentapetalae; rosids; malvids; Brassicales; Brassicaceae; Camelineae; Arabidopsis	AB8G_ARATH	838	E:0	RecName: Full=ABC transporter G family member 8;^Eukaryota; Viridiplantae; Streptophyta; Embryophyta; Tracheophyta; Spermatophyta; Magnoliophyta; eudicotyledons; Gunneridae; Pentapetalae; rosids; malvids; Brassicales; Brassicaceae; Camelineae; Arabidopsis	PF00005.26	ABC_tran	ABC transporter	COG1131	(ABC) transporter	.	ExpAA=142.98^PredHel=6^Topology=o376-398i407-429o456-478i485-507o513-535i601-623o	.	.	.	GO:0016021|integral component of membrane;GO:0005886|plasma membraneGO:0016020|membrane	.	.
TRINITY_DN22944_c1_g1	876	75	114	185.502	0	0	1	7.54288	1.03e-13	2.61e-11	up	yes	Gene.41871::TRINITY_DN22944_c1_g1::g.41871::m.41871	258-1679[+]	.	.	.	.	gi|225440546|ref|XP_002273257.1|	414	E:4e-128	PREDICTED: TPR repeat-containing thioredoxin TTL1-like [Vitis vinifera]	TTL4_ARATH	164	E:1e-40	RecName: Full=TPR repeat-containing thioredoxin TTL4;^Eukaryota; Viridiplantae; Streptophyta; Embryophyta; Tracheophyta; Spermatophyta; Magnoliophyta; eudicotyledons; Gunneridae; Pentapetalae; rosids; malvids; Brassicales; Brassicaceae; Camelineae; Arabidopsis	TTL4_ARATH	174	E:3e-46	RecName: Full=TPR repeat-containing thioredoxin TTL4;^Eukaryota; Viridiplantae; Streptophyta; Embryophyta; Tracheophyta; Spermatophyta; Magnoliophyta; eudicotyledons; Gunneridae; Pentapetalae; rosids; malvids; Brassicales; Brassicaceae; Camelineae; Arabidopsis	PF13414.5	TPR_11	TPR repeat	ENOG41108CD	Thioredoxin	.	.	.	GO:0045454|cell redox homeostasis;GO:0006970|response to osmotic stress	.	GO:0005623|cell	.	.
TRINITY_DN15108_c0_g2	397	740	244	227.522	4	0	0	7.51129	5.38e-22	5.39e-19	up	yes	Gene.35668::TRINITY_DN15108_c0_g2::g.35668::m.35668	29-991[-]	gi|731392409|ref|XM_003632156.2|	889	E:0	PREDICTED: Vitis vinifera laccase-17 (LOC100245042), mRNA	gi|593383380|ref|XP_007140298.1|	501	E:1e-171	hypothetical protein PHAVU_008G100400g [Phaseolus vulgaris]	LAC17_ARATH	437	E:1e-148	RecName: Full=Laccase-17;^Eukaryota; Viridiplantae; Streptophyta; Embryophyta; Tracheophyta; Spermatophyta; Magnoliophyta; eudicotyledons; Gunneridae; Pentapetalae; rosids; malvids; Brassicales; Brassicaceae; Camelineae; Arabidopsis	LAC17_ARATH	514	E:9e-179	RecName: Full=Laccase-17;^Eukaryota; Viridiplantae; Streptophyta; Embryophyta; Tracheophyta; Spermatophyta; Magnoliophyta; eudicotyledons; Gunneridae; Pentapetalae; rosids; malvids; Brassicales; Brassicaceae; Camelineae; Arabidopsis	PF00394.21	Cu-oxidase	Multicopper oxidase	COG2132	Multicopper oxidase	.	.	.	GO:0009809|lignin biosynthetic process;GO:0046274|lignin catabolic process;GO:0009698|phenylpropanoid metabolic processGO:0055114|oxidation-reduction process	.	GO:0048046|apoplast	K05909|E1.10.3.2; laccase [EC:1.10.3.2]	.
TRINITY_DN26745_c0_g2	1924	1875	33	632.441	4	2	1	7.43626	1.45e-14	4.39e-12	up	yes	.	.	gi|985454609|ref|XM_006482376.2|	137	E:4e-29	PREDICTED: Citrus sinensis proline-rich extensin-like protein EPR1 (LOC102617583), transcript variant X1, mRNA	gi|566166087|ref|XP_006384278.1|	123	E:1e-30	hypothetical protein POPTR_0004s11300g [Populus trichocarpa]	.	.	.	.	.	.	.	.	.	.	.	.	.	.	.	.	.	.	.	.	.
TRINITY_DN11100_c0_g1	329	635	134	179.67	0	0	3	7.36449	2.06e-18	1.3e-15	up	yes	Gene.18879::TRINITY_DN11100_c0_g1::g.18879::m.18879	3-1286[+]	gi|720014873|ref|XM_010262342.1|	909	E:0	PREDICTED: Nelumbo nucifera probable pectinesterase 8 (LOC104599703), mRNA	gi|225464784|ref|XP_002267842.1|	594	E:0	PREDICTED: probable pectinesterase 8 [Vitis vinifera]	PME8_ARATH	510	E:3e-177	RecName: Full=Probable pectinesterase 8;^Eukaryota; Viridiplantae; Streptophyta; Embryophyta; Tracheophyta; Spermatophyta; Magnoliophyta; eudicotyledons; Gunneridae; Pentapetalae; rosids; malvids; Brassicales; Brassicaceae; Camelineae; Arabidopsis	PME8_ARATH	531	E:0	RecName: Full=Probable pectinesterase 8;^Eukaryota; Viridiplantae; Streptophyta; Embryophyta; Tracheophyta; Spermatophyta; Magnoliophyta; eudicotyledons; Gunneridae; Pentapetalae; rosids; malvids; Brassicales; Brassicaceae; Camelineae; Arabidopsis	PF01095.18	Pectinesterase	Pectinesterase	COG4677	pectinesterase	.	ExpAA=28.81^PredHel=1^Topology=i40-57o	.	GO:0042545|cell wall modification;GO:0045490|pectin catabolic processGO:0042545|cell wall modification	.	GO:0005618|cell wall;GO:0005576|extracellular regionGO:0005618|cell wall	.	.
TRINITY_DN21754_c0_g1	346	268	12	103.976	0	0	0	7.34223	1.2e-11	1.96e-09	up	yes	Gene.30912::TRINITY_DN21754_c0_g1::g.30912::m.30912	170-1129[+]	.	.	.	.	gi|729322246|ref|XP_010533777.1|	105	E:4e-23	PREDICTED: LOW QUALITY PROTEIN: 36.4 kDa proline-rich protein [Tarenaya hassleriana]	PRF1_SOLLC	53.5	E:2e-06	RecName: Full=36.4 kDa proline-rich protein;^Eukaryota; Viridiplantae; Streptophyta; Embryophyta; Tracheophyta; Spermatophyta; Magnoliophyta; eudicotyledons; Gunneridae; Pentapetalae; asterids; lamiids; Solanales; Solanaceae; Solanoideae; Solaneae; Solanum; Lycopersicon	PRF1_SOLLC	106	E:6e-25	RecName: Full=36.4 kDa proline-rich protein;^Eukaryota; Viridiplantae; Streptophyta; Embryophyta; Tracheophyta; Spermatophyta; Magnoliophyta; eudicotyledons; Gunneridae; Pentapetalae; asterids; lamiids; Solanales; Solanaceae; Solanoideae; Solaneae; Solanum; Lycopersicon	PF14547.5	Hydrophob_seed	Hydrophobic seed protein	.	.	sigP:1^25^0.933^YES	ExpAA=19.40^PredHel=1^Topology=i5-27o	.	.	.	.	.	.
TRINITY_DN11420_c0_g1	36	68	396	87.3965	0	0	0	7.28181	1.23e-11	2e-09	up	yes	Gene.50692::TRINITY_DN11420_c0_g1::g.50692::m.50692	52-1104[+]	.	.	.	.	.	.	.	.	.	.	.	.	.	.	.	.	PF09528.9	Ehrlichia_rpt	Ehrlichia tandem repeat (Ehrlichia_rpt)	.	.	sigP:1^17^0.852^YES	.	.	.	.	.	.	.
TRINITY_DN12319_c3_g1	375	30	79	84.4054	0	0	0	7.25004	1.55e-11	2.46e-09	up	yes	Gene.24396::TRINITY_DN12319_c3_g1::g.24396::m.24396	44-1156[-]	.	.	.	.	gi|694409422|ref|XP_009379346.1|	512	E:1e-178	PREDICTED: GDSL esterase/lipase EXL3-like [Pyrus x bretschneideri]	EXL3_ARATH	412	E:6e-141	RecName: Full=GDSL esterase/lipase EXL3;^Eukaryota; Viridiplantae; Streptophyta; Embryophyta; Tracheophyta; Spermatophyta; Magnoliophyta; eudicotyledons; Gunneridae; Pentapetalae; rosids; malvids; Brassicales; Brassicaceae; Camelineae; Arabidopsis	EXL3_ARATH	413	E:2e-141	RecName: Full=GDSL esterase/lipase EXL3;^Eukaryota; Viridiplantae; Streptophyta; Embryophyta; Tracheophyta; Spermatophyta; Magnoliophyta; eudicotyledons; Gunneridae; Pentapetalae; rosids; malvids; Brassicales; Brassicaceae; Camelineae; Arabidopsis	PF00657.21	Lipase_GDSL	GDSL-like Lipase/Acylhydrolase	COG3240	GDSL esterase lipase	.	.	.	GO:0016042|lipid catabolic process	.	GO:0005576|extracellular region	.	.
TRINITY_DN20176_c0_g1	60	81	119	44.1943	0	0	0	7.16478	1.51e-12	3e-10	up	yes	Gene.8431::TRINITY_DN20176_c0_g1::g.8431::m.8431	278-1801[+]	.	.	.	.	gi|729314542|ref|XP_010531271.1|	179	E:3e-46	PREDICTED: cytochrome P450 81F1-like [Tarenaya hassleriana]	CP2J6_MOUSE	238	E:7e-69	RecName: Full=Cytochrome P450 2J6;^Eukaryota; Metazoa; Chordata; Craniata; Vertebrata; Euteleostomi; Mammalia; Eutheria; Euarchontoglires; Glires; Rodentia; Myomorpha; Muroidea; Muridae; Murinae; Mus; Mus	CP2J6_MOUSE	241	E:2e-71	RecName: Full=Cytochrome P450 2J6;^Eukaryota; Metazoa; Chordata; Craniata; Vertebrata; Euteleostomi; Mammalia; Eutheria; Euarchontoglires; Glires; Rodentia; Myomorpha; Muroidea; Muridae; Murinae; Mus; Mus	PF00067.21	p450	Cytochrome P450	COG2124	Cytochrome p450	.	ExpAA=40.24^PredHel=1^Topology=i13-30o	.	GO:0019373|epoxygenase P450 pathway;GO:0007565|female pregnancy;GO:0043651|linoleic acid metabolic process;GO:0014070|response to organic cyclic compound;GO:0001523|retinoid metabolic processGO:0055114|oxidation-reduction process	.	GO:0005783|endoplasmic reticulum;GO:0005789|endoplasmic reticulum membrane;GO:0070062|extracellular exosome;GO:0031090|organelle membrane	K07418|CYP2J; cytochrome P450, family 2, subfamily J [EC:1.14.14.1]	map04750|Inflammatory mediator regulation of TRP channels;map00590|Arachidonic acid metabolism;map00591|Linoleic acid metabolism;map04726|Serotonergic synapse;map04913|Ovarian steroidogenesis;map01100|Metabolic pathways
TRINITY_DN13988_c0_g2	335	153	10	84.0065	0	0	0	7.05977	1.21e-10	1.54e-08	up	yes	Gene.28563::TRINITY_DN13988_c0_g2::g.28563::m.28563	118-1389[+]	.	.	.	.	gi|359479305|ref|XP_003632254.1|	305	E:2e-95	PREDICTED: ankyrin repeat-containing protein At5g02620-like isoform X1 [Vitis vinifera]	BAD1_ARATH	136	E:5e-34	RecName: Full=Ankyrin repeat-containing protein BDA1 {ECO:0000305};^Eukaryota; Viridiplantae; Streptophyta; Embryophyta; Tracheophyta; Spermatophyta; Magnoliophyta; eudicotyledons; Gunneridae; Pentapetalae; rosids; malvids; Brassicales; Brassicaceae; Camelineae; Arabidopsis	BAD1_ARATH	137	E:2e-34	RecName: Full=Ankyrin repeat-containing protein BDA1 {ECO:0000305};^Eukaryota; Viridiplantae; Streptophyta; Embryophyta; Tracheophyta; Spermatophyta; Magnoliophyta; eudicotyledons; Gunneridae; Pentapetalae; rosids; malvids; Brassicales; Brassicaceae; Camelineae; Arabidopsis	PF12796.6	Ank_2	Ankyrin repeats (3 copies)	COG0666	Ankyrin Repeat	.	ExpAA=83.77^PredHel=4^Topology=i240-262o301-323i330-352o357-379i	.	GO:0045087|innate immune response;GO:0009751|response to salicylic acid	.	GO:0016021|integral component of membrane;GO:0005886|plasma membrane	.	.
TRINITY_DN12143_c0_g1	125	341	12	76.4833	0	0	0	7.0542	9.46e-11	1.25e-08	up	yes	Gene.51596::TRINITY_DN12143_c0_g1::g.51596::m.51596	338-1072[-]	.	.	.	.	gi|590706785|ref|XP_007047819.1|	175	E:2e-49	Uncharacterized protein TCM_001007 [Theobroma cacao]	.	.	.	.	.	.	.	.	.	.	.	.	.	.	.	.	.	.	.	.	.
TRINITY_DN26447_c2_g3	193	33	78	52.8015	0	0	0	7.0337	2.61e-11	3.94e-09	up	yes	Gene.8063::TRINITY_DN26447_c2_g3::g.8063::m.8063	142-1086[+]	gi|1000981320|ref|XM_002512092.2|	246	E:1e-61	PREDICTED: Ricinus communis beta-glucosidase 12 (LOC8289199), mRNA	gi|225450388|ref|XP_002277408.1|	444	E:2e-149	PREDICTED: beta-glucosidase 12 [Vitis vinifera]	BGL12_ORYSI	422	E:3e-142	RecName: Full=Beta-glucosidase 12 {ECO:0000305};^Eukaryota; Viridiplantae; Streptophyta; Embryophyta; Tracheophyta; Spermatophyta; Magnoliophyta; Liliopsida; Poales; Poaceae; BOP clade; Oryzoideae; Oryzeae; Oryzinae; Oryza	BGL12_ORYSI	395	E:4e-133	RecName: Full=Beta-glucosidase 12 {ECO:0000305};^Eukaryota; Viridiplantae; Streptophyta; Embryophyta; Tracheophyta; Spermatophyta; Magnoliophyta; Liliopsida; Poales; Poaceae; BOP clade; Oryzoideae; Oryzeae; Oryzinae; Oryza	PF00232.17	Glyco_hydro_1	Glycosyl hydrolase family 1	COG2723	beta-glucosidase	.	.	.	GO:0005975|carbohydrate metabolic processGO:0005975|carbohydrate metabolic process	.	GO:0005576|extracellular region	.	.
TRINITY_DN22015_c1_g1	1381	393	149	330.082	5	2	0	6.98944	4e-15	1.4e-12	up	yes	.	.	.	.	.	.	gi|720029265|ref|XP_010265168.1|	89.7	E:9e-20	PREDICTED: uncharacterized protein LOC104602983 [Nelumbo nucifera]	.	.	.	.	.	.	.	.	.	.	.	.	.	.	.	.	.	.	.	.	.
TRINITY_DN16919_c2_g1	171	106	24	50.5422	0	0	0	6.98515	3.86e-11	5.51e-09	up	yes	Gene.29476::TRINITY_DN16919_c2_g1::g.29476::m.29476	246-551[-]	gi|123684655|emb|AM459748.1|	187	E:6e-44	Vitis vinifera, whole genome shotgun sequence, contig VV78X181042.9, clone ENTAV 115	gi|590696420|ref|XP_007045160.1|	102	E:3e-24	Clavata3/esr-related 16, putative [Theobroma cacao]	CLE16_ARATH	49.7	E:2e-06	RecName: Full=CLAVATA3/ESR (CLE)-related protein 16;^Eukaryota; Viridiplantae; Streptophyta; Embryophyta; Tracheophyta; Spermatophyta; Magnoliophyta; eudicotyledons; Gunneridae; Pentapetalae; rosids; malvids; Brassicales; Brassicaceae; Camelineae; Arabidopsis	CLE16_ARATH	49.3	E:1e-07	RecName: Full=CLAVATA3/ESR (CLE)-related protein 16;^Eukaryota; Viridiplantae; Streptophyta; Embryophyta; Tracheophyta; Spermatophyta; Magnoliophyta; eudicotyledons; Gunneridae; Pentapetalae; rosids; malvids; Brassicales; Brassicaceae; Camelineae; Arabidopsis	.	.	.	ENOG411044I	clavata3 esr-related 16	.	ExpAA=21.01^PredHel=1^Topology=i20-42o	.	GO:0045168|cell-cell signaling involved in cell fate commitment;GO:0048731|system development	.	GO:0005615|extracellular space	.	.
TRINITY_DN11250_c0_g1	59	80	72	35.4823	0	0	0	6.98369	5.07e-12	8.96e-10	up	yes	Gene.40589::TRINITY_DN11250_c0_g1::g.40589::m.40589	249-1145[-]	.	.	.	.	gi|545704211|ref|XP_005704429.1|	416	E:2e-140	mitochondrial carrier, adenine nucleotidetranslocator [Galdieria sulphuraria]	ADT_DROME	463	E:2e-161	RecName: Full=ADP,ATP carrier protein;^Eukaryota; Metazoa; Ecdysozoa; Arthropoda; Hexapoda; Insecta; Pterygota; Neoptera; Holometabola; Diptera; Brachycera; Muscomorpha; Ephydroidea; Drosophilidae; Drosophila; Sophophora	ADT_DROME	488	E:6e-173	RecName: Full=ADP,ATP carrier protein;^Eukaryota; Metazoa; Ecdysozoa; Arthropoda; Hexapoda; Insecta; Pterygota; Neoptera; Holometabola; Diptera; Brachycera; Muscomorpha; Ephydroidea; Drosophilidae; Drosophila; Sophophora	PF00153.26	Mito_carr	Mitochondrial carrier protein	ENOG410XNW0	transmembrane transport	.	ExpAA=71.02^PredHel=3^Topology=o112-134i173-195o210-231i	.	GO:0001508|action potential;GO:0015866|ADP transport;GO:0015867|ATP transport;GO:0034599|cellular response to oxidative stress;GO:0007268|chemical synaptic transmission;GO:0008340|determination of adult lifespan;GO:0007629|flight behavior;GO:0040011|locomotion;GO:0051560|mitochondrial calcium ion homeostasis;GO:0006839|mitochondrial transport;GO:0046716|muscle cell cellular homeostasis;GO:0010507…	.	GO:0016021|integral component of membrane;GO:0005743|mitochondrial inner membrane;GO:0005739|mitochondrion;GO:0045202|synapse	K05863|SLC25A4S, ANT; solute carrier family 25 (mitochondrial adenine nucleotide translocator), member 4/5/6/31	map04022|cGMP-PKG signaling pathway;map04020|Calcium signaling pathway;map05016|Huntington's disease;map05166|HTLV-I infection;map05012|Parkinson's disease
TRINITY_DN27176_c1_g1	516	368	2	147.356	0	0	0	6.96634	9.82e-10	9.77e-08	up	yes	Gene.47776::TRINITY_DN27176_c1_g1::g.47776::m.47776	76-408[+]	.	.	.	.	.	.	.	.	.	.	.	.	.	.	.	.	.	.	.	.	.	sigP:1^27^0.913^YES	ExpAA=14.40^PredHel=1^Topology=o10-27i	.	.	.	.	.	.
TRINITY_DN16981_c3_g1	139	70	40	42.253	0	0	0	6.96134	2.06e-11	3.19e-09	up	yes	.	.	gi|922367960|ref|XM_013600692.1|	135	E:3e-28	Medicago truncatula laccase/diphenol oxidase family protein mRNA	gi|703109076|ref|XP_010099198.1|	88.2	E:2e-18	hypothetical protein L484_002029 [Morus notabilis]	LAC17_ARATH	85.9	E:7e-17	RecName: Full=Laccase-17;^Eukaryota; Viridiplantae; Streptophyta; Embryophyta; Tracheophyta; Spermatophyta; Magnoliophyta; eudicotyledons; Gunneridae; Pentapetalae; rosids; malvids; Brassicales; Brassicaceae; Camelineae; Arabidopsis	.	.	.	.	.	.	.	COG2132	Multicopper oxidase	.	.	.	GO:0009809|lignin biosynthetic process;GO:0046274|lignin catabolic process;GO:0009698|phenylpropanoid metabolic process	.	GO:0048046|apoplast	K05909|E1.10.3.2; laccase [EC:1.10.3.2]	.
TRINITY_DN12183_c0_g1	39	55	177	46.8615	0	0	0	6.92895	5.34e-11	7.41e-09	up	yes	Gene.19716::TRINITY_DN12183_c0_g1::g.19716::m.19716	89-1600[+]	.	.	.	.	gi|548853705|gb|ERN11688.1|	179	E:1e-46	hypothetical protein AMTR_s00022p00225170 [Amborella trichopoda]	CP18A_DROME	226	E:7e-65	RecName: Full=Cytochrome P450 18a1;^Eukaryota; Metazoa; Ecdysozoa; Arthropoda; Hexapoda; Insecta; Pterygota; Neoptera; Holometabola; Diptera; Brachycera; Muscomorpha; Ephydroidea; Drosophilidae; Drosophila; Sophophora	CP18A_DROME	259	E:1e-77	RecName: Full=Cytochrome P450 18a1;^Eukaryota; Metazoa; Ecdysozoa; Arthropoda; Hexapoda; Insecta; Pterygota; Neoptera; Holometabola; Diptera; Brachycera; Muscomorpha; Ephydroidea; Drosophilidae; Drosophila; Sophophora	PF00067.21	p450	Cytochrome P450	COG2124	Cytochrome p450	.	ExpAA=24.15^PredHel=1^Topology=i7-29o	.	GO:0007304|chorion-containing eggshell formation;GO:0046344|ecdysteroid catabolic process;GO:0007480|imaginal disc-derived leg morphogenesis;GO:0007552|metamorphosis;GO:0035210|prepupal development;GO:0035074|pupationGO:0055114|oxidation-reduction process	.	GO:0005789|endoplasmic reticulum membrane;GO:0016021|integral component of membrane;GO:0031090|organelle membrane	K14985|CYP18A1; 26-hydroxylase [EC:1.14.-.-]	map00981|Insect hormone biosynthesis
TRINITY_DN21370_c0_g1	62	58	87	35.2999	0	0	0	6.92564	1.14e-11	1.86e-09	up	yes	Gene.19071::TRINITY_DN21370_c0_g1::g.19071::m.19071	3-2300[-]	.	.	.	.	.	.	.	.	.	.	.	.	.	.	.	.	.	.	.	.	.	sigP:1^19^0.804^YES	.	.	.	.	.	.	.
TRINITY_DN11531_c1_g2	514	287	2	134.549	0	0	0	6.88797	1.61e-09	1.52e-07	up	yes	Gene.3714::TRINITY_DN11531_c1_g2::g.3714::m.3714	3-1028[+]	gi|658009119|ref|XM_008341539.1|	418	E:2e-113	PREDICTED: Malus x domestica cytosolic sulfotransferase 5-like (LOC103402780), mRNA	gi|225466219|ref|XP_002267209.1|	524	E:0	PREDICTED: cytosolic sulfotransferase 12 [Vitis vinifera]	SOT5_ARATH	375	E:2e-127	RecName: Full=Cytosolic sulfotransferase 5;^Eukaryota; Viridiplantae; Streptophyta; Embryophyta; Tracheophyta; Spermatophyta; Magnoliophyta; eudicotyledons; Gunneridae; Pentapetalae; rosids; malvids; Brassicales; Brassicaceae; Camelineae; Arabidopsis	SOT5_ARATH	375	E:9e-128	RecName: Full=Cytosolic sulfotransferase 5;^Eukaryota; Viridiplantae; Streptophyta; Embryophyta; Tracheophyta; Spermatophyta; Magnoliophyta; eudicotyledons; Gunneridae; Pentapetalae; rosids; malvids; Brassicales; Brassicaceae; Camelineae; Arabidopsis	PF00685.26	Sulfotransfer_1	Sulfotransferase domain	ENOG4111H56	Sulfotransferase	.	.	.	GO:0009812|flavonoid metabolic process	.	GO:0005737|cytoplasm	.	.
TRINITY_DN31174_c2_g7	189	256	6	73.5539	0	0	0	6.86459	5.67e-10	6.1e-08	up	yes	Gene.32634::TRINITY_DN31174_c2_g7::g.32634::m.32634	3-659[+]	.	.	.	.	gi|297734144|emb|CBI15391.3|	228	E:7e-71	unnamed protein product [Vitis vinifera]	WAKLH_ARATH	173	E:2e-47	RecName: Full=Wall-associated receptor kinase-like 9;^Eukaryota; Viridiplantae; Streptophyta; Embryophyta; Tracheophyta; Spermatophyta; Magnoliophyta; eudicotyledons; Gunneridae; Pentapetalae; rosids; malvids; Brassicales; Brassicaceae; Camelineae; Arabidopsis	WAKLH_ARATH	173	E:3e-48	RecName: Full=Wall-associated receptor kinase-like 9;^Eukaryota; Viridiplantae; Streptophyta; Embryophyta; Tracheophyta; Spermatophyta; Magnoliophyta; eudicotyledons; Gunneridae; Pentapetalae; rosids; malvids; Brassicales; Brassicaceae; Camelineae; Arabidopsis	PF07714.16	Pkinase_Tyr	Protein tyrosine kinase	.	.	.	.	.	GO:0007166|cell surface receptor signaling pathwayGO:0006468|protein phosphorylation	.	GO:0016021|integral component of membrane;GO:0005886|plasma membrane	.	.
TRINITY_DN10292_c0_g1	184	140	12	55.9083	0	0	0	6.8582	2.53e-10	3e-08	up	yes	.	.	.	.	.	.	.	.	.	.	.	.	.	.	.	.	.	.	.	.	.	.	.	.	.	.	.	.	.	.	.
TRINITY_DN30165_c2_g2	134	66	33	39.5133	0	0	0	6.83799	7.1e-11	9.57e-09	up	yes	.	.	gi|802685486|ref|XM_012226975.1|	71.3	E:7e-09	PREDICTED: Jatropha curcas laccase-11 (LOC105642222), mRNA	gi|976850685|gb|KVH41000.1|	109	E:2e-25	Cupredoxin [Cynara cardunculus var. scolymus]	LAC17_ARATH	108	E:2e-24	RecName: Full=Laccase-17;^Eukaryota; Viridiplantae; Streptophyta; Embryophyta; Tracheophyta; Spermatophyta; Magnoliophyta; eudicotyledons; Gunneridae; Pentapetalae; rosids; malvids; Brassicales; Brassicaceae; Camelineae; Arabidopsis	.	.	.	.	.	.	.	COG2132	Multicopper oxidase	.	.	.	GO:0009809|lignin biosynthetic process;GO:0046274|lignin catabolic process;GO:0009698|phenylpropanoid metabolic process	.	GO:0048046|apoplast	K05909|E1.10.3.2; laccase [EC:1.10.3.2]	.
TRINITY_DN15590_c1_g3	4	494	120	98.0768	0	0	0	6.81193	1.76e-09	1.64e-07	up	yes	Gene.52000::TRINITY_DN15590_c1_g3::g.52000::m.52000	3413-5380[-]	.	.	.	.	.	.	.	.	POLN_ABPVR	297	E:8e-80	RecName: Full=Replicase polyprotein;^Viruses; ssRNA viruses; ssRNA positive-strand viruses, no DNA stage; Picornavirales; Dicistroviridae; Aparavirus	POLN_ABPVR	315	E:5e-91	RecName: Full=Replicase polyprotein;^Viruses; ssRNA viruses; ssRNA positive-strand viruses, no DNA stage; Picornavirales; Dicistroviridae; Aparavirus	PF00548.19	Peptidase_C3	3C cysteine protease (picornain 3C)	.	.	.	.	.	GO:0006351|transcription, DNA-templated;GO:0039694|viral RNA genome replicationGO:0006508|proteolysis;GO:0006351|transcription, DNA-templated	.	.	.	.
TRINITY_DN10645_c0_g1	18	69	193	48.1891	0	0	0	6.74991	4.66e-10	5.17e-08	up	yes	Gene.26653::TRINITY_DN10645_c0_g1::g.26653::m.26653	44-724[+]	.	.	.	.	.	.	.	.	.	.	.	.	.	.	.	.	.	.	.	.	.	sigP:1^18^0.882^YES	.	.	.	.	.	.	.
TRINITY_DN9650_c0_g1	1398	391	44	313.862	2	0	4	6.74424	6.38e-12	1.1e-09	up	yes	Gene.8058::TRINITY_DN9650_c0_g1::g.8058::m.8058	292-606[-]	gi|743793383|ref|XM_011048723.1|	265	E:2e-67	PREDICTED: Populus euphratica uncharacterized LOC105141486 (LOC105141486), mRNA	gi|731429856|ref|XP_003634383.2|	204	E:2e-63	PREDICTED: uncharacterized protein LOC100247221 [Vitis vinifera]	SAU50_ARATH	176	E:1e-54	RecName: Full=Auxin-responsive protein SAUR50 {ECO:0000303|PubMed:12036261};^Eukaryota; Viridiplantae; Streptophyta; Embryophyta; Tracheophyta; Spermatophyta; Magnoliophyta; eudicotyledons; Gunneridae; Pentapetalae; rosids; malvids; Brassicales; Brassicaceae; Camelineae; Arabidopsis	SAU50_ARATH	176	E:2e-56	RecName: Full=Auxin-responsive protein SAUR50 {ECO:0000303|PubMed:12036261};^Eukaryota; Viridiplantae; Streptophyta; Embryophyta; Tracheophyta; Spermatophyta; Magnoliophyta; eudicotyledons; Gunneridae; Pentapetalae; rosids; malvids; Brassicales; Brassicaceae; Camelineae; Arabidopsis	PF02519.13	Auxin_inducible	Auxin responsive protein	ENOG410Z28U	auxin-induced protein	.	.	.	GO:0009734|auxin-activated signaling pathway;GO:0040008|regulation of growthGO:0009733|response to auxin	.	.	K14488|SAUR; SAUR family protein	map04075|Plant hormone signal transduction
TRINITY_DN17850_c0_g1	31	99	71	33.3203	0	0	0	6.74306	9.75e-11	1.29e-08	up	yes	Gene.51077::TRINITY_DN17850_c0_g1::g.51077::m.51077	3-950[-]	gi|354545630|emb|HE605206.1|	721	E:0	Candida parapsilosis strain CDC317 annotated contig 005809	gi|126132324|ref|XP_001382687.1|	557	E:0	Elongation factor 1-alpha (EF-1-alpha) [Scheffersomyces stipitis CBS 6054]	EF1A2_RABIT	588	E:0	RecName: Full=Elongation factor 1-alpha 2;^Eukaryota; Metazoa; Chordata; Craniata; Vertebrata; Euteleostomi; Mammalia; Eutheria; Euarchontoglires; Glires; Lagomorpha; Leporidae; Oryctolagus	EF1A2_RABIT	588	E:0	RecName: Full=Elongation factor 1-alpha 2;^Eukaryota; Metazoa; Chordata; Craniata; Vertebrata; Euteleostomi; Mammalia; Eutheria; Euarchontoglires; Glires; Lagomorpha; Leporidae; Oryctolagus	PF00009.26	GTP_EFTU	Elongation factor Tu GTP binding domain	.	.	.	.	.	.	.	GO:0005737|cytoplasm;GO:0005634|nucleus	K03231|EEF1A; elongation factor 1-alpha	map03013|RNA transport;map05134|Legionellosis
TRINITY_DN11195_c0_g1	406	435	16	141.206	2	0	0	6.72321	4.34e-11	6.13e-09	up	yes	.	.	.	.	.	.	.	.	.	.	.	.	.	.	.	.	.	.	.	.	.	.	.	.	.	.	.	.	.	.	.
TRINITY_DN17148_c1_g1	66303	28170	309	16058.2	149	92	103	6.71257	6.74e-12	1.16e-09	up	yes	Gene.2768::TRINITY_DN17148_c1_g1::g.2768::m.2768	320-655[+]	.	.	.	.	.	.	.	.	.	.	.	.	.	.	.	.	.	.	.	.	.	.	.	.	.	.	.	.	.
TRINITY_DN23689_c0_g1	2780	5835	216	1430.33	10	17	20	6.70828	3.61e-16	1.57e-13	up	yes	Gene.48335::TRINITY_DN23689_c0_g1::g.48335::m.48335	1487-2644[+]	gi|731385116|ref|XM_002280033.2|	1472	E:0	PREDICTED: Vitis vinifera LRR receptor-like serine/threonine-protein kinase ERECTA (LOC100259283), mRNA	gi|568841106|ref|XP_006474503.1|	782	E:0	PREDICTED: LRR receptor-like serine/threonine-protein kinase ERECTA [Citrus sinensis]	ERECT_ARATH	697	E:0	RecName: Full=LRR receptor-like serine/threonine-protein kinase ERECTA {ECO:0000303|PubMed:8624444};^Eukaryota; Viridiplantae; Streptophyta; Embryophyta; Tracheophyta; Spermatophyta; Magnoliophyta; eudicotyledons; Gunneridae; Pentapetalae; rosids; malvids; Brassicales; Brassicaceae; Camelineae; Arabidopsis	ERECT_ARATH	655	E:0	RecName: Full=LRR receptor-like serine/threonine-protein kinase ERECTA {ECO:0000303|PubMed:8624444};^Eukaryota; Viridiplantae; Streptophyta; Embryophyta; Tracheophyta; Spermatophyta; Magnoliophyta; eudicotyledons; Gunneridae; Pentapetalae; rosids; malvids; Brassicales; Brassicaceae; Camelineae; Arabidopsis	PF00069.24	Pkinase	Protein kinase domain	COG0515	Serine Threonine protein kinase	.	.	.	GO:0070370|cellular heat acclimation;GO:0042742|defense response to bacterium;GO:0050832|defense response to fungus;GO:0048281|inflorescence morphogenesis;GO:0009965|leaf morphogenesis;GO:0009664|plant-type cell wall organization;GO:0009944|polarity specification of adaxial/abaxial axis;GO:0030155|regulation of cell adhesion;GO:0051302|regulation of cell division;GO:0001558|regulation of cell gro…	.	GO:0016021|integral component of membrane;GO:0005739|mitochondrion;GO:0005886|plasma membrane	.	.
TRINITY_DN19001_c0_g4	33473	9221	27	7303.63	26	50	27	6.67023	4.5e-10	5.02e-08	up	yes	Gene.47312::TRINITY_DN19001_c0_g4::g.47312::m.47312	328-1818[-]	gi|731401144|ref|XM_002279055.3|	1303	E:0	PREDICTED: Vitis vinifera glycerol-3-phosphate 2-O-acyltransferase 6 (LOC100264832), mRNA	gi|743907964|ref|XP_011047425.1|	873	E:0	PREDICTED: glycerol-3-phosphate 2-O-acyltransferase 6 [Populus euphratica]	GPAT6_ARATH	766	E:0	RecName: Full=Glycerol-3-phosphate 2-O-acyltransferase 6;^Eukaryota; Viridiplantae; Streptophyta; Embryophyta; Tracheophyta; Spermatophyta; Magnoliophyta; eudicotyledons; Gunneridae; Pentapetalae; rosids; malvids; Brassicales; Brassicaceae; Camelineae; Arabidopsis	GPAT6_ARATH	802	E:0	RecName: Full=Glycerol-3-phosphate 2-O-acyltransferase 6;^Eukaryota; Viridiplantae; Streptophyta; Embryophyta; Tracheophyta; Spermatophyta; Magnoliophyta; eudicotyledons; Gunneridae; Pentapetalae; rosids; malvids; Brassicales; Brassicaceae; Camelineae; Arabidopsis	PF12710.6	HAD	haloacid dehalogenase-like hydrolase	ENOG4110PXU	glycerol-3-phosphate acyltransferase	.	ExpAA=59.60^PredHel=2^Topology=o66-88i243-265o	.	GO:0010143|cutin biosynthetic process;GO:0009908|flower development;GO:0008654|phospholipid biosynthetic processGO:0008152|metabolic process	.	GO:0016021|integral component of membrane;GO:0016020|membrane	K13508|GPAT; glycerol-3-phosphate acyltransferase [EC:2.3.1.15]	map01110|Biosynthesis of secondary metabolites;map00561|Glycerolipid metabolism;map01100|Metabolic pathways;map00564|Glycerophospholipid metabolism
TRINITY_DN26745_c0_g1	4166	4066	106	1379.51	19	2	13	6.66972	1.56e-12	3.08e-10	up	yes	.	.	.	.	.	.	.	.	.	.	.	.	.	.	.	.	.	.	.	.	.	.	.	.	.	.	.	.	.	.	.
TRINITY_DN14886_c1_g1	663	342	5	169.959	0	1	1	6.64932	4.37e-10	4.9e-08	up	yes	Gene.4765::TRINITY_DN14886_c1_g1::g.4765::m.4765	1-336[+]	gi|955355070|ref|XM_006592709.2|	102	E:9e-19	PREDICTED: Glycine max protein YLS9 (LOC100818413), mRNA	.	.	.	.	.	.	.	.	.	.	.	.	.	.	.	.	.	.	ExpAA=26.65^PredHel=1^Topology=i82-104o	.	.	.	.	.	.
TRINITY_DN24747_c0_g3	30	48	129	35.6468	0	0	0	6.64769	4.28e-10	4.82e-08	up	yes	Gene.19020::TRINITY_DN24747_c0_g3::g.19020::m.19020	74-871[+]	.	.	.	.	.	.	.	.	.	.	.	.	.	.	.	.	.	.	.	.	.	sigP:1^18^0.832^YES	.	.	.	.	.	.	.
TRINITY_DN16970_c0_g2	627	447	81	193.999	4	0	2	6.64354	5.15e-15	1.71e-12	up	yes	Gene.34709::TRINITY_DN16970_c0_g2::g.34709::m.34709	1-558[+]	gi|658030768|ref|XM_008352614.1|	209	E:1e-50	PREDICTED: Malus x domestica dirigent protein 22-like (LOC103414209), mRNA	gi|359495088|ref|XP_002266452.2|	251	E:1e-80	PREDICTED: dirigent protein 22 [Vitis vinifera]	DIR7_ARATH	171	E:1e-50	RecName: Full=Dirigent protein 7;^Eukaryota; Viridiplantae; Streptophyta; Embryophyta; Tracheophyta; Spermatophyta; Magnoliophyta; eudicotyledons; Gunneridae; Pentapetalae; rosids; malvids; Brassicales; Brassicaceae; Camelineae; Arabidopsis	DIR19_ARATH	172	E:2e-52	RecName: Full=Dirigent protein 19;^Eukaryota; Viridiplantae; Streptophyta; Embryophyta; Tracheophyta; Spermatophyta; Magnoliophyta; eudicotyledons; Gunneridae; Pentapetalae; rosids; malvids; Brassicales; Brassicaceae; Camelineae; Arabidopsis	PF03018.13	Dirigent	Dirigent-like protein	ENOG410YGJA	Disease resistance response protein	.	ExpAA=35.49^PredHel=1^Topology=i7-29o	.	.	.	GO:0048046|apoplast	.	.
TRINITY_DN14760_c1_g2	145	131	9	47.1562	0	0	0	6.63696	1.39e-09	1.34e-07	up	yes	.	.	.	.	.	.	.	.	.	.	.	.	.	.	.	.	.	.	.	.	.	.	.	.	.	.	.	.	.	.	.
TRINITY_DN21238_c1_g2	4816	3888	249	1492.75	11	2	29	6.63634	3.22e-13	7.14e-11	up	yes	Gene.15110::TRINITY_DN21238_c1_g2::g.15110::m.15110	3-1025[+]	.	.	.	.	gi|359487332|ref|XP_002270422.2|	436	E:7e-144	PREDICTED: beta-glucosidase 13 isoform X1 [Vitis vinifera]	BGL17_ARATH	385	E:4e-125	RecName: Full=Beta-glucosidase 17;^Eukaryota; Viridiplantae; Streptophyta; Embryophyta; Tracheophyta; Spermatophyta; Magnoliophyta; eudicotyledons; Gunneridae; Pentapetalae; rosids; malvids; Brassicales; Brassicaceae; Camelineae; Arabidopsis	BGL17_ARATH	411	E:6e-139	RecName: Full=Beta-glucosidase 17;^Eukaryota; Viridiplantae; Streptophyta; Embryophyta; Tracheophyta; Spermatophyta; Magnoliophyta; eudicotyledons; Gunneridae; Pentapetalae; rosids; malvids; Brassicales; Brassicaceae; Camelineae; Arabidopsis	PF00232.17	Glyco_hydro_1	Glycosyl hydrolase family 1	COG2723	beta-glucosidase	sigP:1^20^0.555^YES	.	.	GO:0005975|carbohydrate metabolic process;GO:1901657|glycosyl compound metabolic processGO:0005975|carbohydrate metabolic process	.	.	K01188|E3.2.1.21; beta-glucosidase [EC:3.2.1.21]	map01110|Biosynthesis of secondary metabolites;map01100|Metabolic pathways;map00940|Phenylpropanoid biosynthesis;map00460|Cyanoamino acid metabolism;map00500|Starch and sucrose metabolism
TRINITY_DN15156_c5_g1	310	67	7	65.8654	0	0	0	6.61791	4.05e-09	3.41e-07	up	yes	.	.	.	.	.	.	.	.	.	.	.	.	.	.	.	.	.	.	.	.	.	.	.	.	.	.	.	.	.	.	.
TRINITY_DN17148_c0_g1	18432	7679	77	4438.62	53	16	23	6.61777	4.59e-11	6.43e-09	up	yes	Gene.10989::TRINITY_DN17148_c0_g1::g.10989::m.10989	499-846[-]	.	.	.	.	gi|743793299|ref|XP_011046767.1|	61.2	E:3e-08	PREDICTED: proline-rich protein 4 [Populus euphratica]	.	.	.	.	.	.	.	.	.	.	.	.	.	.	ExpAA=61.46^PredHel=3^Topology=o10-32i45-67o91-113i	.	.	.	.	.	.
TRINITY_DN29117_c1_g6	507	467	8	162.396	2	0	0	6.59653	5.79e-10	6.18e-08	up	yes	Gene.393::TRINITY_DN29117_c1_g6::g.393::m.393	1934-3094[+]	gi|743830025|ref|XM_011025374.1|	961	E:0	PREDICTED: Populus euphratica formin-like protein 11 (LOC105125076), mRNA	gi|567881687|ref|XP_006433402.1|	603	E:0	hypothetical protein CICLE_v10000203mg [Citrus clementina]	FH11_ARATH	513	E:2e-165	RecName: Full=Formin-like protein 11;^Eukaryota; Viridiplantae; Streptophyta; Embryophyta; Tracheophyta; Spermatophyta; Magnoliophyta; eudicotyledons; Gunneridae; Pentapetalae; rosids; malvids; Brassicales; Brassicaceae; Camelineae; Arabidopsis	FH11_ARATH	553	E:0	RecName: Full=Formin-like protein 11;^Eukaryota; Viridiplantae; Streptophyta; Embryophyta; Tracheophyta; Spermatophyta; Magnoliophyta; eudicotyledons; Gunneridae; Pentapetalae; rosids; malvids; Brassicales; Brassicaceae; Camelineae; Arabidopsis	PF02181.22	FH2	Formin Homology 2 Domain	ENOG410YCMB	Formin-like protein	.	.	.	.	.	GO:0016021|integral component of membrane	.	.
TRINITY_DN14363_c1_g2	209	184	50	74.1425	0	2	0	6.57849	1.31e-13	3.23e-11	up	yes	Gene.34240::TRINITY_DN14363_c1_g2::g.34240::m.34240	68-412[-]	gi|326490787|dbj|AK358850.1|	1022	E:0	Hordeum vulgare subsp. vulgare mRNA for predicted protein, complete cds, clone: NIASHv1084E18	gi|326529211|dbj|BAK00999.1|	753	E:0	predicted protein [Hordeum vulgare subsp. vulgare]	ACT4_ARTSX	775	E:0	RecName: Full=Actin, clone 403;^Eukaryota; Metazoa; Ecdysozoa; Arthropoda; Crustacea; Branchiopoda; Anostraca; Artemiidae; Artemia	.	.	.	.	.	.	.	.	.	.	ExpAA=48.72^PredHel=3^Topology=i19-41o56-73i85-102o	.	.	.	.	.	.
TRINITY_DN15742_c0_g5	90	86	19	32.3831	0	0	0	6.56203	7.51e-10	7.72e-08	up	yes	Gene.10949::TRINITY_DN15742_c0_g5::g.10949::m.10949	3-419[-]	.	.	.	.	gi|225455808|ref|XP_002274809.1|	101	E:1e-22	PREDICTED: wall-associated receptor kinase-like 8 [Vitis vinifera]	WAKLL_ARATH	79.7	E:2e-16	RecName: Full=Putative wall-associated receptor kinase-like 13;^Eukaryota; Viridiplantae; Streptophyta; Embryophyta; Tracheophyta; Spermatophyta; Magnoliophyta; eudicotyledons; Gunneridae; Pentapetalae; rosids; malvids; Brassicales; Brassicaceae; Camelineae; Arabidopsis	WAKLB_ARATH	80.9	E:7e-17	RecName: Full=Wall-associated receptor kinase-like 2;^Eukaryota; Viridiplantae; Streptophyta; Embryophyta; Tracheophyta; Spermatophyta; Magnoliophyta; eudicotyledons; Gunneridae; Pentapetalae; rosids; malvids; Brassicales; Brassicaceae; Camelineae; Arabidopsis	PF13947.5	GUB_WAK_bind	Wall-associated receptor kinase galacturonan-binding	COG0515	Serine Threonine protein kinase	sigP:1^30^0.837^YES	.	.	GO:0007166|cell surface receptor signaling pathway;GO:0046777|protein autophosphorylation	.	GO:0016021|integral component of membrane;GO:0009505|plant-type cell wall;GO:0005886|plasma membrane	.	.
TRINITY_DN20016_c3_g1	3523	1287	96	836.257	15	4	6	6.55939	5.03e-13	1.06e-10	up	yes	Gene.14066::TRINITY_DN20016_c3_g1::g.14066::m.14066	38-1156[+]	gi|147779644|emb|AM437674.2|	169	E:5e-38	Vitis vinifera contig VV78X063150.11, whole genome shotgun sequence	gi|802786715|ref|XP_012091740.1|	471	E:2e-157	PREDICTED: GDSL esterase/lipase At5g45910 [Jatropha curcas]	GDL83_ARATH	324	E:9e-102	RecName: Full=GDSL esterase/lipase At5g45910;^Eukaryota; Viridiplantae; Streptophyta; Embryophyta; Tracheophyta; Spermatophyta; Magnoliophyta; eudicotyledons; Gunneridae; Pentapetalae; rosids; malvids; Brassicales; Brassicaceae; Camelineae; Arabidopsis	GDL83_ARATH	330	E:8e-109	RecName: Full=GDSL esterase/lipase At5g45910;^Eukaryota; Viridiplantae; Streptophyta; Embryophyta; Tracheophyta; Spermatophyta; Magnoliophyta; eudicotyledons; Gunneridae; Pentapetalae; rosids; malvids; Brassicales; Brassicaceae; Camelineae; Arabidopsis	.	.	.	ENOG410YC5Z	GDSL esterase lipase	sigP:1^22^0.832^YES	.	.	GO:0016042|lipid catabolic process	.	GO:0005576|extracellular region	.	.
TRINITY_DN3592_c0_g1	26	65	82	29.1774	0	0	0	6.55085	5.31e-10	5.77e-08	up	yes	Gene.46820::TRINITY_DN3592_c0_g1::g.46820::m.46820	31-3909[-]	.	.	.	.	gi|353234380|emb|CCA66406.1|	192	E:9e-47	related to SCP160-involved in control of mitotic chromsome transmission [Piriformospora indica DSM 11827]	VIGLN_HUMAN	975	E:0	RecName: Full=Vigilin;^Eukaryota; Metazoa; Chordata; Craniata; Vertebrata; Euteleostomi; Mammalia; Eutheria; Euarchontoglires; Primates; Haplorrhini; Catarrhini; Hominidae; Homo	VIGLN_HUMAN	1050	E:0	RecName: Full=Vigilin;^Eukaryota; Metazoa; Chordata; Craniata; Vertebrata; Euteleostomi; Mammalia; Eutheria; Euarchontoglires; Primates; Haplorrhini; Catarrhini; Hominidae; Homo	PF00013.28	KH_1	KH domain	ENOG410XQFV	High density lipoprotein binding protein	.	.	.	GO:0008203|cholesterol metabolic process;GO:0034384|high-density lipoprotein particle clearance;GO:0006869|lipid transport	.	GO:0005829|cytosol;GO:0034364|high-density lipoprotein particle;GO:0005634|nucleus;GO:0005886|plasma membrane	.	.
TRINITY_DN13955_c0_g1	1026	166	8	207.024	0	2	0	6.51288	4.2e-09	3.52e-07	up	yes	Gene.25854::TRINITY_DN13955_c0_g1::g.25854::m.25854	45-1688[+]	gi|720049446|ref|XM_010273146.1|	409	E:2e-110	PREDICTED: Nelumbo nucifera galactose oxidase-like (LOC104607496), mRNA	gi|225458077|ref|XP_002280559.1|	849	E:0	PREDICTED: galactose oxidase [Vitis vinifera]	GLOX1_ARATH	444	E:1e-145	RecName: Full=Aldehyde oxidase GLOX1 {ECO:0000305};^Eukaryota; Viridiplantae; Streptophyta; Embryophyta; Tracheophyta; Spermatophyta; Magnoliophyta; eudicotyledons; Gunneridae; Pentapetalae; rosids; malvids; Brassicales; Brassicaceae; Camelineae; Arabidopsis	GLOX1_ARATH	457	E:2e-152	RecName: Full=Aldehyde oxidase GLOX1 {ECO:0000305};^Eukaryota; Viridiplantae; Streptophyta; Embryophyta; Tracheophyta; Spermatophyta; Magnoliophyta; eudicotyledons; Gunneridae; Pentapetalae; rosids; malvids; Brassicales; Brassicaceae; Camelineae; Arabidopsis	PF07250.10	Glyoxal_oxid_N	Glyoxal oxidase N-terminus	ENOG41110V0	Glyoxal oxidase	sigP:1^17^0.881^YES	.	.	GO:0007275|multicellular organism development	.	GO:0005576|extracellular region	.	.
TRINITY_DN13945_c0_g2	44	131	22	31.7794	0	0	0	6.49655	1.44e-09	1.39e-07	up	yes	Gene.27629::TRINITY_DN13945_c0_g2::g.27629::m.27629	3-791[+]	gi|743792181|ref|XM_011045478.1|	507	E:3e-140	PREDICTED: Populus euphratica laccase-2-like (LOC105139140), mRNA	gi|645216666|ref|XP_008222248.1|	467	E:8e-160	PREDICTED: laccase-2 [Prunus mume]	LAC17_ARATH	424	E:3e-144	RecName: Full=Laccase-17;^Eukaryota; Viridiplantae; Streptophyta; Embryophyta; Tracheophyta; Spermatophyta; Magnoliophyta; eudicotyledons; Gunneridae; Pentapetalae; rosids; malvids; Brassicales; Brassicaceae; Camelineae; Arabidopsis	LAC17_ARATH	424	E:2e-144	RecName: Full=Laccase-17;^Eukaryota; Viridiplantae; Streptophyta; Embryophyta; Tracheophyta; Spermatophyta; Magnoliophyta; eudicotyledons; Gunneridae; Pentapetalae; rosids; malvids; Brassicales; Brassicaceae; Camelineae; Arabidopsis	PF07732.14	Cu-oxidase_3	Multicopper oxidase	COG2132	Multicopper oxidase	.	.	.	GO:0009809|lignin biosynthetic process;GO:0046274|lignin catabolic process;GO:0009698|phenylpropanoid metabolic processGO:0055114|oxidation-reduction process	.	GO:0048046|apoplast	K05909|E1.10.3.2; laccase [EC:1.10.3.2]	.
TRINITY_DN22948_c1_g1	26	151	32	33.4852	0	0	0	6.48973	1.9e-09	1.76e-07	up	yes	.	.	.	.	.	.	gi|566163756|ref|XP_006386026.1|	62.4	E:5e-08	hypothetical protein POPTR_0003s20510g [Populus trichocarpa]	.	.	.	.	.	.	.	.	.	.	.	.	.	.	.	.	.	.	.	.	.
TRINITY_DN16052_c2_g2	10758	5810	7848	4213.67	125	25	74	6.48544	5.09e-27	9.71e-24	up	yes	Gene.49425::TRINITY_DN16052_c2_g2::g.49425::m.49425	2-745[-]	.	.	.	.	gi|719980580|ref|XP_010249846.1|	350	E:1e-116	PREDICTED: probable strigolactone esterase D14 homolog [Nelumbo nucifera]	D14_ARATH	243	E:6e-77	RecName: Full=Strigolactone esterase D14 {ECO:0000303|PubMed:25425668};^Eukaryota; Viridiplantae; Streptophyta; Embryophyta; Tracheophyta; Spermatophyta; Magnoliophyta; eudicotyledons; Gunneridae; Pentapetalae; rosids; malvids; Brassicales; Brassicaceae; Camelineae; Arabidopsis	D14_ARATH	243	E:6e-78	RecName: Full=Strigolactone esterase D14 {ECO:0000303|PubMed:25425668};^Eukaryota; Viridiplantae; Streptophyta; Embryophyta; Tracheophyta; Spermatophyta; Magnoliophyta; eudicotyledons; Gunneridae; Pentapetalae; rosids; malvids; Brassicales; Brassicaceae; Camelineae; Arabidopsis	PF00561.19	Abhydrolase_1	alpha/beta hydrolase fold	COG0596	Alpha beta hydrolase	.	.	.	GO:1902348|cellular response to strigolactone;GO:0010223|secondary shoot formation;GO:1901601|strigolactone biosynthetic process	.	GO:0005737|cytoplasm;GO:0005634|nucleus	.	.
TRINITY_DN27604_c0_g4	104	45	25	29.6007	0	0	0	6.46594	1.49e-09	1.43e-07	up	yes	Gene.16055::TRINITY_DN27604_c0_g4::g.16055::m.16055	2-328[-]	.	.	.	.	gi|645216666|ref|XP_008222248.1|	158	E:6e-44	PREDICTED: laccase-2 [Prunus mume]	LAC4_ORYSJ	135	E:9e-37	RecName: Full=Laccase-4;^Eukaryota; Viridiplantae; Streptophyta; Embryophyta; Tracheophyta; Spermatophyta; Magnoliophyta; Liliopsida; Poales; Poaceae; BOP clade; Oryzoideae; Oryzeae; Oryzinae; Oryza	LAC4_ORYSJ	135	E:8e-37	RecName: Full=Laccase-4;^Eukaryota; Viridiplantae; Streptophyta; Embryophyta; Tracheophyta; Spermatophyta; Magnoliophyta; Liliopsida; Poales; Poaceae; BOP clade; Oryzoideae; Oryzeae; Oryzinae; Oryza	.	.	.	COG2132	Multicopper oxidase	.	.	.	GO:0046274|lignin catabolic process	.	GO:0048046|apoplast	K05909|E1.10.3.2; laccase [EC:1.10.3.2]	.
TRINITY_DN15690_c4_g1	311	144	26	81.583	0	1	1	6.44878	1.4e-11	2.25e-09	up	yes	.	.	gi|731383033|ref|XM_002276191.2|	252	E:2e-63	PREDICTED: Vitis vinifera auxin-induced protein 15A (LOC100241903), mRNA	gi|359474898|ref|XP_003631553.1|	134	E:1e-35	PREDICTED: auxin-induced protein X15-like [Vitis vinifera]	SAU24_ARATH	99.4	E:4e-24	RecName: Full=Auxin-responsive protein SAUR24 {ECO:0000305};^Eukaryota; Viridiplantae; Streptophyta; Embryophyta; Tracheophyta; Spermatophyta; Magnoliophyta; eudicotyledons; Gunneridae; Pentapetalae; rosids; malvids; Brassicales; Brassicaceae; Camelineae; Arabidopsis	.	.	.	.	.	.	.	ENOG4111DHX	auxin-responsive protein	.	.	.	GO:0009734|auxin-activated signaling pathway;GO:0007275|multicellular organism development;GO:0040008|regulation of growth	.	GO:0005886|plasma membrane	K14488|SAUR; SAUR family protein	map04075|Plant hormone signal transduction
TRINITY_DN22692_c0_g1	450	630	48	185.395	3	2	2	6.44507	1.35e-14	4.1e-12	up	yes	Gene.53957::TRINITY_DN22692_c0_g1::g.53957::m.53957	128-1231[-]	gi|703143364|ref|XM_010109694.1|	289	E:2e-74	Morus notabilis hypothetical protein partial mRNA	gi|255552331|ref|XP_002517210.1|	261	E:3e-80	PREDICTED: probable membrane-associated kinase regulator 1 [Ricinus communis]	MAKR1_ARATH	150	E:1e-39	RecName: Full=Probable membrane-associated kinase regulator 1;^Eukaryota; Viridiplantae; Streptophyta; Embryophyta; Tracheophyta; Spermatophyta; Magnoliophyta; eudicotyledons; Gunneridae; Pentapetalae; rosids; malvids; Brassicales; Brassicaceae; Camelineae; Arabidopsis	MAKR1_ARATH	230	E:2e-70	RecName: Full=Probable membrane-associated kinase regulator 1;^Eukaryota; Viridiplantae; Streptophyta; Embryophyta; Tracheophyta; Spermatophyta; Magnoliophyta; eudicotyledons; Gunneridae; Pentapetalae; rosids; malvids; Brassicales; Brassicaceae; Camelineae; Arabidopsis	.	.	.	ENOG410YM95	membrane-associated kinase regulator	.	.	.	GO:0009742|brassinosteroid mediated signaling pathway;GO:0006629|lipid metabolic process;GO:0009741|response to brassinosteroid	.	GO:0005829|cytosol;GO:0005886|plasma membrane;GO:0009536|plastid	.	.
TRINITY_DN22261_c0_g4	38	44	58	23.7695	0	0	0	6.43941	7.39e-10	7.61e-08	up	yes	Gene.33840::TRINITY_DN22261_c0_g4::g.33840::m.33840	94-1659[-]	gi|254581047|ref|XM_002496464.1|	590	E:7e-165	Zygosaccharomyces rouxii hypothetical protein (ZYRO0D01760g) mRNA, complete cds	gi|599415780|ref|XP_007415072.1|	741	E:0	hypothetical protein MELLADRAFT_45062 [Melampsora larici-populina 98AG31]	ATPB_DROME	835	E:0	RecName: Full=ATP synthase subunit beta, mitochondrial;^Eukaryota; Metazoa; Ecdysozoa; Arthropoda; Hexapoda; Insecta; Pterygota; Neoptera; Holometabola; Diptera; Brachycera; Muscomorpha; Ephydroidea; Drosophilidae; Drosophila; Sophophora	ATPB_DROME	872	E:0	RecName: Full=ATP synthase subunit beta, mitochondrial;^Eukaryota; Metazoa; Ecdysozoa; Arthropoda; Hexapoda; Insecta; Pterygota; Neoptera; Holometabola; Diptera; Brachycera; Muscomorpha; Ephydroidea; Drosophilidae; Drosophila; Sophophora	PF02874.22	ATP-synt_ab_N	ATP synthase alpha/beta family, beta-barrel domain	COG0055	Produces ATP from ADP in the presence of a proton gradient across the membrane. The catalytic sites are hosted primarily by the beta subunits (By similarity)	.	.	.	GO:0015986|ATP synthesis coupled proton transport;GO:0046331|lateral inhibition;GO:0015992|proton transport;GO:0010906|regulation of glucose metabolic processGO:0015992|proton transport;GO:0046034|ATP metabolic process	.	GO:0000275|mitochondrial proton-transporting ATP synthase complex, catalytic core F(1);GO:0005739|mitochondrion	K02133|ATPeF1B, ATP5B, ATP2; F-type H+-transporting ATPase subunit beta [EC:3.6.3.14]	map00190|Oxidative phosphorylation;map05016|Huntington's disease;map05010|Alzheimer's disease;map01100|Metabolic pathways;map05012|Parkinson's disease
TRINITY_DN9694_c0_g1	8	80	153	40.9943	0	0	0	6.42804	6.71e-09	5.31e-07	up	yes	.	.	.	.	.	.	.	.	.	.	.	.	.	.	.	.	.	.	.	.	.	.	.	.	.	.	.	.	.	.	.
TRINITY_DN19137_c0_g2	40	68	34	23.5302	0	0	0	6.41718	9.28e-10	9.29e-08	up	yes	Gene.3768::TRINITY_DN19137_c0_g2::g.3768::m.3768	148-525[-]	.	.	.	.	.	.	.	.	.	.	.	.	.	.	.	.	.	.	.	.	.	.	ExpAA=43.93^PredHel=2^Topology=o5-27i44-66o	.	.	.	.	.	.
TRINITY_DN13710_c0_g1	37	394	5	67.9678	0	0	0	6.40529	2.39e-08	1.62e-06	up	yes	Gene.7423::TRINITY_DN13710_c0_g1::g.7423::m.7423	331-1371[-]	gi|645227682|ref|XM_008222412.1|	760	E:0	PREDICTED: Prunus mume peroxidase 18-like (LOC103320700), mRNA	gi|590571701|ref|XP_007011667.1|	535	E:0	Peroxidase superfamily protein [Theobroma cacao]	PER46_ARATH	444	E:1e-152	RecName: Full=Peroxidase 46;^Eukaryota; Viridiplantae; Streptophyta; Embryophyta; Tracheophyta; Spermatophyta; Magnoliophyta; eudicotyledons; Gunneridae; Pentapetalae; rosids; malvids; Brassicales; Brassicaceae; Camelineae; Arabidopsis	PER46_ARATH	444	E:2e-154	RecName: Full=Peroxidase 46;^Eukaryota; Viridiplantae; Streptophyta; Embryophyta; Tracheophyta; Spermatophyta; Magnoliophyta; eudicotyledons; Gunneridae; Pentapetalae; rosids; malvids; Brassicales; Brassicaceae; Camelineae; Arabidopsis	PF00141.22	peroxidase	Peroxidase	ENOG410Y94T	peroxidase	.	.	.	GO:0042744|hydrogen peroxide catabolic process;GO:0009664|plant-type cell wall organization;GO:0006979|response to oxidative stressGO:0006979|response to oxidative stress;GO:0055114|oxidation-reduction process	.	GO:0005576|extracellular region;GO:0009505|plant-type cell wall;GO:0009506|plasmodesma	K00430|E1.11.1.7; peroxidase [EC:1.11.1.7]	map01100|Metabolic pathways;map00940|Phenylpropanoid biosynthesis;map01110|Biosynthesis of secondary metabolites
TRINITY_DN19327_c0_g2	138	188	256	99.5386	2	2	1	6.4016	4.89e-21	4.11e-18	up	yes	.	.	.	.	.	.	.	.	.	.	.	.	.	.	.	.	.	.	.	.	.	.	.	.	.	.	.	.	.	.	.
TRINITY_DN26562_c1_g2	289	671	305	209.971	5	0	6	6.38148	2.45e-21	2.15e-18	up	yes	Gene.7211::TRINITY_DN26562_c1_g2::g.7211::m.7211	241-1995[-]	gi|645220540|ref|XM_008242494.1|	1127	E:0	PREDICTED: Prunus mume laccase-17-like (LOC103339210), mRNA	gi|731401372|ref|XP_002268628.2|	890	E:0	PREDICTED: laccase-17-like isoform X1 [Vitis vinifera]	LAC17_ARATH	796	E:0	RecName: Full=Laccase-17;^Eukaryota; Viridiplantae; Streptophyta; Embryophyta; Tracheophyta; Spermatophyta; Magnoliophyta; eudicotyledons; Gunneridae; Pentapetalae; rosids; malvids; Brassicales; Brassicaceae; Camelineae; Arabidopsis	LAC17_ARATH	879	E:0	RecName: Full=Laccase-17;^Eukaryota; Viridiplantae; Streptophyta; Embryophyta; Tracheophyta; Spermatophyta; Magnoliophyta; eudicotyledons; Gunneridae; Pentapetalae; rosids; malvids; Brassicales; Brassicaceae; Camelineae; Arabidopsis	PF07732.14	Cu-oxidase_3	Multicopper oxidase	COG2132	Multicopper oxidase	sigP:1^31^0.79^YES	ExpAA=25.13^PredHel=1^Topology=i7-29o	.	GO:0009809|lignin biosynthetic process;GO:0046274|lignin catabolic process;GO:0009698|phenylpropanoid metabolic processGO:0055114|oxidation-reduction process	.	GO:0048046|apoplast	K05909|E1.10.3.2; laccase [EC:1.10.3.2]	.
TRINITY_DN14104_c0_g1	33	81	33	24.1247	0	0	0	6.37679	1.68e-09	1.57e-07	up	yes	Gene.35060::TRINITY_DN14104_c0_g1::g.35060::m.35060	79-411[+]	.	.	.	.	gi|225465762|ref|XP_002266756.1|	55.8	E:1e-07	PREDICTED: uncharacterized protein LOC100265791 [Vitis vinifera]	.	.	.	.	.	.	.	.	.	.	.	.	.	.	.	.	.	.	.	.	.
TRINITY_DN11630_c0_g6	36	40	55	22.2688	0	0	0	6.3524	1.52e-09	1.45e-07	up	yes	Gene.23508::TRINITY_DN11630_c0_g6::g.23508::m.23508	43-1722[+]	gi|754407835|ref|XM_011275267.1|	566	E:1e-157	Wickerhamomyces ciferrii F-type H+-transporting ATPase subunit alpha partial mRNA	gi|1000778266|gb|KXN69528.1|	826	E:0	ATP synthase subunit alpha, mitochondrial [Conidiobolus coronatus NRRL 28638]	ATPA_BOVIN	912	E:0	RecName: Full=ATP synthase subunit alpha, mitochondrial;^Eukaryota; Metazoa; Chordata; Craniata; Vertebrata; Euteleostomi; Mammalia; Eutheria; Laurasiatheria; Cetartiodactyla; Ruminantia; Pecora; Bovidae; Bovinae; Bos	ATPA_BOVIN	913	E:0	RecName: Full=ATP synthase subunit alpha, mitochondrial;^Eukaryota; Metazoa; Chordata; Craniata; Vertebrata; Euteleostomi; Mammalia; Eutheria; Laurasiatheria; Cetartiodactyla; Ruminantia; Pecora; Bovidae; Bovinae; Bos	PF02874.22	ATP-synt_ab_N	ATP synthase alpha/beta family, beta-barrel domain	COG0056	Produces ATP from ADP in the presence of a proton gradient across the membrane. The alpha chain is a regulatory subunit (By similarity)	.	.	.	GO:0015986|ATP synthesis coupled proton transportGO:0015992|proton transport;GO:0046034|ATP metabolic process;GO:0015986|ATP synthesis coupled proton transport	.	GO:0005753|mitochondrial proton-transporting ATP synthase complex;GO:0005886|plasma membrane;GO:0045261|proton-transporting ATP synthase complex, catalytic core F(1)	K02132|ATPeF1A, ATP5A1, ATP1; F-type H+-transporting ATPase subunit alpha	map00190|Oxidative phosphorylation;map05016|Huntington's disease;map05010|Alzheimer's disease;map01100|Metabolic pathways;map05012|Parkinson's disease
TRINITY_DN14627_c0_g1	11	43	171	39.0402	0	0	0	6.35	1.19e-08	8.84e-07	up	yes	Gene.22605::TRINITY_DN14627_c0_g1::g.22605::m.22605	30-1028[-]	.	.	.	.	.	.	.	.	.	.	.	.	.	.	.	.	.	.	.	.	.	sigP:1^34^0.49^YES	.	.	.	.	.	.	.
TRINITY_DN10760_c0_g1	16	44	124	31.6869	0	0	0	6.349	6.47e-09	5.14e-07	up	yes	Gene.51127::TRINITY_DN10760_c0_g1::g.51127::m.51127	27-1019[+]	gi|160952213|emb|CU229401.1|	826	E:0	Populus EST from mild drought-stressed leaves	gi|551678535|ref|XP_005842020.1|	316	E:2e-102	hypothetical protein GUITHDRAFT_63227 [Guillardia theta CCMP2712]	CRUST_PANBO	293	E:3e-95	RecName: Full=Crustapain;^Eukaryota; Metazoa; Ecdysozoa; Arthropoda; Crustacea; Malacostraca; Eumalacostraca; Eucarida; Decapoda; Pleocyemata; Caridea; Pandaloidea; Pandalidae; Pandalus	CRUST_PANBO	294	E:4e-96	RecName: Full=Crustapain;^Eukaryota; Metazoa; Ecdysozoa; Arthropoda; Crustacea; Malacostraca; Eumalacostraca; Eucarida; Decapoda; Pleocyemata; Caridea; Pandaloidea; Pandalidae; Pandalus	PF08246.11	Inhibitor_I29	Cathepsin propeptide inhibitor domain (I29)	.	.	sigP:1^16^0.843^YES	.	.	GO:0030574|collagen catabolic process;GO:0007586|digestion;GO:0030163|protein catabolic processGO:0006508|proteolysis	.	GO:0005576|extracellular region	.	.
TRINITY_DN30624_c1_g4	466	633	23	183.893	4	1	0	6.34877	8.05e-11	1.07e-08	up	yes	Gene.9071::TRINITY_DN30624_c1_g4::g.9071::m.9071	3-1400[+]	gi|743916033|ref|XM_011003684.1|	754	E:0	PREDICTED: Populus euphratica endo-1,4-beta-xylanase F1-like (LOC105109089), transcript variant X4, mRNA	gi|645260812|ref|XP_008235994.1|	748	E:0	PREDICTED: probable endo-1,4-beta-xylanase C [Prunus mume]	RSGI6_CLOTH	223	E:1e-62	RecName: Full=Anti-sigma-I factor RsgI6 {ECO:0000305};^Bacteria; Firmicutes; Clostridia; Clostridiales; Ruminococcaceae; Ruminiclostridium	RSGI6_CLOTH	223	E:5e-63	RecName: Full=Anti-sigma-I factor RsgI6 {ECO:0000305};^Bacteria; Firmicutes; Clostridia; Clostridiales; Ruminococcaceae; Ruminiclostridium	PF00331.19	Glyco_hydro_10	Glycosyl hydrolase family 10	ENOG41123G8	NA	.	.	.	GO:0045493|xylan catabolic processGO:0005975|carbohydrate metabolic process	.	GO:0016021|integral component of membrane;GO:0005886|plasma membrane	.	.
TRINITY_DN18017_c0_g1	27570	40267	54081	20885.4	238	608	536	6.34227	2.67e-39	2.09e-35	up	yes	Gene.4450::TRINITY_DN18017_c0_g1::g.4450::m.4450	95-553[+]	gi|731379568|ref|XM_002282994.2|	449	E:7e-123	PREDICTED: Vitis vinifera thaumatin-like protein (LOC100259841), mRNA	gi|645267085|ref|XP_008238908.1|	370	E:2e-126	PREDICTED: protein P21-like [Prunus mume]	TLP_ACTDE	355	E:9e-122	RecName: Full=Thaumatin-like protein;^Eukaryota; Viridiplantae; Streptophyta; Embryophyta; Tracheophyta; Spermatophyta; Magnoliophyta; eudicotyledons; Gunneridae; Pentapetalae; asterids; Ericales; Actinidiaceae; Actinidia	.	.	.	.	.	.	.	.	.	.	.	.	.	.	.	.	.
TRINITY_DN9711_c0_g1	104	166	4	44.4638	0	0	0	6.34101	1.77e-08	1.25e-06	up	yes	Gene.29893::TRINITY_DN9711_c0_g1::g.29893::m.29893	226-828[-]	gi|160952357|emb|CU229545.1|	1070	E:0	Populus EST from mild drought-stressed leaves	.	.	.	.	CU14B_LIMPO	81.3	E:1e-17	RecName: Full=Cuticle protein 14 isoform b;^Eukaryota; Metazoa; Ecdysozoa; Arthropoda; Chelicerata; Merostomata; Xiphosura; Limulidae; Limulus	CU57_ARADI	94.4	E:1e-22	RecName: Full=Adult-specific rigid cuticular protein 15.7;^Eukaryota; Metazoa; Ecdysozoa; Arthropoda; Chelicerata; Arachnida; Araneae; Araneomorphae; Entelegynae; Araneoidea; Araneidae; Araneus	PF00379.22	Chitin_bind_4	Insect cuticle protein	.	.	.	ExpAA=20.91^PredHel=1^Topology=i27-49o	.	.	.	.	.	.
TRINITY_DN24276_c0_g1	303	61	18	65.8386	1	0	0	6.33394	1.41e-09	1.35e-07	up	yes	Gene.30214::TRINITY_DN24276_c0_g1::g.30214::m.30214	150-485[+]	gi|731430594|ref|XM_002272532.3|	283	E:5e-73	PREDICTED: Vitis vinifera gibberellin-regulated protein 9 (LOC100247045), mRNA	gi|225460735|ref|XP_002272568.1|	157	E:1e-45	PREDICTED: gibberellin-regulated protein 9 [Vitis vinifera]	GASA9_ARATH	81.3	E:4e-18	RecName: Full=Gibberellin-regulated protein 9;^Eukaryota; Viridiplantae; Streptophyta; Embryophyta; Tracheophyta; Spermatophyta; Magnoliophyta; eudicotyledons; Gunneridae; Pentapetalae; rosids; malvids; Brassicales; Brassicaceae; Camelineae; Arabidopsis	GASA9_ARATH	103	E:1e-27	RecName: Full=Gibberellin-regulated protein 9;^Eukaryota; Viridiplantae; Streptophyta; Embryophyta; Tracheophyta; Spermatophyta; Magnoliophyta; eudicotyledons; Gunneridae; Pentapetalae; rosids; malvids; Brassicales; Brassicaceae; Camelineae; Arabidopsis	PF02704.13	GASA	Gibberellin regulated protein	ENOG41117E6	Gibberellin-regulated protein	sigP:1^20^0.918^YES	.	.	GO:0009740|gibberellic acid mediated signaling pathway	.	GO:0005576|extracellular region	.	.
TRINITY_DN19180_c0_g1	20	47	89	26.6064	0	0	0	6.3308	4.17e-09	3.5e-07	up	yes	Gene.35044::TRINITY_DN19180_c0_g1::g.35044::m.35044	98-1000[+]	gi|403171924|ref|XM_003331057.2|	641	E:1e-180	Puccinia graminis f. sp. tritici CRL 75-36-700-3 polyubiquitin-A (PGTG_13068), mRNA	gi|545702534|ref|XP_005703596.1|	590	E:0	ubiquitin [Galdieria sulphuraria]	UBB_BOVIN	596	E:0	RecName: Full=Polyubiquitin-B;^Eukaryota; Metazoa; Chordata; Craniata; Vertebrata; Euteleostomi; Mammalia; Eutheria; Laurasiatheria; Cetartiodactyla; Ruminantia; Pecora; Bovidae; Bovinae; Bos	UBB_BOVIN	596	E:0	RecName: Full=Polyubiquitin-B;^Eukaryota; Metazoa; Chordata; Craniata; Vertebrata; Euteleostomi; Mammalia; Eutheria; Laurasiatheria; Cetartiodactyla; Ruminantia; Pecora; Bovidae; Bovinae; Bos	PF11976.7	Rad60-SLD	Ubiquitin-2 like Rad60 SUMO-like	COG5272	ubiquitin	.	.	.	.	.	GO:0005737|cytoplasm;GO:0005634|nucleus	K04551|UBB; ubiquitin B	map05012|Parkinson's disease
TRINITY_DN9331_c0_g1	40	32	61	22.8095	0	0	0	6.33046	2.18e-09	1.98e-07	up	yes	Gene.26570::TRINITY_DN9331_c0_g1::g.26570::m.26570	83-817[+]	.	.	.	.	.	.	.	.	.	.	.	.	.	.	.	.	.	.	.	.	.	sigP:1^18^0.711^YES	.	.	.	.	.	.	.
TRINITY_DN15213_c0_g3	286	138	52	81.0724	0	2	1	6.32212	3.35e-13	7.35e-11	up	yes	.	.	gi|743878842|ref|XM_011037451.1|	159	E:2e-35	PREDICTED: Populus euphratica aquaporin NIP2-1-like (LOC105133443), transcript variant X2, mRNA	gi|659085423|ref|XP_008443411.1|	119	E:1e-27	PREDICTED: aquaporin NIP2-1-like [Cucumis melo]	NIP21_MAIZE	102	E:5e-23	RecName: Full=Aquaporin NIP2-1;^Eukaryota; Viridiplantae; Streptophyta; Embryophyta; Tracheophyta; Spermatophyta; Magnoliophyta; Liliopsida; Poales; Poaceae; PACMAD clade; Panicoideae; Andropogonodae; Andropogoneae; Tripsacinae; Zea	.	.	.	.	.	.	.	COG0580	Channel that permits osmotically driven movement of water in both directions. It is involved in the osmoregulation and in the maintenance of cell turgor during volume expansion in rapidly growing cells. It mediates rapid entry or exit of water in response to abrupt changes in osmolarity (By similarity)	.	.	.	GO:0015840|urea transport	.	GO:0016021|integral component of membrane	K09874|NIP; aquaporin NIP	.
TRINITY_DN23756_c2_g1	3516	2477	77	1016.7	18	6	14	6.31857	2.31e-12	4.42e-10	up	yes	Gene.43993::TRINITY_DN23756_c2_g1::g.43993::m.43993	2-307[+]	.	.	.	.	gi|823161411|ref|XP_012480573.1|	62	E:6e-10	PREDICTED: organ-specific protein P4-like [Gossypium raimondii]	.	.	.	.	.	.	.	.	PF10950.7	Organ_specific	Organ specific protein	.	.	.	.	.	.	.	.	.	.
TRINITY_DN19930_c1_g1	53	72	19	23.7475	0	0	0	6.28501	4.35e-09	3.62e-07	up	yes	.	.	.	.	.	.	gi|731370031|ref|XP_010663232.1|	73.2	E:6e-12	PREDICTED: putative zinc finger protein At1g68190 isoform X2 [Vitis vinifera]	.	.	.	.	.	.	.	.	.	.	.	.	.	.	.	.	.	.	.	.	.
TRINITY_DN29516_c0_g1	1892	1723	1243	827.616	24	24	12	6.2621	5.38e-50	6e-46	up	yes	Gene.41802::TRINITY_DN29516_c0_g1::g.41802::m.41802	1-450[-]	gi|802682478|ref|XM_012226866.1|	265	E:3e-67	PREDICTED: Jatropha curcas two-component response regulator-like APRR7 (LOC105642153), mRNA	gi|802682479|ref|XP_012082256.1|	161	E:2e-41	PREDICTED: two-component response regulator-like APRR7 [Jatropha curcas]	APRR7_ARATH	125	E:3e-30	RecName: Full=Two-component response regulator-like APRR7;^Eukaryota; Viridiplantae; Streptophyta; Embryophyta; Tracheophyta; Spermatophyta; Magnoliophyta; eudicotyledons; Gunneridae; Pentapetalae; rosids; malvids; Brassicales; Brassicaceae; Camelineae; Arabidopsis	APRR7_ARATH	131	E:2e-34	RecName: Full=Two-component response regulator-like APRR7;^Eukaryota; Viridiplantae; Streptophyta; Embryophyta; Tracheophyta; Spermatophyta; Magnoliophyta; eudicotyledons; Gunneridae; Pentapetalae; rosids; malvids; Brassicales; Brassicaceae; Camelineae; Arabidopsis	PF00072.23	Response_reg	Response regulator receiver domain	COG5641	Transcription factor	.	.	.	GO:0007623|circadian rhythm;GO:0045892|negative regulation of transcription, DNA-templated;GO:0000160|phosphorelay signal transduction system;GO:0010017|red or far-red light signaling pathway;GO:0006355|regulation of transcription, DNA-templated;GO:0006351|transcription, DNA-templatedGO:0000160|phosphorelay signal transduction system	.	GO:0005739|mitochondrion;GO:0005634|nucleus	K12129|PRR7; pseudo-response regulator 7	map04712|Circadian rhythm - plant
TRINITY_DN11197_c0_g1	94	2141	1058	537.294	8	0	10	6.25871	5.48e-11	7.58e-09	up	yes	Gene.18713::TRINITY_DN11197_c0_g1::g.18713::m.18713	1-1749[+]	gi|697151739|ref|XM_009631801.1|	667	E:0	PREDICTED: Nicotiana tomentosiformis laccase-17-like (LOC104120104), mRNA	gi|567873061|ref|XP_006429120.1|	890	E:0	hypothetical protein CICLE_v10011363mg [Citrus clementina]	LAC17_ARATH	783	E:0	RecName: Full=Laccase-17;^Eukaryota; Viridiplantae; Streptophyta; Embryophyta; Tracheophyta; Spermatophyta; Magnoliophyta; eudicotyledons; Gunneridae; Pentapetalae; rosids; malvids; Brassicales; Brassicaceae; Camelineae; Arabidopsis	LAC17_ARATH	865	E:0	RecName: Full=Laccase-17;^Eukaryota; Viridiplantae; Streptophyta; Embryophyta; Tracheophyta; Spermatophyta; Magnoliophyta; eudicotyledons; Gunneridae; Pentapetalae; rosids; malvids; Brassicales; Brassicaceae; Camelineae; Arabidopsis	PF07732.14	Cu-oxidase_3	Multicopper oxidase	COG2132	Multicopper oxidase	sigP:1^32^0.483^YES	.	.	GO:0009809|lignin biosynthetic process;GO:0046274|lignin catabolic process;GO:0009698|phenylpropanoid metabolic processGO:0055114|oxidation-reduction process	.	GO:0048046|apoplast	K05909|E1.10.3.2; laccase [EC:1.10.3.2]	.
TRINITY_DN12406_c1_g6	666	418	46	190.437	4	3	1	6.25778	3.34e-13	7.35e-11	up	yes	Gene.6618::TRINITY_DN12406_c1_g6::g.6618::m.6618	1156-1854[-]	.	.	.	.	gi|225456775|ref|XP_002274810.1|	363	E:1e-116	PREDICTED: GDSL esterase/lipase At3g48460 [Vitis vinifera]	GDL57_ARATH	263	E:2e-79	RecName: Full=GDSL esterase/lipase At3g48460;^Eukaryota; Viridiplantae; Streptophyta; Embryophyta; Tracheophyta; Spermatophyta; Magnoliophyta; eudicotyledons; Gunneridae; Pentapetalae; rosids; malvids; Brassicales; Brassicaceae; Camelineae; Arabidopsis	GDL57_ARATH	262	E:2e-84	RecName: Full=GDSL esterase/lipase At3g48460;^Eukaryota; Viridiplantae; Streptophyta; Embryophyta; Tracheophyta; Spermatophyta; Magnoliophyta; eudicotyledons; Gunneridae; Pentapetalae; rosids; malvids; Brassicales; Brassicaceae; Camelineae; Arabidopsis	PF00657.21	Lipase_GDSL	GDSL-like Lipase/Acylhydrolase	ENOG410YD8Z	GDSL esterase lipase	.	.	.	GO:0016042|lipid catabolic process	.	GO:0005576|extracellular region	.	.
TRINITY_DN22413_c0_g6	23	16	168	36.4552	0	0	0	6.24719	2.45e-08	1.65e-06	up	yes	Gene.45718::TRINITY_DN22413_c0_g6::g.45718::m.45718	267-1124[-]	.	.	.	.	gi|590564218|ref|XP_007009599.1|	138	E:2e-32	Ankyrin repeat-containing-like protein [Theobroma cacao]	.	.	.	.	Y2168_ARATH	61.6	E:2e-09	RecName: Full=Ankyrin repeat-containing protein At2g01680;^Eukaryota; Viridiplantae; Streptophyta; Embryophyta; Tracheophyta; Spermatophyta; Magnoliophyta; eudicotyledons; Gunneridae; Pentapetalae; rosids; malvids; Brassicales; Brassicaceae; Camelineae; Arabidopsis	PF13962.5	PGG	Domain of unknown function	COG0666	Ankyrin Repeat	.	ExpAA=110.35^PredHel=5^Topology=i120-142o162-184i196-218o228-248i255-277o	.	.	.	GO:0016021|integral component of membrane;GO:0005886|plasma membrane	.	.
TRINITY_DN16631_c0_g1	221	55	4	47.8917	0	0	0	6.23861	4.69e-08	2.93e-06	up	yes	.	.	gi|590615258|ref|XM_007023111.1|	215	E:6e-53	Theobroma cacao Integrase-type DNA-binding superfamily protein (TCM_027157) mRNA, complete cds	gi|502151553|ref|XP_004508497.1|	105	E:2e-26	PREDICTED: ethylene-responsive transcription factor WIN1-like [Cicer arietinum]	WIN1_ARATH	94.4	E:6e-24	RecName: Full=Ethylene-responsive transcription factor WIN1;^Eukaryota; Viridiplantae; Streptophyta; Embryophyta; Tracheophyta; Spermatophyta; Magnoliophyta; eudicotyledons; Gunneridae; Pentapetalae; rosids; malvids; Brassicales; Brassicaceae; Camelineae; Arabidopsis	.	.	.	.	.	.	.	ENOG4111RRZ	Transcription factor	.	.	.	GO:0010143|cutin biosynthetic process;GO:0009873|ethylene-activated signaling pathway;GO:0009414|response to water deprivation;GO:0006351|transcription, DNA-templated;GO:0010166|wax metabolic process	.	GO:0005634|nucleus	.	.
TRINITY_DN19280_c0_g1	86	87	98	46.2475	2	0	0	6.22444	1.69e-14	4.98e-12	up	yes	.	.	gi|764634478|ref|XM_011471691.1|	102	E:3e-18	PREDICTED: Fragaria vesca subsp. vesca potassium transporter 2 (LOC101303851), transcript variant X6, mRNA	.	.	.	.	.	.	.	.	.	.	.	.	.	.	.	.	.	.	.	.	.	.	.	.	.
TRINITY_DN26530_c2_g2	186	107	2	49.4	0	0	0	6.20488	6.4e-08	3.8e-06	up	yes	.	.	.	.	.	.	.	.	.	.	.	.	.	.	.	.	.	.	.	.	.	.	.	.	.	.	.	.	.	.	.
TRINITY_DN15755_c0_g1	103	45	13	27.2852	0	0	0	6.20247	1.64e-08	1.16e-06	up	yes	.	.	.	.	.	.	.	.	.	.	.	.	.	.	.	.	.	.	.	.	.	.	.	.	.	.	.	.	.	.	.
TRINITY_DN19380_c3_g4	131	158	126	70.36	3	1	0	6.1981	4.42e-19	3.03e-16	up	yes	Gene.2992::TRINITY_DN19380_c3_g4::g.2992::m.2992	476-1024[-]	gi|828330785|ref|XM_004511616.2|	82.4	E:3e-12	PREDICTED: Cicer arietinum uncharacterized LOC101498467 (LOC101498467), transcript variant X2, mRNA	gi|731380226|ref|XP_010662404.1|	125	E:3e-31	PREDICTED: uncharacterized protein LOC100855013 isoform X2 [Vitis vinifera]	.	.	.	.	.	.	.	.	.	.	.	.	.	sigP:1^20^0.917^YES	.	.	.	.	.	.	.
TRINITY_DN19704_c1_g1	114	101	4	36.2194	0	0	0	6.17654	4.37e-08	2.75e-06	up	yes	Gene.33581::TRINITY_DN19704_c1_g1::g.33581::m.33581	2-871[-]	.	.	.	.	gi|223525735|gb|EEF28200.1|	316	E:8e-104	serine carboxypeptidase, putative [Ricinus communis]	SCP18_ARATH	257	E:2e-80	RecName: Full=Serine carboxypeptidase-like 18;^Eukaryota; Viridiplantae; Streptophyta; Embryophyta; Tracheophyta; Spermatophyta; Magnoliophyta; eudicotyledons; Gunneridae; Pentapetalae; rosids; malvids; Brassicales; Brassicaceae; Camelineae; Arabidopsis	SCP6_ARATH	285	E:1e-91	RecName: Full=Serine carboxypeptidase-like 6;^Eukaryota; Viridiplantae; Streptophyta; Embryophyta; Tracheophyta; Spermatophyta; Magnoliophyta; eudicotyledons; Gunneridae; Pentapetalae; rosids; malvids; Brassicales; Brassicaceae; Camelineae; Arabidopsis	PF00450.21	Peptidase_S10	Serine carboxypeptidase	COG2939	carboxy-peptidase	.	ExpAA=20.86^PredHel=1^Topology=i36-58o	.	GO:0019748|secondary metabolic processGO:0006508|proteolysis	.	GO:0005576|extracellular region	K16296|SCPL-I; serine carboxypeptidase-like clade I [EC:3.4.16.-]	.
TRINITY_DN9983_c0_g1	14	59	67	23.4768	0	0	0	6.16702	1.4e-08	1.02e-06	up	yes	Gene.40086::TRINITY_DN9983_c0_g1::g.40086::m.40086	38-2164[-]	gi|327299217|ref|XM_003234254.1|	82.4	E:7e-12	Trichophyton rubrum CBS 118892 polyadenylate-binding protein (TERG_04893) mRNA, complete cds	gi|384496545|gb|EIE87036.1|	536	E:1e-178	hypothetical protein RO3G_11747 [Rhizopus delemar RA 99-880]	PABP4_HUMAN	735	E:0	RecName: Full=Polyadenylate-binding protein 4;^Eukaryota; Metazoa; Chordata; Craniata; Vertebrata; Euteleostomi; Mammalia; Eutheria; Euarchontoglires; Primates; Haplorrhini; Catarrhini; Hominidae; Homo	PABP1_HUMAN	776	E:0	RecName: Full=Polyadenylate-binding protein 1;^Eukaryota; Metazoa; Chordata; Craniata; Vertebrata; Euteleostomi; Mammalia; Eutheria; Euarchontoglires; Primates; Haplorrhini; Catarrhini; Hominidae; Homo	PF00076.21	RRM_1	RNA recognition motif. (a.k.a. RRM, RBD, or RNP domain)	ENOG410XR5X	poly(A) binding protein, cytoplasmic	.	.	.	GO:0031047|gene silencing by RNA;GO:0006378|mRNA polyadenylation;GO:0000398|mRNA splicing, via spliceosome;GO:0048255|mRNA stabilization;GO:2000623|negative regulation of nuclear-transcribed mRNA catabolic process, nonsense-mediated decay;GO:0000184|nuclear-transcribed mRNA catabolic process, nonsense-mediated decay;GO:0000289|nuclear-transcribed mRNA poly(A) tail shortening;GO:1900153|positive r…	.	GO:0071013|catalytic step 2 spliceosome;GO:0005737|cytoplasm;GO:0036464|cytoplasmic ribonucleoprotein granule;GO:0010494|cytoplasmic stress granule;GO:0005829|cytosol;GO:0030425|dendrite;GO:0070062|extracellular exosome;GO:0005925|focal adhesion;GO:0030529|intracellular ribonucleoprotein complex;GO:0016020|membrane;GO:1990124|messenger ribonucleoprotein complex;GO:0005634|nucleus	K13126|PABPC; polyadenylate-binding protein	map03015|mRNA surveillance pathway;map03013|RNA transport;map03018|RNA degradation
TRINITY_DN12924_c0_g1	26	215	8	39.0471	0	0	0	6.16472	5.66e-08	3.45e-06	up	yes	Gene.20281::TRINITY_DN12924_c0_g1::g.20281::m.20281	2-1174[+]	gi|160956888|emb|CU231398.1|	375	E:2e-100	Populus EST from mild drought-stressed leaves	.	.	.	.	.	.	.	.	.	.	.	.	.	.	.	.	.	.	.	.	.	.	.	.	.
TRINITY_DN10145_c0_g1	38	39	33	18.5415	0	0	0	6.16359	5.68e-09	4.56e-07	up	yes	Gene.35434::TRINITY_DN10145_c0_g1::g.35434::m.35434	97-873[-]	gi|596041846|ref|XM_007220054.1|	241	E:4e-60	Prunus persica hypothetical protein (PRUPE_ppa021256mg) mRNA, complete cds	gi|764570432|ref|XP_004298021.2|	236	E:3e-73	PREDICTED: voltage-gated hydrogen channel 1 [Fragaria vesca subsp. vesca]	.	.	.	.	HVCN1_CHICK	59.3	E:2e-09	RecName: Full=Voltage-gated hydrogen channel 1;^Eukaryota; Metazoa; Chordata; Craniata; Vertebrata; Euteleostomi; Archelosauria; Archosauria; Dinosauria; Saurischia; Theropoda; Coelurosauria; Aves; Neognathae; Galloanserae; Galliformes; Phasianidae; Phasianinae; Gallus	.	.	.	ENOG4111XHU	Hydrogen voltage-gated channel 1	.	ExpAA=50.43^PredHel=2^Topology=o85-107i119-141o	.	GO:0071467|cellular response to pH;GO:0071294|cellular response to zinc ion;GO:0015992|proton transport;GO:0009268|response to pH;GO:0010043|response to zinc ion	.	GO:0016021|integral component of membrane;GO:0005887|integral component of plasma membrane	.	.
TRINITY_DN14709_c0_g2	2352	1870	403	776.823	2	30	2	6.16174	5.9e-12	1.03e-09	up	yes	.	.	gi|950985889|ref|XM_014647966.1|	132	E:1e-27	PREDICTED: Vigna radiata var. radiata expansin-A8-like (LOC106763812), transcript variant X2, mRNA	gi|129561847|gb|ABO30977.1|	58.2	E:2e-08	alpha expansin protein 3 [Calotropis procera]	EXP10_ARATH	51.2	E:4e-07	RecName: Full=Expansin-A10;^Eukaryota; Viridiplantae; Streptophyta; Embryophyta; Tracheophyta; Spermatophyta; Magnoliophyta; eudicotyledons; Gunneridae; Pentapetalae; rosids; malvids; Brassicales; Brassicaceae; Camelineae; Arabidopsis	.	.	.	.	.	.	.	ENOG410YCRV	loosening and extension of plant cell walls by disrupting non-covalent bonding between cellulose microfibrils and matrix glucans. No enzymatic activity has been found	.	.	.	GO:0009664|plant-type cell wall organization	.	GO:0005618|cell wall;GO:0005576|extracellular region;GO:0016020|membrane	.	.
TRINITY_DN11138_c0_g2	59	133	6	31.8613	0	0	0	6.1507	4.02e-08	2.55e-06	up	yes	Gene.10856::TRINITY_DN11138_c0_g2::g.10856::m.10856	2-1327[+]	.	.	.	.	.	.	.	.	CU109_IXORI	56.2	E:3e-08	RecName: Full=Cuticle protein 10.9;^Eukaryota; Metazoa; Ecdysozoa; Arthropoda; Chelicerata; Arachnida; Acari; Parasitiformes; Ixodida; Ixodoidea; Ixodidae; Ixodinae; Ixodes	CU109_IXORI	57.8	E:8e-09	RecName: Full=Cuticle protein 10.9;^Eukaryota; Metazoa; Ecdysozoa; Arthropoda; Chelicerata; Arachnida; Acari; Parasitiformes; Ixodida; Ixodoidea; Ixodidae; Ixodinae; Ixodes	PF00379.22	Chitin_bind_4	Insect cuticle protein	.	.	.	.	.	.	.	.	.	.
TRINITY_DN22830_c1_g1	91	67	8	27.6743	0	0	0	6.13612	3.14e-08	2.05e-06	up	yes	Gene.13254::TRINITY_DN22830_c1_g1::g.13254::m.13254	90-1040[+]	.	.	.	.	gi|567881855|ref|XP_006433486.1|	114	E:5e-26	hypothetical protein CICLE_v10003158mg [Citrus clementina]	.	.	.	.	.	.	.	.	.	.	.	.	.	.	.	.	.	.	.	.	.
TRINITY_DN10995_c0_g1	12	46	91	25.4078	0	0	0	6.12989	2.58e-08	1.73e-06	up	yes	Gene.27841::TRINITY_DN10995_c0_g1::g.27841::m.27841	105-2639[+]	gi|326497202|dbj|AK370988.1|	1022	E:0	Hordeum vulgare subsp. vulgare mRNA for predicted protein, complete cds, clone: NIASHv2121K17	gi|326497203|dbj|BAK02186.1|	1370	E:0	predicted protein [Hordeum vulgare subsp. vulgare]	EF2_DROME	1447	E:0	RecName: Full=Elongation factor 2;^Eukaryota; Metazoa; Ecdysozoa; Arthropoda; Hexapoda; Insecta; Pterygota; Neoptera; Holometabola; Diptera; Brachycera; Muscomorpha; Ephydroidea; Drosophilidae; Drosophila; Sophophora	EF2_DROME	1473	E:0	RecName: Full=Elongation factor 2;^Eukaryota; Metazoa; Ecdysozoa; Arthropoda; Hexapoda; Insecta; Pterygota; Neoptera; Holometabola; Diptera; Brachycera; Muscomorpha; Ephydroidea; Drosophilidae; Drosophila; Sophophora	PF00009.26	GTP_EFTU	Elongation factor Tu GTP binding domain	COG0480	Catalyzes the GTP-dependent ribosomal translocation step during translation elongation. During this step, the ribosome changes from the pre-translocational (PRE) to the post- translocational (POST) state as the newly formed A-site-bound peptidyl-tRNA and P-site-bound deacylated tRNA move to the P and E sites, respectively. Catalyzes the coordinated movement of the two tRNA molecules, the mRNA and…	.	.	.	GO:0006414|translational elongation	.	GO:0005829|cytosol	K03234|EEF2; elongation factor 2	map04152|AMPK signaling pathway;map04921|Oxytocin signaling pathway
TRINITY_DN13417_c1_g1	194	148	24	61.3449	0	0	2	6.12788	1.33e-10	1.67e-08	up	yes	.	.	.	.	.	.	.	.	.	.	.	.	.	.	.	.	.	.	.	.	.	.	.	.	.	.	.	.	.	.	.
TRINITY_DN31139_c2_g1	4201	3781	2222	1735.97	37	53	51	6.1271	8.76e-55	1.37e-50	up	yes	Gene.496::TRINITY_DN31139_c2_g1::g.496::m.496	402-2528[-]	gi|731411778|ref|XM_010659828.1|	2468	E:0	PREDICTED: Vitis vinifera KUP2 (LOC100232992), transcript variant X3, mRNA	gi|147780182|emb|CAN75526.1|	1231	E:0	hypothetical protein VITISV_043599 [Vitis vinifera]	POT2_ARATH	1101	E:0	RecName: Full=Potassium transporter 2;^Eukaryota; Viridiplantae; Streptophyta; Embryophyta; Tracheophyta; Spermatophyta; Magnoliophyta; eudicotyledons; Gunneridae; Pentapetalae; rosids; malvids; Brassicales; Brassicaceae; Camelineae; Arabidopsis	POT2_ARATH	1166	E:0	RecName: Full=Potassium transporter 2;^Eukaryota; Viridiplantae; Streptophyta; Embryophyta; Tracheophyta; Spermatophyta; Magnoliophyta; eudicotyledons; Gunneridae; Pentapetalae; rosids; malvids; Brassicales; Brassicaceae; Camelineae; Arabidopsis	PF02705.15	K_trans	K+ potassium transporter	COG3158	Transport of potassium into the cell (By similarity)	.	ExpAA=229.27^PredHel=9^Topology=i64-86o106-125i132-154o180-202i209-231o251-273i335-357o361-383i390-412o	.	GO:0071805|potassium ion transmembrane transport	.	GO:0016021|integral component of membrane;GO:0005886|plasma membraneGO:0016020|membrane	K03549|kup; KUP system potassium uptake protein	.
TRINITY_DN18604_c0_g3	770	285	2	179.563	1	2	0	6.12089	2.94e-08	1.94e-06	up	yes	Gene.26223::TRINITY_DN18604_c0_g3::g.26223::m.26223	131-541[-]	gi|694331946|ref|XM_009358357.1|	167	E:5e-38	PREDICTED: Pyrus x bretschneideri transcription factor PAR1-like (LOC103947450), mRNA	gi|590710505|ref|XP_007048847.1|	129	E:6e-34	Phy rapidly regulated 1, putative [Theobroma cacao]	PAR1_ARATH	78.2	E:6e-17	RecName: Full=Transcription factor PAR1;^Eukaryota; Viridiplantae; Streptophyta; Embryophyta; Tracheophyta; Spermatophyta; Magnoliophyta; eudicotyledons; Gunneridae; Pentapetalae; rosids; malvids; Brassicales; Brassicaceae; Camelineae; Arabidopsis	PAR1_ARATH	84	E:7e-20	RecName: Full=Transcription factor PAR1;^Eukaryota; Viridiplantae; Streptophyta; Embryophyta; Tracheophyta; Spermatophyta; Magnoliophyta; eudicotyledons; Gunneridae; Pentapetalae; rosids; malvids; Brassicales; Brassicaceae; Camelineae; Arabidopsis	.	.	.	ENOG410ZFRH	phy rapidly regulated	.	.	.	GO:0009742|brassinosteroid mediated signaling pathway;GO:0032502|developmental process;GO:0045892|negative regulation of transcription, DNA-templated;GO:0040008|regulation of growth;GO:0009641|shade avoidance;GO:0006351|transcription, DNA-templated	.	GO:0005634|nucleus	.	.
TRINITY_DN20926_c1_g1	71	48	14	22.3184	0	0	0	6.10591	2.14e-08	1.47e-06	up	yes	.	.	gi|731419514|ref|XM_002283058.2|	226	E:1e-55	PREDICTED: Vitis vinifera transcription factor PRE6 (LOC100252480), mRNA	.	.	.	.	.	.	.	.	.	.	.	.	.	.	.	.	.	.	.	.	.	.	.	.	.
TRINITY_DN21570_c0_g1	11359	2610	45	2411.88	34	14	30	6.10104	1.54e-09	1.47e-07	up	yes	Gene.41201::TRINITY_DN21570_c0_g1::g.41201::m.41201	266-1888[-]	gi|567200846|ref|XM_006407476.1|	527	E:6e-146	Eutrema salsugineum hypothetical protein (EUTSA_v10020529mg) mRNA, complete cds	gi|147812439|emb|CAN65790.1|	808	E:0	hypothetical protein VITISV_042049 [Vitis vinifera]	C77A4_ARATH	745	E:0	RecName: Full=Cytochrome P450 77A4;^Eukaryota; Viridiplantae; Streptophyta; Embryophyta; Tracheophyta; Spermatophyta; Magnoliophyta; eudicotyledons; Gunneridae; Pentapetalae; rosids; malvids; Brassicales; Brassicaceae; Camelineae; Arabidopsis	C77A3_SOYBN	818	E:0	RecName: Full=Cytochrome P450 77A3;^Eukaryota; Viridiplantae; Streptophyta; Embryophyta; Tracheophyta; Spermatophyta; Magnoliophyta; eudicotyledons; Gunneridae; Pentapetalae; rosids; fabids; Fabales; Fabaceae; Papilionoideae; Phaseoleae; Glycine; Soja	PF00067.21	p450	Cytochrome P450	COG2124	Cytochrome p450	.	ExpAA=50.38^PredHel=2^Topology=o15-34i41-60o	.	GO:0010143|cutin biosynthetic process;GO:0044550|secondary metabolite biosynthetic processGO:0055114|oxidation-reduction process	.	GO:0016020|membrane	.	.
TRINITY_DN23421_c2_g2	1648	364	446	427.604	13	0	8	6.05707	3.21e-12	5.9e-10	up	yes	.	.	gi|951071409|ref|XM_014635724.1|	180	E:9e-42	PREDICTED: Vigna radiata var. radiata protein RADIALIS-like 3 (LOC106753857), mRNA	gi|703071011|ref|XP_010088924.1|	137	E:1e-37	DnaJ homolog subfamily C member 2 [Morus notabilis]	RADL6_ARATH	119	E:6e-32	RecName: Full=Protein RADIALIS-like 6;^Eukaryota; Viridiplantae; Streptophyta; Embryophyta; Tracheophyta; Spermatophyta; Magnoliophyta; eudicotyledons; Gunneridae; Pentapetalae; rosids; malvids; Brassicales; Brassicaceae; Camelineae; Arabidopsis	.	.	.	.	.	.	.	COG5269	Transcription factor	.	.	.	GO:0006355|regulation of transcription, DNA-templated;GO:0006351|transcription, DNA-templated	.	GO:0005634|nucleus	.	.
TRINITY_DN20018_c0_g1	19600	9398	4	4895.54	25	42	32	6.0543	4.6e-08	2.88e-06	up	yes	Gene.39482::TRINITY_DN20018_c0_g1::g.39482::m.39482	286-1902[-]	gi|769821087|ref|XM_006833346.2|	86.1	E:5e-13	PREDICTED: Amborella trichopoda galactose oxidase (LOC18426704), mRNA	gi|590675217|ref|XP_007039386.1|	796	E:0	Glyoxal oxidase-related protein [Theobroma cacao]	GLOX1_ARATH	429	E:9e-139	RecName: Full=Aldehyde oxidase GLOX1 {ECO:0000305};^Eukaryota; Viridiplantae; Streptophyta; Embryophyta; Tracheophyta; Spermatophyta; Magnoliophyta; eudicotyledons; Gunneridae; Pentapetalae; rosids; malvids; Brassicales; Brassicaceae; Camelineae; Arabidopsis	GLOX1_ARATH	429	E:8e-142	RecName: Full=Aldehyde oxidase GLOX1 {ECO:0000305};^Eukaryota; Viridiplantae; Streptophyta; Embryophyta; Tracheophyta; Spermatophyta; Magnoliophyta; eudicotyledons; Gunneridae; Pentapetalae; rosids; malvids; Brassicales; Brassicaceae; Camelineae; Arabidopsis	PF07250.10	Glyoxal_oxid_N	Glyoxal oxidase N-terminus	ENOG41110V0	Glyoxal oxidase	sigP:1^22^0.798^YES	ExpAA=20.55^PredHel=1^Topology=i7-26o	.	GO:0007275|multicellular organism development	.	GO:0005576|extracellular region	.	.
TRINITY_DN28118_c0_g1	87	153	2	39.1293	0	0	0	6.04313	1.43e-07	7.79e-06	up	yes	Gene.43837::TRINITY_DN28118_c0_g1::g.43837::m.43837	2-1786[+]	gi|1000956829|ref|XM_002523268.2|	1055	E:0	PREDICTED: Ricinus communis laccase-6 (LOC8263490), mRNA	gi|731422049|ref|XP_002264410.2|	1004	E:0	PREDICTED: laccase-6 [Vitis vinifera]	LAC6_ARATH	803	E:0	RecName: Full=Laccase-6;^Eukaryota; Viridiplantae; Streptophyta; Embryophyta; Tracheophyta; Spermatophyta; Magnoliophyta; eudicotyledons; Gunneridae; Pentapetalae; rosids; malvids; Brassicales; Brassicaceae; Camelineae; Arabidopsis	LAC6_ARATH	840	E:0	RecName: Full=Laccase-6;^Eukaryota; Viridiplantae; Streptophyta; Embryophyta; Tracheophyta; Spermatophyta; Magnoliophyta; eudicotyledons; Gunneridae; Pentapetalae; rosids; malvids; Brassicales; Brassicaceae; Camelineae; Arabidopsis	PF07732.14	Cu-oxidase_3	Multicopper oxidase	COG2132	Multicopper oxidase	.	.	.	GO:0046274|lignin catabolic processGO:0055114|oxidation-reduction process	.	GO:0048046|apoplast	K05909|E1.10.3.2; laccase [EC:1.10.3.2]	.
TRINITY_DN22838_c0_g1	44003	10385	35141	15704.5	320	19	483	6.01322	3.35e-12	6.13e-10	up	yes	Gene.34490::TRINITY_DN22838_c0_g1::g.34490::m.34490	2-460[+]	.	.	.	.	gi|225451601|ref|XP_002275869.1|	182	E:2e-53	PREDICTED: light-regulated protein [Vitis vinifera]	LIRP1_ORYSJ	79.3	E:2e-16	RecName: Full=Light-regulated protein;^Eukaryota; Viridiplantae; Streptophyta; Embryophyta; Tracheophyta; Spermatophyta; Magnoliophyta; Liliopsida; Poales; Poaceae; BOP clade; Oryzoideae; Oryzeae; Oryzinae; Oryza	LIRP1_ORYSJ	79.3	E:9e-18	RecName: Full=Light-regulated protein;^Eukaryota; Viridiplantae; Streptophyta; Embryophyta; Tracheophyta; Spermatophyta; Magnoliophyta; Liliopsida; Poales; Poaceae; BOP clade; Oryzoideae; Oryzeae; Oryzinae; Oryza	PF07207.10	Lir1	Light regulated protein Lir1	ENOG410YMXP	light-regulated protein-like	.	.	.	.	.	GO:0009507|chloroplast	.	.
TRINITY_DN15619_c0_g7	32	37	28	16.2909	0	0	0	5.99681	2e-08	1.39e-06	up	yes	Gene.40455::TRINITY_DN15619_c0_g7::g.40455::m.40455	3-788[+]	.	.	.	.	.	.	.	.	MYSA_DROME	255	E:2e-72	RecName: Full=Myosin heavy chain, muscle;^Eukaryota; Metazoa; Ecdysozoa; Arthropoda; Hexapoda; Insecta; Pterygota; Neoptera; Holometabola; Diptera; Brachycera; Muscomorpha; Ephydroidea; Drosophilidae; Drosophila; Sophophora	MYSA_DROME	353	E:1e-109	RecName: Full=Myosin heavy chain, muscle;^Eukaryota; Metazoa; Ecdysozoa; Arthropoda; Hexapoda; Insecta; Pterygota; Neoptera; Holometabola; Diptera; Brachycera; Muscomorpha; Ephydroidea; Drosophilidae; Drosophila; Sophophora	PF01576.18	Myosin_tail_1	Myosin tail	COG5022	myosin heavy chain	.	.	.	GO:0007527|adult somatic muscle development;GO:0007298|border follicle cell migration;GO:0007427|epithelial cell migration, open tracheal system;GO:0060361|flight;GO:0040011|locomotion;GO:0042692|muscle cell differentiation;GO:0006936|muscle contraction;GO:0007517|muscle organ development;GO:0071689|muscle thin filament assembly;GO:0030239|myofibril assembly;GO:0031033|myosin filament organizatio…	.	GO:0031672|A band;GO:0016459|myosin complex;GO:0032982|myosin filament;GO:0005703|polytene chromosome puff;GO:0030017|sarcomereGO:0016459|myosin complex	K17751|MYH6_7; myosin heavy chain 6/7	map04530|Tight junction;map04260|Cardiac muscle contraction;map04261|Adrenergic signaling in cardiomyocytes;map05416|Viral myocarditis;map04921|Oxytocin signaling pathway;map04270|Vascular smooth muscle contraction
TRINITY_DN16103_c0_g5	69	28	19	19.784	0	0	0	5.99468	4.14e-08	2.61e-06	up	yes	Gene.16730::TRINITY_DN16103_c0_g5::g.16730::m.16730	2-496[-]	gi|566149738|ref|XM_002298187.2|	388	E:9e-105	Populus trichocarpa hypothetical protein (POPTR_0001s18500g) mRNA, complete cds	gi|147858029|emb|CAN80346.1|	290	E:6e-92	hypothetical protein VITISV_003134 [Vitis vinifera]	LAC17_ARATH	243	E:2e-75	RecName: Full=Laccase-17;^Eukaryota; Viridiplantae; Streptophyta; Embryophyta; Tracheophyta; Spermatophyta; Magnoliophyta; eudicotyledons; Gunneridae; Pentapetalae; rosids; malvids; Brassicales; Brassicaceae; Camelineae; Arabidopsis	LAC17_ARATH	243	E:5e-76	RecName: Full=Laccase-17;^Eukaryota; Viridiplantae; Streptophyta; Embryophyta; Tracheophyta; Spermatophyta; Magnoliophyta; eudicotyledons; Gunneridae; Pentapetalae; rosids; malvids; Brassicales; Brassicaceae; Camelineae; Arabidopsis	PF07732.14	Cu-oxidase_3	Multicopper oxidase	COG2132	Multicopper oxidase	.	ExpAA=25.54^PredHel=1^Topology=o10-31i	.	GO:0009809|lignin biosynthetic process;GO:0046274|lignin catabolic process;GO:0009698|phenylpropanoid metabolic process	.	GO:0048046|apoplast	K05909|E1.10.3.2; laccase [EC:1.10.3.2]	.
TRINITY_DN30535_c1_g1	4112	3611	2701	1783.33	55	58	51	5.99023	1.3e-73	1.01e-68	up	yes	Gene.16059::TRINITY_DN30535_c1_g1::g.16059::m.16059	1-1404[+]	gi|645220832|ref|XM_008243841.1|	427	E:5e-116	PREDICTED: Prunus mume two-component response regulator-like APRR7 (LOC103340410), transcript variant X2, mRNA	gi|590630182|ref|XP_007027200.1|	463	E:1e-154	Sensory transduction histidine kinase, putative isoform 4 [Theobroma cacao]	APRR7_ARATH	226	E:5e-64	RecName: Full=Two-component response regulator-like APRR7;^Eukaryota; Viridiplantae; Streptophyta; Embryophyta; Tracheophyta; Spermatophyta; Magnoliophyta; eudicotyledons; Gunneridae; Pentapetalae; rosids; malvids; Brassicales; Brassicaceae; Camelineae; Arabidopsis	APRR7_ARATH	253	E:3e-74	RecName: Full=Two-component response regulator-like APRR7;^Eukaryota; Viridiplantae; Streptophyta; Embryophyta; Tracheophyta; Spermatophyta; Magnoliophyta; eudicotyledons; Gunneridae; Pentapetalae; rosids; malvids; Brassicales; Brassicaceae; Camelineae; Arabidopsis	PF06203.13	CCT	CCT motif	COG5641	Transcription factor	.	.	.	GO:0007623|circadian rhythm;GO:0045892|negative regulation of transcription, DNA-templated;GO:0000160|phosphorelay signal transduction system;GO:0010017|red or far-red light signaling pathway;GO:0006355|regulation of transcription, DNA-templated;GO:0006351|transcription, DNA-templated	.	GO:0005739|mitochondrion;GO:0005634|nucleus	K12129|PRR7; pseudo-response regulator 7	map04712|Circadian rhythm - plant
TRINITY_DN28687_c4_g1	2707	1989	246	832.848	18	20	18	5.98988	1.02e-16	4.89e-14	up	yes	Gene.32490::TRINITY_DN28687_c4_g1::g.32490::m.32490	117-653[+]	gi|731418557|ref|XM_002272559.2|	462	E:1e-126	PREDICTED: Vitis vinifera pollen-specific protein-like At4g18596 (LOC100265200), mRNA	gi|225451513|ref|XP_002272595.1|	261	E:2e-83	PREDICTED: pollen-specific protein-like At4g18596 [Vitis vinifera]	OLE96_ARATH	49.3	E:8e-06	RecName: Full=Pollen-specific protein-like At4g18596;^Eukaryota; Viridiplantae; Streptophyta; Embryophyta; Tracheophyta; Spermatophyta; Magnoliophyta; eudicotyledons; Gunneridae; Pentapetalae; rosids; malvids; Brassicales; Brassicaceae; Camelineae; Arabidopsis	OLE96_ARATH	49.3	E:1e-06	RecName: Full=Pollen-specific protein-like At4g18596;^Eukaryota; Viridiplantae; Streptophyta; Embryophyta; Tracheophyta; Spermatophyta; Magnoliophyta; eudicotyledons; Gunneridae; Pentapetalae; rosids; malvids; Brassicales; Brassicaceae; Camelineae; Arabidopsis	PF01190.16	Pollen_Ole_e_I	Pollen proteins Ole e I like	ENOG410ZND9	pollen Ole e 1 allergen and extensin family protein	sigP:1^30^0.831^YES	.	.	.	.	GO:0005615|extracellular space	.	.
TRINITY_DN27853_c3_g1	535	845	598	332.592	14	0	0	5.97802	3.51e-10	4.04e-08	up	yes	Gene.31184::TRINITY_DN27853_c3_g1::g.31184::m.31184	34-567[+]	gi|743845057|ref|XM_011029077.1|	119	E:2e-23	PREDICTED: Populus euphratica tumor necrosis factor ligand superfamily member 6 (LOC105127697), mRNA	gi|720092731|ref|XP_010245829.1|	98.6	E:8e-22	PREDICTED: proline-rich receptor-like protein kinase PERK1 [Nelumbo nucifera]	.	.	.	.	.	.	.	.	.	.	.	.	.	.	ExpAA=23.12^PredHel=1^Topology=o61-83i	.	.	.	.	.	.
TRINITY_DN17763_c2_g1	87	33	11	22.2797	0	0	0	5.94593	9.15e-08	5.26e-06	up	yes	Gene.51685::TRINITY_DN17763_c2_g1::g.51685::m.51685	200-667[+]	.	.	.	.	.	.	.	.	.	.	.	.	.	.	.	.	.	.	.	.	.	.	.	.	.	.	.	.	.
TRINITY_DN9761_c0_g1	16	33	60	18.5801	0	0	0	5.93674	5.81e-08	3.52e-06	up	yes	Gene.13048::TRINITY_DN9761_c0_g1::g.13048::m.13048	62-1354[+]	gi|921330234|dbj|AB920025.1|	108	E:7e-20	Trichosporon ovoides gene for Ras2, complete sequence, strain: JCM 9940	gi|326493892|dbj|BAJ85408.1|	459	E:1e-155	predicted protein [Hordeum vulgare subsp. vulgare]	RL4A_XENLA	446	E:2e-152	RecName: Full=60S ribosomal protein L4-A;^Eukaryota; Metazoa; Chordata; Craniata; Vertebrata; Euteleostomi; Amphibia; Batrachia; Anura; Pipoidea; Pipidae; Xenopodinae; Xenopus; Xenopus	RL4A_XENLA	478	E:3e-165	RecName: Full=60S ribosomal protein L4-A;^Eukaryota; Metazoa; Chordata; Craniata; Vertebrata; Euteleostomi; Amphibia; Batrachia; Anura; Pipoidea; Pipidae; Xenopodinae; Xenopus; Xenopus	PF00573.21	Ribosomal_L4	Ribosomal protein L4/L1 family	.	.	.	.	.	GO:0006412|translationGO:0006412|translation	.	GO:0005840|ribosomeGO:0005840|ribosome	K02930|RP-L4e, RPL4; large subunit ribosomal protein L4e	map03010|Ribosome
TRINITY_DN31472_c0_g8	96	73	21	31.9487	0	0	1	5.93483	1.16e-09	1.14e-07	up	yes	.	.	gi|340806843|gb|HQ664559.1|	187	E:2e-44	Ixerba brexioides ribosomal protein L2 (rpl2) and ribosomal protein L23 (rpl23) genes, complete cds; tRNA-Ile (trnI-CAU) gene, complete sequence; hypothetical chloroplast RF2 (ycf2) gene, complete cds; tRNA-Leu (trnL-CAA) gene, complete sequence; NADH-plastoquinone oxidoreductase subunit 2 (ndhB) gene, complete cds; rps7 and rps12 genes, partial sequence; 16S ribosomal RNA (rrn16), tRNA-Ile (trnI…	.	.	.	.	YCF2_CERDE	47.8	E:9e-06	RecName: Full=Protein Ycf2 {ECO:0000255|HAMAP-Rule:MF_01330};^Eukaryota; Viridiplantae; Streptophyta; Embryophyta; Tracheophyta; Spermatophyta; Magnoliophyta; Ceratophyllales; Ceratophyllaceae; Ceratophyllum	.	.	.	.	.	.	.	.	.	.	.	.	.	.	GO:0009570|chloroplast stroma	.	.
TRINITY_DN30535_c1_g3	270	279	100	109.314	4	2	2	5.93248	8.74e-19	5.79e-16	up	yes	.	.	gi|1000953694|ref|XM_015723012.1|	76.8	E:1e-10	PREDICTED: Ricinus communis two-component response regulator-like APRR7 (LOC8283840), transcript variant X5, mRNA	.	.	.	.	.	.	.	.	.	.	.	.	.	.	.	.	.	.	.	.	.	.	.	.	.
TRINITY_DN18634_c0_g1	8487	4014	846	2277.57	94	17	30	5.93166	1.51e-13	3.67e-11	up	yes	Gene.3321::TRINITY_DN18634_c0_g1::g.3321::m.3321	617-1723[+]	gi|657979947|ref|XR_530694.1|	717	E:0	PREDICTED: Malus x domestica protein HOTHEAD-like (LOC103444782), misc_RNA	gi|567896060|ref|XP_006440518.1|	595	E:0	hypothetical protein CICLE_v10019427mg [Citrus clementina]	HTH_ARATH	351	E:1e-110	RecName: Full=Protein HOTHEAD;^Eukaryota; Viridiplantae; Streptophyta; Embryophyta; Tracheophyta; Spermatophyta; Magnoliophyta; eudicotyledons; Gunneridae; Pentapetalae; rosids; malvids; Brassicales; Brassicaceae; Camelineae; Arabidopsis	HTH_ARATH	351	E:4e-114	RecName: Full=Protein HOTHEAD;^Eukaryota; Viridiplantae; Streptophyta; Embryophyta; Tracheophyta; Spermatophyta; Magnoliophyta; eudicotyledons; Gunneridae; Pentapetalae; rosids; malvids; Brassicales; Brassicaceae; Camelineae; Arabidopsis	PF00732.18	GMC_oxred_N	GMC oxidoreductase	COG2303	oxidoreductase	.	.	.	GO:0007267|cell-cell signaling;GO:0009553|embryo sac development;GO:0010430|fatty acid omega-oxidationGO:0055114|oxidation-reduction process	.	GO:0005576|extracellular region	K15403|ACE, HTH; fatty acid omega-hydroxy dehydrogenase [EC:1.1.-.-]	map00073|Cutin, suberine and wax biosynthesis
TRINITY_DN16052_c2_g1	1068	581	722	410.486	20	4	9	5.92152	3.14e-23	3.72e-20	up	yes	.	.	.	.	.	.	.	.	.	.	.	.	.	.	.	.	.	.	.	.	.	.	.	.	.	.	.	.	.	.	.
TRINITY_DN35818_c0_g1	16	50	37	17.0922	0	0	0	5.91942	5.21e-08	3.22e-06	up	yes	Gene.8137::TRINITY_DN35818_c0_g1::g.8137::m.8137	1-507[+]	.	.	.	.	.	.	.	.	ALL2_PSOOV	66.2	E:9e-13	RecName: Full=Mite group 2 allergen Pso o 2;^Eukaryota; Metazoa; Ecdysozoa; Arthropoda; Chelicerata; Arachnida; Acari; Acariformes; Sarcoptiformes; Astigmata; Psoroptidia; Sarcoptoidea; Psoroptidae; Psoroptes	ALL2_PSOOV	66.2	E:8e-13	RecName: Full=Mite group 2 allergen Pso o 2;^Eukaryota; Metazoa; Ecdysozoa; Arthropoda; Chelicerata; Arachnida; Acari; Acariformes; Sarcoptiformes; Astigmata; Psoroptidia; Sarcoptoidea; Psoroptidae; Psoroptes	PF02221.14	E1_DerP2_DerF2	ML domain	.	.	.	.	.	.	.	GO:0005576|extracellular region	.	.
TRINITY_DN26078_c0_g1	84	73	4	26.6572	0	0	0	5.9154	1.81e-07	9.52e-06	up	yes	Gene.15068::TRINITY_DN26078_c0_g1::g.15068::m.15068	352-1605[+]	gi|985469151|ref|XM_006492393.2|	743	E:0	PREDICTED: Citrus sinensis probable pectinesterase 53 (LOC102614801), mRNA	gi|743791233|ref|XP_011040796.1|	588	E:0	PREDICTED: probable pectinesterase 53 [Populus euphratica]	PME53_ARATH	313	E:3e-99	RecName: Full=Probable pectinesterase 53;^Eukaryota; Viridiplantae; Streptophyta; Embryophyta; Tracheophyta; Spermatophyta; Magnoliophyta; eudicotyledons; Gunneridae; Pentapetalae; rosids; malvids; Brassicales; Brassicaceae; Camelineae; Arabidopsis	PME53_ARATH	313	E:2e-101	RecName: Full=Probable pectinesterase 53;^Eukaryota; Viridiplantae; Streptophyta; Embryophyta; Tracheophyta; Spermatophyta; Magnoliophyta; eudicotyledons; Gunneridae; Pentapetalae; rosids; malvids; Brassicales; Brassicaceae; Camelineae; Arabidopsis	PF01095.18	Pectinesterase	Pectinesterase	COG4677	pectinesterase	.	.	.	GO:0042545|cell wall modification;GO:0045490|pectin catabolic processGO:0042545|cell wall modification	.	GO:0005618|cell wall;GO:0005737|cytoplasm;GO:0005576|extracellular regionGO:0005618|cell wall	K01051|E3.1.1.11; pectinesterase [EC:3.1.1.11]	map01100|Metabolic pathways;map00040|Pentose and glucuronate interconversions;map00500|Starch and sucrose metabolism
TRINITY_DN29433_c0_g5	352	862	9	196.778	1	5	0	5.91432	1.91e-08	1.33e-06	up	yes	.	.	gi|596284868|ref|XM_007225306.1|	231	E:2e-57	Prunus persica hypothetical protein (PRUPE_ppa000847mg) mRNA, complete cds	gi|641854842|gb|KDO73636.1|	122	E:9e-32	hypothetical protein CISIN_1g0023492mg, partial [Citrus sinensis]	ERECT_ARATH	105	E:2e-24	RecName: Full=LRR receptor-like serine/threonine-protein kinase ERECTA {ECO:0000303|PubMed:8624444};^Eukaryota; Viridiplantae; Streptophyta; Embryophyta; Tracheophyta; Spermatophyta; Magnoliophyta; eudicotyledons; Gunneridae; Pentapetalae; rosids; malvids; Brassicales; Brassicaceae; Camelineae; Arabidopsis	.	.	.	.	.	.	.	COG0515	Serine Threonine protein kinase	.	.	.	GO:0070370|cellular heat acclimation;GO:0042742|defense response to bacterium;GO:0050832|defense response to fungus;GO:0048281|inflorescence morphogenesis;GO:0009965|leaf morphogenesis;GO:0009664|plant-type cell wall organization;GO:0009944|polarity specification of adaxial/abaxial axis;GO:0030155|regulation of cell adhesion;GO:0051302|regulation of cell division;GO:0001558|regulation of cell gro…	.	GO:0016021|integral component of membrane;GO:0005739|mitochondrion;GO:0005886|plasma membrane	.	.
TRINITY_DN14089_c3_g1	123	46	4	29.3378	0	0	0	5.90812	2.32e-07	1.19e-05	up	yes	.	.	gi|56550382|emb|CR931731.1|	99	E:3e-17	Medicago truncatula chromosome 5 clone mth2-83l19, COMPLETE SEQUENCE	.	.	.	.	.	.	.	.	.	.	.	.	.	.	.	.	.	.	.	.	.	.	.	.	.
TRINITY_DN17174_c2_g3	18	50	30	16.194	0	0	0	5.88492	6.04e-08	3.63e-06	up	yes	Gene.10630::TRINITY_DN17174_c2_g3::g.10630::m.10630	114-851[-]	gi|823258175|ref|XM_012606338.1|	154	E:7e-34	PREDICTED: Gossypium raimondii 14-3-3-like protein GF14 iota (LOC105781817), mRNA	gi|326507178|dbj|BAJ95666.1|	422	E:2e-145	predicted protein [Hordeum vulgare subsp. vulgare]	1433Z_BOMMO	446	E:2e-156	RecName: Full=14-3-3 protein zeta;^Eukaryota; Metazoa; Ecdysozoa; Arthropoda; Hexapoda; Insecta; Pterygota; Neoptera; Holometabola; Lepidoptera; Glossata; Ditrysia; Bombycoidea; Bombycidae; Bombycinae; Bombyx	1433Z_BOMMO	446	E:2e-158	RecName: Full=14-3-3 protein zeta;^Eukaryota; Metazoa; Ecdysozoa; Arthropoda; Hexapoda; Insecta; Pterygota; Neoptera; Holometabola; Lepidoptera; Glossata; Ditrysia; Bombycoidea; Bombycidae; Bombycinae; Bombyx	PF00244.19	2014-03-03	14-3-3 protein	COG5040	Tyrosine 3-monooxygenase tryptophan 5-monooxygenase activation protein	.	.	.	.	.	GO:0005737|cytoplasm	K16197|YWHAB_Q_Z; 14-3-3 protein beta/theta/zeta	map04390|Hippo signaling pathway;map04391|Hippo signaling pathway - fly;map04151|PI3K-Akt signaling pathway;map05203|Viral carcinogenesis;map04110|Cell cycle;map05161|Hepatitis B;map04114|Oocyte meiosis;map05169|Epstein-Barr virus infection
TRINITY_DN24482_c1_g2	11	42	59	18.9098	0	0	0	5.87919	1.04e-07	5.88e-06	up	yes	Gene.15034::TRINITY_DN24482_c1_g2::g.15034::m.15034	161-1954[-]	gi|255731010|ref|XM_002550384.1|	641	E:2e-180	Candida tropicalis MYA-3404 heat shock protein 70 2, mRNA	gi|729702470|emb|CEJ00711.1|	826	E:0	Putative Ssa4p [Rhizopus microsporus]	HSP7C_RAT	894	E:0	RecName: Full=Heat shock cognate 71 kDa protein;^Eukaryota; Metazoa; Chordata; Craniata; Vertebrata; Euteleostomi; Mammalia; Eutheria; Euarchontoglires; Glires; Rodentia; Myomorpha; Muroidea; Muridae; Murinae; Rattus	HSP7C_RAT	995	E:0	RecName: Full=Heat shock cognate 71 kDa protein;^Eukaryota; Metazoa; Chordata; Craniata; Vertebrata; Euteleostomi; Mammalia; Eutheria; Euarchontoglires; Glires; Rodentia; Myomorpha; Muroidea; Muridae; Murinae; Rattus	PF00012.19	HSP70	Hsp70 protein	COG0443	Heat shock protein	.	.	.	GO:0007568|aging;GO:0008088|axo-dendritic transport;GO:0043624|cellular protein complex disassembly;GO:0071276|cellular response to cadmium ion;GO:0034605|cellular response to heat;GO:0021549|cerebellum development;GO:0051085|chaperone mediated protein folding requiring cofactor;GO:0061684|chaperone-mediated autophagy;GO:1904764|chaperone-mediated autophagy translocation complex disassembly;GO:00…	.	GO:0032279|asymmetric synapse;GO:0005776|autophagosome;GO:0030424|axon;GO:0009986|cell surface;GO:0005737|cytoplasm;GO:0005829|cytosol;GO:0030425|dendrite;GO:0043198|dendritic shaft;GO:0043197|dendritic spine;GO:0070062|extracellular exosome;GO:0005882|intermediate filament;GO:0030529|intracellular ribonucleoprotein complex;GO:1990836|lysosomal matrix;GO:0005765|lysosomal membrane;GO:0005764|lyso…	K03283|HSPA1_8; heat shock 70kDa protein 1/8	map04915|Estrogen signaling pathway;map04141|Protein processing in endoplasmic reticulum;map04144|Endocytosis;map03040|Spliceosome;map04010|MAPK signaling pathway;map05134|Legionellosis;map05164|Influenza A;map05162|Measles;map05145|Toxoplasmosis;map04612|Antigen processing and presentation;map05169|Epstein-Barr virus infection
TRINITY_DN20231_c2_g2	240	122	614	172.215	3	2	7	5.86092	9.29e-15	2.9e-12	up	yes	Gene.47231::TRINITY_DN20231_c2_g2::g.47231::m.47231	947-1609[-]	gi|955340383|ref|XM_003533717.3|	540	E:9e-150	PREDICTED: Glycine max 5'-nucleotidase SurE (LOC100785738), transcript variant X1, mRNA	gi|720019381|ref|XP_010262068.1|	445	E:4e-147	PREDICTED: uncharacterized protein LOC104600684 [Nelumbo nucifera]	SURE_NATTJ	98.2	E:5e-21	RecName: Full=5'-nucleotidase SurE {ECO:0000255|HAMAP-Rule:MF_00060};^Bacteria; Firmicutes; Clostridia; Natranaerobiales; Natranaerobiaceae; Natranaerobius	SURE_MICAN	52.8	E:5e-07	RecName: Full=5'-nucleotidase SurE {ECO:0000255|HAMAP-Rule:MF_00060};^Bacteria; Cyanobacteria; Oscillatoriophycideae; Chroococcales; Microcystaceae; Microcystis	PF01975.16	SurE	Survival protein SurE	COG0496	Nucleotidase that shows phosphatase activity on nucleoside 5'-monophosphates (By similarity)	.	.	.	.	.	GO:0005737|cytoplasm	K03787|surE; 5'-nucleotidase [EC:3.1.3.5]	map00760|Nicotinate and nicotinamide metabolism;map01100|Metabolic pathways;map01110|Biosynthesis of secondary metabolites;map00240|Pyrimidine metabolism;map00230|Purine metabolism
TRINITY_DN9666_c0_g1	16	40	40	16.0894	0	0	0	5.8605	7.42e-08	4.34e-06	up	yes	Gene.39095::TRINITY_DN9666_c0_g1::g.39095::m.39095	3-1322[-]	gi|365986994|ref|XM_003670281.1|	113	E:2e-21	Naumovozyma dairenensis CBS 421 ribosomal protein S6 (NDAI0E02690), mRNA	gi|1000781677|gb|KXN72848.1|	310	E:2e-100	ribosomal protein S6e [Conidiobolus coronatus NRRL 28638]	RS6_APLCA	346	E:2e-115	RecName: Full=40S ribosomal protein S6;^Eukaryota; Metazoa; Lophotrochozoa; Mollusca; Gastropoda; Heterobranchia; Euthyneura; Euopisthobranchia; Aplysiomorpha; Aplysioidea; Aplysiidae; Aplysia	RS6_APLCA	370	E:2e-125	RecName: Full=40S ribosomal protein S6;^Eukaryota; Metazoa; Lophotrochozoa; Mollusca; Gastropoda; Heterobranchia; Euthyneura; Euopisthobranchia; Aplysiomorpha; Aplysioidea; Aplysiidae; Aplysia	PF01092.18	Ribosomal_S6e	Ribosomal protein S6e	.	.	.	.	.	GO:0006412|translationGO:0006412|translation	.	GO:0005840|ribosomeGO:0005622|intracellular;GO:0005840|ribosome	.	.
TRINITY_DN25088_c0_g1	138	21	7	28.6561	0	0	0	5.85718	3.23e-07	1.59e-05	up	yes	.	.	gi|731382665|ref|XM_002279096.2|	193	E:1e-45	PREDICTED: Vitis vinifera indole-3-acetic acid-induced protein ARG7-like (LOC100258885), mRNA	gi|731382662|ref|XP_002279251.2|	180	E:1e-51	PREDICTED: uncharacterized protein LOC100255537 [Vitis vinifera]	SAU66_ARATH	136	E:1e-37	RecName: Full=Auxin-responsive protein SAUR66 {ECO:0000305};^Eukaryota; Viridiplantae; Streptophyta; Embryophyta; Tracheophyta; Spermatophyta; Magnoliophyta; eudicotyledons; Gunneridae; Pentapetalae; rosids; malvids; Brassicales; Brassicaceae; Camelineae; Arabidopsis	.	.	.	.	.	.	.	ENOG410YP87	Auxin-induced protein	.	.	.	GO:0009926|auxin polar transport;GO:0009734|auxin-activated signaling pathway;GO:0007275|multicellular organism development;GO:0046620|regulation of organ growth	.	GO:0005730|nucleolus;GO:0005634|nucleus;GO:0005886|plasma membrane	.	.
TRINITY_DN23274_c1_g4	1846	1922	2323	1049.83	27	40	38	5.857	7.15e-62	2.79e-57	up	yes	Gene.12588::TRINITY_DN23274_c1_g4::g.12588::m.12588	131-1066[+]	gi|731392132|ref|XM_010652696.1|	479	E:2e-131	PREDICTED: Vitis vinifera transcription factor PCL1 (LOC100253567), transcript variant X3, mRNA	gi|225434873|ref|XP_002283159.1|	389	E:1e-127	PREDICTED: transcription factor PCL1 [Vitis vinifera]	PCL1_ARATH	251	E:1e-75	RecName: Full=Transcription factor LUX;^Eukaryota; Viridiplantae; Streptophyta; Embryophyta; Tracheophyta; Spermatophyta; Magnoliophyta; eudicotyledons; Gunneridae; Pentapetalae; rosids; malvids; Brassicales; Brassicaceae; Camelineae; Arabidopsis	PCL1_ARATH	272	E:9e-88	RecName: Full=Transcription factor LUX;^Eukaryota; Viridiplantae; Streptophyta; Embryophyta; Tracheophyta; Spermatophyta; Magnoliophyta; eudicotyledons; Gunneridae; Pentapetalae; rosids; malvids; Brassicales; Brassicaceae; Camelineae; Arabidopsis	PF00249.30	Myb_DNA-binding	Myb-like DNA-binding domain	ENOG410XXJ3	Myb family transcription factor	.	.	.	GO:0007623|circadian rhythm;GO:0042753|positive regulation of circadian rhythm;GO:0006351|transcription, DNA-templated	.	GO:0005634|nucleus	.	.
TRINITY_DN2028_c0_g1	101	29	8	23.5823	0	0	0	5.85653	2.19e-07	1.13e-05	up	yes	Gene.49819::TRINITY_DN2028_c0_g1::g.49819::m.49819	1-552[-]	.	.	.	.	.	.	.	.	.	.	.	.	.	.	.	.	.	.	.	.	.	.	ExpAA=22.80^PredHel=1^Topology=i87-109o	.	.	.	.	.	.
TRINITY_DN29675_c1_g1	13175	10543	2468	4421.91	64	222	47	5.85412	4.37e-16	1.88e-13	up	yes	Gene.19440::TRINITY_DN29675_c1_g1::g.19440::m.19440	1-675[+]	gi|13898648|gb|AF350936.1|AF350936	697	E:0	Prunus cerasus expansin (EXP1) mRNA, complete cds	gi|719987631|ref|XP_010252076.1|	402	E:5e-138	PREDICTED: expansin-A8-like [Nelumbo nucifera]	EXPA8_ARATH	374	E:4e-128	RecName: Full=Expansin-A8;^Eukaryota; Viridiplantae; Streptophyta; Embryophyta; Tracheophyta; Spermatophyta; Magnoliophyta; eudicotyledons; Gunneridae; Pentapetalae; rosids; malvids; Brassicales; Brassicaceae; Camelineae; Arabidopsis	EXPA8_ARATH	402	E:4e-141	RecName: Full=Expansin-A8;^Eukaryota; Viridiplantae; Streptophyta; Embryophyta; Tracheophyta; Spermatophyta; Magnoliophyta; eudicotyledons; Gunneridae; Pentapetalae; rosids; malvids; Brassicales; Brassicaceae; Camelineae; Arabidopsis	PF03330.17	DPBB_1	Lytic transglycolase	ENOG410YCRV	loosening and extension of plant cell walls by disrupting non-covalent bonding between cellulose microfibrils and matrix glucans. No enzymatic activity has been found	.	.	.	GO:0009664|plant-type cell wall organization;GO:0006949|syncytium formation	.	GO:0005618|cell wall;GO:0005576|extracellular region;GO:0016020|membrane	.	.
TRINITY_DN14709_c0_g1	29030	38423	5039	12049.9	418	265	305	5.84189	1.22e-19	8.92e-17	up	yes	Gene.41172::TRINITY_DN14709_c0_g1::g.41172::m.41172	1129-1491[+]	gi|764575241|ref|XM_004297244.2|	520	E:1e-143	PREDICTED: Fragaria vesca subsp. vesca expansin-A1 (LOC101302257), mRNA	gi|217384814|gb|ACK43223.1|	226	E:1e-65	alpha-expansin [Ziziphus jujuba]	EXPA1_ARATH	207	E:5e-60	RecName: Full=Expansin-A1;^Eukaryota; Viridiplantae; Streptophyta; Embryophyta; Tracheophyta; Spermatophyta; Magnoliophyta; eudicotyledons; Gunneridae; Pentapetalae; rosids; malvids; Brassicales; Brassicaceae; Camelineae; Arabidopsis	EXP15_ARATH	182	E:1e-56	RecName: Full=Expansin-A15;^Eukaryota; Viridiplantae; Streptophyta; Embryophyta; Tracheophyta; Spermatophyta; Magnoliophyta; eudicotyledons; Gunneridae; Pentapetalae; rosids; malvids; Brassicales; Brassicaceae; Camelineae; Arabidopsis	PF01357.20	Pollen_allerg_1	Pollen allergen	ENOG410YCRV	loosening and extension of plant cell walls by disrupting non-covalent bonding between cellulose microfibrils and matrix glucans. No enzymatic activity has been found	sigP:1^18^0.766^YES	.	.	GO:0009664|plant-type cell wall organization;GO:0006949|syncytium formation	.	GO:0005618|cell wall;GO:0005576|extracellular region;GO:0016020|membrane	.	.
TRINITY_DN15334_c1_g2	16	32	48	16.2859	0	0	0	5.83696	9.59e-08	5.5e-06	up	yes	.	.	.	.	.	.	.	.	.	.	.	.	.	.	.	.	.	.	.	.	.	.	.	.	.	.	.	.	.	.	.
TRINITY_DN16959_c0_g1	79	145	1	36.319	0	0	0	5.81017	6.44e-07	2.93e-05	up	yes	.	.	.	.	.	.	.	.	.	.	.	.	.	.	.	.	.	.	.	.	.	.	.	.	.	.	.	.	.	.	.
TRINITY_DN972_c0_g1	16	31	44	15.4187	0	0	0	5.78967	1.24e-07	6.91e-06	up	yes	Gene.19341::TRINITY_DN972_c0_g1::g.19341::m.19341	153-1508[-]	gi|923781272|ref|XM_013826555.1|	553	E:9e-154	PREDICTED: Brassica napus tubulin alpha-3 chain (LOC106386744), mRNA	gi|326515212|dbj|BAK03519.1|	874	E:0	predicted protein [Hordeum vulgare subsp. vulgare]	TBA_LEPDS	883	E:0	RecName: Full=Tubulin alpha chain;^Eukaryota; Metazoa; Ecdysozoa; Arthropoda; Chelicerata; Arachnida; Acari; Acariformes; Sarcoptiformes; Astigmata; Glycyphagoidea; Glycyphagidae; Lepidoglyphus	TBA_LEPDS	892	E:0	RecName: Full=Tubulin alpha chain;^Eukaryota; Metazoa; Ecdysozoa; Arthropoda; Chelicerata; Arachnida; Acari; Acariformes; Sarcoptiformes; Astigmata; Glycyphagoidea; Glycyphagidae; Lepidoglyphus	PF00091.24	Tubulin	Tubulin/FtsZ family, GTPase domain	.	.	.	.	.	GO:0007017|microtubule-based process	.	GO:0005737|cytoplasm;GO:0005874|microtubule	.	.
TRINITY_DN21401_c2_g1	24865	16635	1940	7350.07	130	267	173	5.78219	4.33e-15	1.49e-12	up	yes	Gene.25301::TRINITY_DN21401_c2_g1::g.25301::m.25301	1-993[-]	gi|743853693|ref|XM_011031287.1|	905	E:0	PREDICTED: Populus euphratica probable pectate lyase 5 (LOC105129296), mRNA	gi|743853694|ref|XP_011029589.1|	581	E:0	PREDICTED: probable pectate lyase 5 [Populus euphratica]	PLY5_ARATH	558	E:0	RecName: Full=Probable pectate lyase 5;^Eukaryota; Viridiplantae; Streptophyta; Embryophyta; Tracheophyta; Spermatophyta; Magnoliophyta; eudicotyledons; Gunneridae; Pentapetalae; rosids; malvids; Brassicales; Brassicaceae; Camelineae; Arabidopsis	PLY5_ARATH	570	E:0	RecName: Full=Probable pectate lyase 5;^Eukaryota; Viridiplantae; Streptophyta; Embryophyta; Tracheophyta; Spermatophyta; Magnoliophyta; eudicotyledons; Gunneridae; Pentapetalae; rosids; malvids; Brassicales; Brassicaceae; Camelineae; Arabidopsis	PF00544.18	Pec_lyase_C	Pectate lyase	COG3866	pectate lyase activity	sigP:1^37^0.664^YES	.	.	GO:0045490|pectin catabolic process	.	.	K01728|pel; pectate lyase [EC:4.2.2.2]	map00040|Pentose and glucuronate interconversions
TRINITY_DN28801_c2_g1	48	62	101	36.2801	2	0	0	5.78077	2.7e-11	4.03e-09	up	yes	Gene.25204::TRINITY_DN28801_c2_g1::g.25204::m.25204	3-422[+]	.	.	.	.	gi|661893229|emb|CDP03038.1|	167	E:9e-50	unnamed protein product [Coffea canephora]	.	.	.	.	.	.	.	.	PF02519.13	Auxin_inducible	Auxin responsive protein	.	.	.	.	.	GO:0009733|response to auxin	.	.	.	.
TRINITY_DN9563_c0_g1	15	46	30	15.0533	0	0	0	5.7707	1.38e-07	7.55e-06	up	yes	Gene.33505::TRINITY_DN9563_c0_g1::g.33505::m.33505	25-465[-]	.	.	.	.	gi|17484125|gb|AAL40355.1|AF449503_1	70.1	E:2e-13	ATPase subunit 9, partial (mitochondrion) [Kazachstania yakushimaensis]	AT5G_MANSE	111	E:2e-29	RecName: Full=ATP synthase lipid-binding protein, mitochondrial;^Eukaryota; Metazoa; Ecdysozoa; Arthropoda; Hexapoda; Insecta; Pterygota; Neoptera; Holometabola; Lepidoptera; Glossata; Ditrysia; Bombycoidea; Sphingidae; Sphinginae; Sphingini; Manduca	AT5G_MANSE	159	E:1e-48	RecName: Full=ATP synthase lipid-binding protein, mitochondrial;^Eukaryota; Metazoa; Ecdysozoa; Arthropoda; Hexapoda; Insecta; Pterygota; Neoptera; Holometabola; Lepidoptera; Glossata; Ditrysia; Bombycoidea; Sphingidae; Sphinginae; Sphingini; Manduca	PF00137.20	ATP-synt_C	ATP synthase subunit C	.	.	.	ExpAA=46.18^PredHel=2^Topology=o85-107i120-142o	.	GO:0015991|ATP hydrolysis coupled proton transport;GO:0015986|ATP synthesis coupled proton transportGO:0015991|ATP hydrolysis coupled proton transport	.	GO:0016021|integral component of membrane;GO:0031966|mitochondrial membrane;GO:0045263|proton-transporting ATP synthase complex, coupling factor F(o)GO:0033177|proton-transporting two-sector ATPase complex, proton-transporting domain	.	.
TRINITY_DN11506_c0_g1	8	32	75	19.7001	0	0	0	5.75671	3.21e-07	1.58e-05	up	yes	.	.	.	.	.	.	.	.	.	.	.	.	.	.	.	.	.	.	.	.	.	.	.	.	.	.	.	.	.	.	.
TRINITY_DN26692_c0_g2	71	59	4	22.2265	0	0	0	5.7539	4.27e-07	2.04e-05	up	yes	Gene.8518::TRINITY_DN26692_c0_g2::g.8518::m.8518	1-963[+]	gi|123671784|emb|AM464761.1|	593	E:3e-166	Vitis vinifera contig VV78X037181.25, whole genome shotgun sequence	gi|225442549|ref|XP_002278977.1|	496	E:7e-172	PREDICTED: WD repeat-containing protein tag-125-like [Vitis vinifera]	JGB_ARATH	188	E:1e-53	RecName: Full=Protein JINGUBANG {ECO:0000303|PubMed:27468890};^Eukaryota; Viridiplantae; Streptophyta; Embryophyta; Tracheophyta; Spermatophyta; Magnoliophyta; eudicotyledons; Gunneridae; Pentapetalae; rosids; malvids; Brassicales; Brassicaceae; Camelineae; Arabidopsis	JGB_ARATH	207	E:9e-61	RecName: Full=Protein JINGUBANG {ECO:0000303|PubMed:27468890};^Eukaryota; Viridiplantae; Streptophyta; Embryophyta; Tracheophyta; Spermatophyta; Magnoliophyta; eudicotyledons; Gunneridae; Pentapetalae; rosids; malvids; Brassicales; Brassicaceae; Camelineae; Arabidopsis	PF00400.31	WD40	WD domain, G-beta repeat	COG2319	wd repeat	.	.	.	GO:0009846|pollen germination	.	GO:0005737|cytoplasm;GO:0005634|nucleus	.	.
TRINITY_DN28658_c0_g3	28	10	70	18.9289	0	0	0	5.75324	2.99e-07	1.49e-05	up	yes	Gene.7067::TRINITY_DN28658_c0_g3::g.7067::m.7067	3-503[+]	.	.	.	.	.	.	.	.	.	.	.	.	.	.	.	.	PF03004.13	Transposase_24	Plant transposase (Ptta/En/Spm family)	.	.	.	.	.	.	.	.	.	.
TRINITY_DN13194_c1_g1	1480	1030	259	468.873	2	26	4	5.7527	6.23e-12	1.08e-09	up	yes	.	.	gi|646227274|ref|NM_001293252.1|	233	E:3e-58	Prunus mume expansin-A8 (LOC103332890), mRNA	gi|130766289|gb|ABO32366.1|	67.8	E:5e-12	expansin [Litchi chinensis]	EXPA8_ARATH	58.5	E:5e-10	RecName: Full=Expansin-A8;^Eukaryota; Viridiplantae; Streptophyta; Embryophyta; Tracheophyta; Spermatophyta; Magnoliophyta; eudicotyledons; Gunneridae; Pentapetalae; rosids; malvids; Brassicales; Brassicaceae; Camelineae; Arabidopsis	.	.	.	.	.	.	.	ENOG410YCRV	loosening and extension of plant cell walls by disrupting non-covalent bonding between cellulose microfibrils and matrix glucans. No enzymatic activity has been found	.	.	.	GO:0009664|plant-type cell wall organization;GO:0006949|syncytium formation	.	GO:0005618|cell wall;GO:0005576|extracellular region;GO:0016020|membrane	.	.
TRINITY_DN26805_c1_g4	2543	1719	8	716.2	6	9	16	5.74375	1.63e-08	1.16e-06	up	yes	Gene.40276::TRINITY_DN26805_c1_g4::g.40276::m.40276	3-1508[+]	.	.	.	.	gi|645245370|ref|XP_008228848.1|	692	E:0	PREDICTED: protein ASPARTIC PROTEASE IN GUARD CELL 2 [Prunus mume]	ASPA_ARATH	306	E:3e-95	RecName: Full=Aspartyl protease family protein At5g10770;^Eukaryota; Viridiplantae; Streptophyta; Embryophyta; Tracheophyta; Spermatophyta; Magnoliophyta; eudicotyledons; Gunneridae; Pentapetalae; rosids; malvids; Brassicales; Brassicaceae; Camelineae; Arabidopsis	ASPA_ARATH	310	E:1e-97	RecName: Full=Aspartyl protease family protein At5g10770;^Eukaryota; Viridiplantae; Streptophyta; Embryophyta; Tracheophyta; Spermatophyta; Magnoliophyta; eudicotyledons; Gunneridae; Pentapetalae; rosids; malvids; Brassicales; Brassicaceae; Camelineae; Arabidopsis	PF14543.5	TAXi_N	Xylanase inhibitor N-terminal	ENOG410XNV7	aspartic	.	.	.	GO:0030163|protein catabolic process;GO:0006508|proteolysis	.	GO:0031225|anchored component of membrane;GO:0005886|plasma membrane	.	.
TRINITY_DN20125_c0_g1	86	75	2	26.9584	0	0	0	5.74328	6.55e-07	2.97e-05	up	yes	Gene.48580::TRINITY_DN20125_c0_g1::g.48580::m.48580	3-479[-]	gi|590684558|ref|XM_007041818.1|	228	E:2e-56	Theobroma cacao Glycosyl hydrolase family 10 protein isoform 1 (TCM_006653) mRNA, complete cds	gi|567859956|ref|XP_006422632.1|	192	E:7e-55	hypothetical protein CICLE_v10028121mg [Citrus clementina]	.	.	.	.	.	.	.	.	.	.	.	.	.	sigP:1^29^0.757^YES	ExpAA=33.97^PredHel=2^Topology=i12-29o77-99i	.	.	.	.	.	.
TRINITY_DN29376_c1_g2	424	155	39	106.035	4	0	2	5.73822	2.63e-10	3.1e-08	up	yes	.	.	.	.	.	.	.	.	.	.	.	.	.	.	.	.	.	.	.	.	.	.	.	.	.	.	.	.	.	.	.
TRINITY_DN14287_c1_g1	12	55	29	15.7334	0	0	0	5.73262	2.21e-07	1.14e-05	up	yes	.	.	gi|156865906|gb|EU121858.1|	717	E:0	Oryza sativa (indica cultivar-group) cytochrome oxidase subunit I-like mRNA, partial sequence; mitochondrial	gi|730049874|gb|AIZ09167.1|	201	E:1e-59	cytochrome c oxidase subunit I, partial (mitochondrion) [Gelidiella acerosa]	COX1_APILI	200	E:8e-59	RecName: Full=Cytochrome c oxidase subunit 1;^Eukaryota; Metazoa; Ecdysozoa; Arthropoda; Hexapoda; Insecta; Pterygota; Neoptera; Holometabola; Hymenoptera; Apocrita; Aculeata; Apoidea; Apidae; Apis	.	.	.	.	.	.	.	.	.	.	.	.	GO:0009060|aerobic respiration;GO:0006119|oxidative phosphorylation	.	GO:0016021|integral component of membrane;GO:0005743|mitochondrial inner membrane;GO:0045277|respiratory chain complex IV	.	.
TRINITY_DN16770_c1_g5	76	211	168	76.6812	4	2	0	5.72381	7.06e-15	2.29e-12	up	yes	Gene.5462::TRINITY_DN16770_c1_g5::g.5462::m.5462	3-533[+]	.	.	.	.	gi|225430991|ref|XP_002278899.1|	177	E:5e-53	PREDICTED: CRIB domain-containing protein RIC4 [Vitis vinifera]	RIC4_ARATH	90.9	E:6e-21	RecName: Full=CRIB domain-containing protein RIC4;^Eukaryota; Viridiplantae; Streptophyta; Embryophyta; Tracheophyta; Spermatophyta; Magnoliophyta; eudicotyledons; Gunneridae; Pentapetalae; rosids; malvids; Brassicales; Brassicaceae; Camelineae; Arabidopsis	RIC4_ARATH	133	E:1e-37	RecName: Full=CRIB domain-containing protein RIC4;^Eukaryota; Viridiplantae; Streptophyta; Embryophyta; Tracheophyta; Spermatophyta; Magnoliophyta; eudicotyledons; Gunneridae; Pentapetalae; rosids; malvids; Brassicales; Brassicaceae; Camelineae; Arabidopsis	PF00786.27	PBD	P21-Rho-binding domain	ENOG4111EED	wiscott-Aldrich syndrome, C-terminal	.	.	.	GO:0010215|cellulose microfibril organization;GO:0051650|establishment of vesicle localization;GO:0007275|multicellular organism development;GO:0009860|pollen tube growth;GO:0030833|regulation of actin filament polymerization;GO:0017157|regulation of exocytosis;GO:0040008|regulation of growth	.	GO:0016324|apical plasma membrane;GO:0005886|plasma membrane	.	.
TRINITY_DN14991_c0_g2	2	36	147	32.1061	0	0	0	5.72332	9.64e-07	4.13e-05	up	yes	Gene.31919::TRINITY_DN14991_c0_g2::g.31919::m.31919	54-953[+]	.	.	.	.	gi|501751616|emb|CCG84187.1|	122	E:6e-29	protein of unknown function [Taphrina deformans PYCC 5710]	.	.	.	.	.	.	.	.	.	.	.	.	.	sigP:1^19^0.821^YES	.	.	.	.	.	.	.
TRINITY_DN14434_c0_g1	2269	564	223	528.707	2	26	2	5.71341	1.2e-09	1.17e-07	up	yes	Gene.50762::TRINITY_DN14434_c0_g1::g.50762::m.50762	431-1411[+]	gi|645247986|ref|XM_008231872.1|	723	E:0	PREDICTED: Prunus mume peroxidase 3 (LOC103329405), mRNA	gi|591403356|gb|AHL39150.1|	532	E:0	class III peroxidase [Populus trichocarpa]	PER3_ARATH	482	E:5e-167	RecName: Full=Peroxidase 3;^Eukaryota; Viridiplantae; Streptophyta; Embryophyta; Tracheophyta; Spermatophyta; Magnoliophyta; eudicotyledons; Gunneridae; Pentapetalae; rosids; malvids; Brassicales; Brassicaceae; Camelineae; Arabidopsis	PER3_ARATH	493	E:5e-174	RecName: Full=Peroxidase 3;^Eukaryota; Viridiplantae; Streptophyta; Embryophyta; Tracheophyta; Spermatophyta; Magnoliophyta; eudicotyledons; Gunneridae; Pentapetalae; rosids; malvids; Brassicales; Brassicaceae; Camelineae; Arabidopsis	PF00141.22	peroxidase	Peroxidase	ENOG410Y9ME	peroxidase	sigP:1^23^0.653^YES	ExpAA=19.40^PredHel=1^Topology=i5-27o	.	GO:0042744|hydrogen peroxide catabolic process;GO:0042538|hyperosmotic salinity response;GO:0009664|plant-type cell wall organization;GO:0009409|response to cold;GO:0009269|response to desiccation;GO:0006979|response to oxidative stressGO:0006979|response to oxidative stress;GO:0055114|oxidation-reduction process	.	GO:0005783|endoplasmic reticulum;GO:0005576|extracellular region;GO:0009505|plant-type cell wall;GO:0009506|plasmodesma	K00430|E1.11.1.7; peroxidase [EC:1.11.1.7]	map01100|Metabolic pathways;map00940|Phenylpropanoid biosynthesis;map01110|Biosynthesis of secondary metabolites
TRINITY_DN19026_c4_g1	134	96	90	54.9352	4	0	0	5.71338	1.88e-13	4.43e-11	up	yes	.	.	gi|123690380|emb|AM453978.1|	80.5	E:2e-11	Vitis vinifera, whole genome shotgun sequence, contig VV78X001301.9, clone ENTAV 115	.	.	.	.	.	.	.	.	.	.	.	.	.	.	.	.	.	.	.	.	.	.	.	.	.
TRINITY_DN27124_c3_g2	2272	1535	296	695.958	33	12	12	5.71087	3.58e-15	1.27e-12	up	yes	Gene.7641::TRINITY_DN27124_c3_g2::g.7641::m.7641	2-931[-]	gi|802759630|ref|XM_012233996.1|	632	E:6e-178	PREDICTED: Jatropha curcas uncharacterized LOC105647773 (LOC105647773), transcript variant X2, mRNA	gi|802759631|ref|XP_012089386.1|	412	E:2e-141	PREDICTED: uncharacterized protein LOC105647773 isoform X2 [Jatropha curcas]	.	.	.	.	.	.	.	.	PF14365.5	Neprosin_AP	Neprosin activation peptide	.	.	.	ExpAA=44.43^PredHel=2^Topology=o23-45i285-307o	.	.	.	.	.	.
TRINITY_DN12122_c0_g1	12	22	68	17.6145	0	0	0	5.71021	3.56e-07	1.73e-05	up	yes	Gene.28585::TRINITY_DN12122_c0_g1::g.28585::m.28585	2-910[+]	.	.	.	.	gi|551628117|ref|XP_005794039.1|	94	E:4e-19	trypsin alpha [Emiliania huxleyi CCMP1516]	TMPS6_MOUSE	122	E:5e-29	RecName: Full=Transmembrane protease serine 6;^Eukaryota; Metazoa; Chordata; Craniata; Vertebrata; Euteleostomi; Mammalia; Eutheria; Euarchontoglires; Glires; Rodentia; Myomorpha; Muroidea; Muridae; Murinae; Mus; Mus	TMPS6_MOUSE	123	E:9e-30	RecName: Full=Transmembrane protease serine 6;^Eukaryota; Metazoa; Chordata; Craniata; Vertebrata; Euteleostomi; Mammalia; Eutheria; Euarchontoglires; Glires; Rodentia; Myomorpha; Muroidea; Muridae; Murinae; Mus; Mus	PF00089.25	Trypsin	Trypsin	COG5640	protease	sigP:1^26^0.928^YES	.	.	GO:0006879|cellular iron ion homeostasis;GO:0042730|fibrinolysis;GO:0055072|iron ion homeostasis;GO:0033619|membrane protein proteolysis;GO:0030514|negative regulation of BMP signaling pathway;GO:0000122|negative regulation of transcription from RNA polymerase II promoter;GO:0045892|negative regulation of transcription, DNA-templated;GO:0045944|positive regulation of transcription from RNA polyme…	.	GO:0005615|extracellular space;GO:0016021|integral component of membrane;GO:0005886|plasma membrane	K09637|TMPRSS6; transmembrane protease, serine 6 [EC:3.4.21.-]	.
TRINITY_DN9993_c0_g1	14	32	40	14.5086	0	0	0	5.70752	2.16e-07	1.12e-05	up	yes	Gene.4259::TRINITY_DN9993_c0_g1::g.4259::m.4259	1-1266[+]	.	.	.	.	.	.	.	.	.	.	.	.	.	.	.	.	.	.	.	.	.	sigP:1^30^0.521^YES	.	.	.	.	.	.	.
TRINITY_DN29009_c0_g2	127	239	70	72.4363	2	2	2	5.69388	1.29e-15	5.02e-13	up	yes	Gene.49201::TRINITY_DN29009_c0_g2::g.49201::m.49201	201-1739[-]	gi|914244699|gb|KT188575.1|	1236	E:0	Vitis vinifera phospholipase D epsilon (PLDepsilon) mRNA, complete cds	gi|731402100|ref|XP_002276169.2|	1279	E:0	PREDICTED: phospholipase D epsilon [Vitis vinifera]	PLDA4_ARATH	1023	E:0	RecName: Full=Phospholipase D alpha 4 {ECO:0000303|PubMed:11891260};^Eukaryota; Viridiplantae; Streptophyta; Embryophyta; Tracheophyta; Spermatophyta; Magnoliophyta; eudicotyledons; Gunneridae; Pentapetalae; rosids; malvids; Brassicales; Brassicaceae; Camelineae; Arabidopsis	PLDA4_ARATH	711	E:0	RecName: Full=Phospholipase D alpha 4 {ECO:0000303|PubMed:11891260};^Eukaryota; Viridiplantae; Streptophyta; Embryophyta; Tracheophyta; Spermatophyta; Magnoliophyta; eudicotyledons; Gunneridae; Pentapetalae; rosids; malvids; Brassicales; Brassicaceae; Camelineae; Arabidopsis	PF00614.21	PLDc	Phospholipase D Active site motif	COG1502	Catalyzes the reversible phosphatidyl group transfer from one phosphatidylglycerol molecule to another to form cardiolipin (CL) (diphosphatidylglycerol) and glycerol (By similarity)	.	.	.	GO:0051301|cell division;GO:0016049|cell growth;GO:0006995|cellular response to nitrogen starvation;GO:0016036|cellular response to phosphate starvation;GO:0051365|cellular response to potassium ion starvation;GO:0046470|phosphatidylcholine metabolic process;GO:0009395|phospholipid catabolic process;GO:0045848|positive regulation of nitrogen utilization;GO:0009791|post-embryonic development;GO:00…	.	GO:0005886|plasma membrane	K01115|PLD1_2; phospholipase D1/2 [EC:3.1.4.4];K01115|PLD1_2; phospholipase D1/2 [EC:3.1.4.4]	map04071|Sphingolipid signaling pathway;map04144|Endocytosis;map00565|Ether lipid metabolism;map00564|Glycerophospholipid metabolism;map04014|Ras signaling pathway;map05231|Choline metabolism in cancer;map04024|cAMP signaling pathway;map04912|GnRH signaling pathway;map01110|Biosynthesis of secondary metabolites;map01100|Metabolic pathways;map04666|Fc gamma R-mediated phagocytosis;map04724|Glutama…
TRINITY_DN10127_c0_g1	6	24	99	22.4001	0	0	0	5.69155	6.84e-07	3.07e-05	up	yes	Gene.48290::TRINITY_DN10127_c0_g1::g.48290::m.48290	52-1044[+]	.	.	.	.	.	.	.	.	.	.	.	.	.	.	.	.	.	.	.	.	.	sigP:1^17^0.853^YES	.	.	.	.	.	.	.
TRINITY_DN11492_c0_g1	75	34	6	19.4393	0	0	0	5.68349	5.5e-07	2.55e-05	up	yes	Gene.8206::TRINITY_DN11492_c0_g1::g.8206::m.8206	192-1313[-]	gi|731400625|ref|XM_010655704.1|	839	E:0	PREDICTED: Vitis vinifera probable pectinesterase 15 (LOC100253851), transcript variant X2, mRNA	gi|731400626|ref|XP_010654006.1|	549	E:0	PREDICTED: probable pectinesterase 15 isoform X2 [Vitis vinifera]	PME15_ARATH	382	E:3e-127	RecName: Full=Probable pectinesterase 15;^Eukaryota; Viridiplantae; Streptophyta; Embryophyta; Tracheophyta; Spermatophyta; Magnoliophyta; eudicotyledons; Gunneridae; Pentapetalae; rosids; malvids; Brassicales; Brassicaceae; Camelineae; Arabidopsis	PME15_ARATH	381	E:3e-128	RecName: Full=Probable pectinesterase 15;^Eukaryota; Viridiplantae; Streptophyta; Embryophyta; Tracheophyta; Spermatophyta; Magnoliophyta; eudicotyledons; Gunneridae; Pentapetalae; rosids; malvids; Brassicales; Brassicaceae; Camelineae; Arabidopsis	PF01095.18	Pectinesterase	Pectinesterase	COG4677	pectinesterase	.	ExpAA=21.82^PredHel=1^Topology=i7-29o	.	GO:0042545|cell wall modification;GO:0045490|pectin catabolic processGO:0042545|cell wall modification	.	GO:0005618|cell wall;GO:0005576|extracellular regionGO:0005618|cell wall	.	.
TRINITY_DN18393_c2_g1	280	211	97	100.221	2	3	4	5.68209	6.05e-18	3.45e-15	up	yes	Gene.4802::TRINITY_DN18393_c2_g1::g.4802::m.4802	132-1037[+]	gi|349720573|emb|FQ381820.1|	721	E:0	Vitis vinifera clone SS0ABG82YL15	gi|302143997|emb|CBI23102.3|	273	E:1e-86	unnamed protein product [Vitis vinifera]	HIP9_ARATH	228	E:1e-69	RecName: Full=Heavy metal-associated isoprenylated plant protein 9 {ECO:0000303|PubMed:21072340, ECO:0000303|PubMed:23368984};^Eukaryota; Viridiplantae; Streptophyta; Embryophyta; Tracheophyta; Spermatophyta; Magnoliophyta; eudicotyledons; Gunneridae; Pentapetalae; rosids; malvids; Brassicales; Brassicaceae; Camelineae; Arabidopsis	HIP9_ARATH	308	E:6e-102	RecName: Full=Heavy metal-associated isoprenylated plant protein 9 {ECO:0000303|PubMed:21072340, ECO:0000303|PubMed:23368984};^Eukaryota; Viridiplantae; Streptophyta; Embryophyta; Tracheophyta; Spermatophyta; Magnoliophyta; eudicotyledons; Gunneridae; Pentapetalae; rosids; malvids; Brassicales; Brassicaceae; Camelineae; Arabidopsis	PF00403.25	HMA	Heavy-metal-associated domain	COG2608	heavy metal transport detoxification protein	.	.	.	GO:0046916|cellular transition metal ion homeostasis;GO:0030001|metal ion transportGO:0030001|metal ion transport	.	GO:0005737|cytoplasm	.	.
TRINITY_DN26811_c1_g1	321	350	111	131.458	8	2	0	5.67753	4.83e-13	1.03e-10	up	yes	Gene.42192::TRINITY_DN26811_c1_g1::g.42192::m.42192	225-779[-]	gi|731377988|ref|XM_002272108.2|	497	E:2e-137	PREDICTED: Vitis vinifera disease resistance response protein 206-like (LOC100253560), mRNA	gi|225426084|ref|XP_002276477.1|	316	E:5e-106	PREDICTED: disease resistance response protein 206 [Vitis vinifera]	DR206_PEA	234	E:2e-75	RecName: Full=Disease resistance response protein 206;^Eukaryota; Viridiplantae; Streptophyta; Embryophyta; Tracheophyta; Spermatophyta; Magnoliophyta; eudicotyledons; Gunneridae; Pentapetalae; rosids; fabids; Fabales; Fabaceae; Papilionoideae; Fabeae; Pisum	DR206_PEA	243	E:2e-80	RecName: Full=Disease resistance response protein 206;^Eukaryota; Viridiplantae; Streptophyta; Embryophyta; Tracheophyta; Spermatophyta; Magnoliophyta; eudicotyledons; Gunneridae; Pentapetalae; rosids; fabids; Fabales; Fabaceae; Papilionoideae; Fabeae; Pisum	PF03018.13	Dirigent	Dirigent-like protein	.	.	sigP:1^20^0.812^YES	.	.	GO:0006952|defense response;GO:0009607|response to biotic stimulus	.	GO:0048046|apoplast	.	.
TRINITY_DN12903_c2_g2	214	278	73	94.5314	3	1	4	5.6721	1.61e-15	6e-13	up	yes	Gene.25806::TRINITY_DN12903_c2_g2::g.25806::m.25806	2-346[+]	gi|596001415|ref|XM_007218101.1|	329	E:4e-87	Prunus persica hypothetical protein (PRUPE_ppa007486mg) mRNA, complete cds	gi|719985946|ref|XP_010251552.1|	219	E:5e-68	PREDICTED: GDSL esterase/lipase At4g01130 isoform X1 [Nelumbo nucifera]	GDL61_ARATH	147	E:8e-42	RecName: Full=GDSL esterase/lipase At4g01130;^Eukaryota; Viridiplantae; Streptophyta; Embryophyta; Tracheophyta; Spermatophyta; Magnoliophyta; eudicotyledons; Gunneridae; Pentapetalae; rosids; malvids; Brassicales; Brassicaceae; Camelineae; Arabidopsis	GDL61_ARATH	148	E:3e-42	RecName: Full=GDSL esterase/lipase At4g01130;^Eukaryota; Viridiplantae; Streptophyta; Embryophyta; Tracheophyta; Spermatophyta; Magnoliophyta; eudicotyledons; Gunneridae; Pentapetalae; rosids; malvids; Brassicales; Brassicaceae; Camelineae; Arabidopsis	.	.	.	ENOG410Y9BR	GDSL esterase lipase	.	.	.	GO:0016042|lipid catabolic process	.	GO:0005576|extracellular region	.	.
TRINITY_DN7296_c0_g2	9	53	34	15.792	0	0	0	5.66932	3.8e-07	1.84e-05	up	yes	Gene.52074::TRINITY_DN7296_c0_g2::g.52074::m.52074	28-2169[-]	.	.	.	.	gi|551669032|ref|XP_005837275.1|	58.2	E:6e-06	hypothetical protein GUITHDRAFT_104106 [Guillardia theta CCMP2712]	FBN1_PIG	68.9	E:1e-10	RecName: Full=Fibrillin-1;^Eukaryota; Metazoa; Chordata; Craniata; Vertebrata; Euteleostomi; Mammalia; Eutheria; Laurasiatheria; Cetartiodactyla; Suina; Suidae; Sus	FBN1_PIG	68.9	E:1e-10	RecName: Full=Fibrillin-1;^Eukaryota; Metazoa; Chordata; Craniata; Vertebrata; Euteleostomi; Mammalia; Eutheria; Laurasiatheria; Cetartiodactyla; Suina; Suidae; Sus	PF00008.26	EGF	EGF-like domain	ENOG410XSD2	G- protein-coupled receptor	.	ExpAA=22.89^PredHel=1^Topology=o655-677i	.	GO:0034199|activation of protein kinase A activity;GO:0009653|anatomical structure morphogenesis;GO:0042593|glucose homeostasis;GO:0006006|glucose metabolic process;GO:0010737|protein kinase A signaling;GO:0090287|regulation of cellular response to growth factor stimulus	.	GO:0005576|extracellular region;GO:0005615|extracellular space;GO:0005622|intracellular;GO:0005578|proteinaceous extracellular matrix	K06825|FBN1; fibrillin 1	map04145|Phagosome;map04380|Osteoclast differentiation;map04151|PI3K-Akt signaling pathway;map05205|Proteoglycans in cancer;map04611|Platelet activation;map05206|MicroRNAs in cancer;map04512|ECM-receptor interaction;map04510|Focal adhesion;map04015|Rap1 signaling pathway;map04919|Thyroid hormone signaling pathway;map04640|Hematopoietic cell lineage;map05410|Hypertrophic cardiomyopathy (HCM);map05…
TRINITY_DN11985_c0_g1	1965	1167	708	659.48	14	6	40	5.65134	7.99e-17	3.86e-14	up	yes	Gene.9963::TRINITY_DN11985_c0_g1::g.9963::m.9963	227-1189[-]	gi|590567299|ref|XM_007010415.1|	388	E:2e-104	Theobroma cacao Flavonol 4'-sulfotransferase, putative (TCM_044336) mRNA, complete cds	gi|823266893|ref|XP_012466130.1|	462	E:5e-158	PREDICTED: cytosolic sulfotransferase 5-like [Gossypium raimondii]	SOT5_ARATH	261	E:3e-81	RecName: Full=Cytosolic sulfotransferase 5;^Eukaryota; Viridiplantae; Streptophyta; Embryophyta; Tracheophyta; Spermatophyta; Magnoliophyta; eudicotyledons; Gunneridae; Pentapetalae; rosids; malvids; Brassicales; Brassicaceae; Camelineae; Arabidopsis	SOT5_ARATH	261	E:2e-83	RecName: Full=Cytosolic sulfotransferase 5;^Eukaryota; Viridiplantae; Streptophyta; Embryophyta; Tracheophyta; Spermatophyta; Magnoliophyta; eudicotyledons; Gunneridae; Pentapetalae; rosids; malvids; Brassicales; Brassicaceae; Camelineae; Arabidopsis	PF00685.26	Sulfotransfer_1	Sulfotransferase domain	ENOG4111H56	Sulfotransferase	.	.	.	GO:0009812|flavonoid metabolic process	.	GO:0005737|cytoplasm	.	.
TRINITY_DN11669_c0_g1	227	103	153	84.0124	5	2	0	5.65111	1.12e-14	3.45e-12	up	yes	Gene.25158::TRINITY_DN11669_c0_g1::g.25158::m.25158	229-1620[+]	gi|950959424|ref|XM_014641961.1|	279	E:2e-71	PREDICTED: Vigna radiata var. radiata PAN domain-containing protein At5g03700 (LOC106758947), mRNA	gi|359481253|ref|XP_002266325.2|	586	E:0	PREDICTED: PAN domain-containing protein At5g03700 [Vitis vinifera]	KPRO_MAIZE	81.6	E:1e-14	RecName: Full=Putative receptor protein kinase ZmPK1;^Eukaryota; Viridiplantae; Streptophyta; Embryophyta; Tracheophyta; Spermatophyta; Magnoliophyta; Liliopsida; Poales; Poaceae; PACMAD clade; Panicoideae; Andropogonodae; Andropogoneae; Tripsacinae; Zea	KPRO_MAIZE	90.1	E:9e-18	RecName: Full=Putative receptor protein kinase ZmPK1;^Eukaryota; Viridiplantae; Streptophyta; Embryophyta; Tracheophyta; Spermatophyta; Magnoliophyta; Liliopsida; Poales; Poaceae; PACMAD clade; Panicoideae; Andropogonodae; Andropogoneae; Tripsacinae; Zea	PF01453.23	B_lectin	D-mannose binding lectin	COG0515	Serine Threonine protein kinase	sigP:1^18^0.685^YES	ExpAA=23.02^PredHel=1^Topology=o427-449i	.	GO:0048544|recognition of pollen	.	GO:0016021|integral component of membrane	.	.
TRINITY_DN12868_c0_g1	8	37	51	16.1883	0	0	0	5.64464	4.92e-07	2.32e-05	up	yes	Gene.39642::TRINITY_DN12868_c0_g1::g.39642::m.39642	87-1085[-]	.	.	.	.	gi|326515156|dbj|BAK03491.1|	311	E:1e-98	predicted protein [Hordeum vulgare subsp. vulgare]	CATB_BOVIN	366	E:2e-123	RecName: Full=Cathepsin B;^Eukaryota; Metazoa; Chordata; Craniata; Vertebrata; Euteleostomi; Mammalia; Eutheria; Laurasiatheria; Cetartiodactyla; Ruminantia; Pecora; Bovidae; Bovinae; Bos	CATB_PIG	394	E:7e-135	RecName: Full=Cathepsin B;^Eukaryota; Metazoa; Chordata; Craniata; Vertebrata; Euteleostomi; Mammalia; Eutheria; Laurasiatheria; Cetartiodactyla; Suina; Suidae; Sus	PF08127.12	Propeptide_C1	Peptidase family C1 propeptide	COG4870	cathepsin	sigP:1^16^0.728^YES	.	.	GO:0097067|cellular response to thyroid hormone stimulus;GO:0030574|collagen catabolic process;GO:0046697|decidualization;GO:0030855|epithelial cell differentiation;GO:0051603|proteolysis involved in cellular protein catabolic process;GO:0050790|regulation of catalytic activity;GO:0046718|viral entry into host cellGO:0050790|regulation of catalytic activity;GO:0006508|proteolysis	.	GO:0070062|extracellular exosome;GO:0005615|extracellular space;GO:0005764|lysosome;GO:0042470|melanosome;GO:0005739|mitochondrion;GO:0005730|nucleolus;GO:0048471|perinuclear region of cytoplasm	K01363|CTSB; cathepsin B [EC:3.4.22.1]	map04924|Renin secretion;map04142|Lysosome;map04612|Antigen processing and presentation
TRINITY_DN26558_c2_g2	143	49	1	32.7681	0	0	0	5.6417	1.65e-06	6.67e-05	up	yes	.	.	.	.	.	.	gi|927826087|gb|ALE31202.1|	56.2	E:1e-07	truncated glutathione S-transferase riant4 [Prunus persica]	.	.	.	.	.	.	.	.	.	.	.	.	.	.	.	.	.	.	.	.	.
TRINITY_DN32019_c0_g1	14	45	23	13.4757	0	0	0	5.61877	3.78e-07	1.83e-05	up	yes	Gene.35716::TRINITY_DN32019_c0_g1::g.35716::m.35716	121-1119[+]	gi|550848263|gb|KF027475.1|	244	E:5e-61	Eschenbachia blinii glyceraldehyde 3-phosphate dehydrogenase mRNA, complete cds	gi|758363194|emb|CEP14332.1|	427	E:2e-145	hypothetical protein [Parasitella parasitica]	G3P2_DROME	431	E:4e-148	RecName: Full=Glyceraldehyde-3-phosphate dehydrogenase 2;^Eukaryota; Metazoa; Ecdysozoa; Arthropoda; Hexapoda; Insecta; Pterygota; Neoptera; Holometabola; Diptera; Brachycera; Muscomorpha; Ephydroidea; Drosophilidae; Drosophila; Sophophora	G3P1_DROME	499	E:1e-176	RecName: Full=Glyceraldehyde-3-phosphate dehydrogenase 1;^Eukaryota; Metazoa; Ecdysozoa; Arthropoda; Hexapoda; Insecta; Pterygota; Neoptera; Holometabola; Diptera; Brachycera; Muscomorpha; Ephydroidea; Drosophilidae; Drosophila; Sophophora	PF00044.23	Gp_dh_N	Glyceraldehyde 3-phosphate dehydrogenase, NAD binding domain	COG0057	glyceraldehyde3phosphate dehydrogenase	.	.	.	GO:0006006|glucose metabolic process;GO:0006096|glycolytic process;GO:0007520|myoblast fusion;GO:0007525|somatic muscle developmentGO:0055114|oxidation-reduction process	.	GO:0031430|M band;GO:0030018|Z disc	K00134|GAPDH, gapA; glyceraldehyde 3-phosphate dehydrogenase [EC:1.2.1.12]	map04066|HIF-1 signaling pathway;map01200|Carbon metabolism;map01230|Biosynthesis of amino acids;map01120|Microbial metabolism in diverse environments;map00010|Glycolysis / Gluconeogenesis;map00710|Carbon fixation in photosynthetic organisms;map01110|Biosynthesis of secondary metabolites;map01100|Metabolic pathways;map05010|Alzheimer's disease;map01130|Biosynthesis of antibiotics
TRINITY_DN18773_c1_g5	610	668	258	259.886	13	9	5	5.61813	6.8e-24	8.58e-21	up	yes	Gene.41811::TRINITY_DN18773_c1_g5::g.41811::m.41811	240-1052[-]	.	.	.	.	gi|567902738|ref|XP_006443857.1|	328	E:1e-107	hypothetical protein CICLE_v10024242mg [Citrus clementina]	HY6H_HYONI	227	E:2e-69	RecName: Full=Hyoscyamine 6-dioxygenase;^Eukaryota; Viridiplantae; Streptophyta; Embryophyta; Tracheophyta; Spermatophyta; Magnoliophyta; eudicotyledons; Gunneridae; Pentapetalae; asterids; lamiids; Solanales; Solanaceae; Solanoideae; Hyoscyameae; Hyoscyamus	HY6H_HYONI	227	E:2e-70	RecName: Full=Hyoscyamine 6-dioxygenase;^Eukaryota; Viridiplantae; Streptophyta; Embryophyta; Tracheophyta; Spermatophyta; Magnoliophyta; eudicotyledons; Gunneridae; Pentapetalae; asterids; lamiids; Solanales; Solanaceae; Solanoideae; Hyoscyameae; Hyoscyamus	PF14226.5	DIOX_N	non-haem dioxygenase in morphine synthesis N-terminal	.	.	.	.	.	GO:0055114|oxidation-reduction process	.	.	K12692|H6H; hyoscyamine (6S)-dioxygenase [EC:1.14.11.11]	.
TRINITY_DN24066_c0_g1	56	46	5	17.7775	0	0	0	5.61449	7.67e-07	3.4e-05	up	yes	.	.	.	.	.	.	.	.	.	.	.	.	.	.	.	.	.	.	.	.	.	.	.	.	.	.	.	.	.	.	.
TRINITY_DN12654_c0_g2	532	979	2144	635.986	29	10	23	5.60597	1.93e-18	1.23e-15	up	yes	Gene.12513::TRINITY_DN12654_c0_g2::g.12513::m.12513	549-1388[-]	gi|720021682|ref|XM_010264497.1|	573	E:6e-160	PREDICTED: Nelumbo nucifera probable aquaporin PIP1-2 (LOC104601229), mRNA	gi|238814672|gb|ACR56612.1|	448	E:5e-153	plasma intrinsic protein 1;3 [Juglans regia]	PIP12_ORYSJ	442	E:4e-152	RecName: Full=Probable aquaporin PIP1-2;^Eukaryota; Viridiplantae; Streptophyta; Embryophyta; Tracheophyta; Spermatophyta; Magnoliophyta; Liliopsida; Poales; Poaceae; BOP clade; Oryzoideae; Oryzeae; Oryzinae; Oryza	PIP12_ORYSJ	472	E:4e-167	RecName: Full=Probable aquaporin PIP1-2;^Eukaryota; Viridiplantae; Streptophyta; Embryophyta; Tracheophyta; Spermatophyta; Magnoliophyta; Liliopsida; Poales; Poaceae; BOP clade; Oryzoideae; Oryzeae; Oryzinae; Oryza	PF00230.19	MIP	Major intrinsic protein	.	.	.	ExpAA=104.90^PredHel=5^Topology=i55-77o92-114i135-152o179-196i209-231o	.	GO:0034220|ion transmembrane transportGO:0006810|transport	.	GO:0005887|integral component of plasma membraneGO:0016020|membrane	K09872|PIP; aquaporin PIP	.
TRINITY_DN19723_c0_g3	1566	3767	48	871.373	16	20	22	5.60518	6.37e-10	6.72e-08	up	yes	Gene.45426::TRINITY_DN19723_c0_g3::g.45426::m.45426	299-1390[-]	gi|147799149|emb|AM466337.2|	569	E:8e-159	Vitis vinifera contig VV78X197141.9, whole genome shotgun sequence	gi|764565982|ref|XP_011461895.1|	519	E:1e-179	PREDICTED: DNA-damage-repair/toleration protein DRT100 [Fragaria vesca subsp. vesca]	DR100_ARATH	389	E:1e-129	RecName: Full=DNA damage-repair/toleration protein DRT100;^Eukaryota; Viridiplantae; Streptophyta; Embryophyta; Tracheophyta; Spermatophyta; Magnoliophyta; eudicotyledons; Gunneridae; Pentapetalae; rosids; malvids; Brassicales; Brassicaceae; Camelineae; Arabidopsis	DR100_ARATH	429	E:2e-147	RecName: Full=DNA damage-repair/toleration protein DRT100;^Eukaryota; Viridiplantae; Streptophyta; Embryophyta; Tracheophyta; Spermatophyta; Magnoliophyta; eudicotyledons; Gunneridae; Pentapetalae; rosids; malvids; Brassicales; Brassicaceae; Camelineae; Arabidopsis	PF08263.11	LRRNT_2	Leucine rich repeat N-terminal domain	COG4886	leucine Rich Repeat	sigP:1^20^0.769^YES	.	.	GO:0006281|DNA repair	.	GO:0009507|chloroplast	.	.
TRINITY_DN16529_c4_g1	30	71	6	17.2454	0	0	0	5.60104	7.99e-07	3.52e-05	up	yes	.	.	.	.	.	.	.	.	.	.	.	.	.	.	.	.	.	.	.	.	.	.	.	.	.	.	.	.	.	.	.
TRINITY_DN28855_c4_g1	1108	400	436	338.32	15	2	14	5.59885	1.3e-15	5.04e-13	up	yes	Gene.4661::TRINITY_DN28855_c4_g1::g.4661::m.4661	223-1137[-]	gi|590720949|ref|XM_007051409.1|	128	E:4e-26	Theobroma cacao Uncharacterized protein (TCM_005082) mRNA, complete cds	gi|731420712|ref|XP_010661481.1|	260	E:4e-81	PREDICTED: uncharacterized protein LOC104881847 [Vitis vinifera]	.	.	.	.	.	.	.	.	.	.	.	.	.	.	.	.	.	.	.	.	.
TRINITY_DN9403_c0_g1	27	144	2	27.233	0	0	0	5.59493	1.78e-06	7.07e-05	up	yes	Gene.43933::TRINITY_DN9403_c0_g1::g.43933::m.43933	49-1188[+]	.	.	.	.	.	.	.	.	.	.	.	.	.	.	.	.	.	.	.	.	.	sigP:1^18^0.802^YES	.	.	.	.	.	.	.
TRINITY_DN17195_c1_g1	141	274	14	69.9696	2	2	0	5.57955	4.41e-09	3.66e-07	up	yes	Gene.39439::TRINITY_DN17195_c1_g1::g.39439::m.39439	175-1641[+]	gi|590705734|ref|XM_007047461.1|	448	E:5e-122	Theobroma cacao DNA-directed RNA polymerase II subunit RPB1 isoform 1 (TCM_000793) mRNA, complete cds	gi|147772863|emb|CAN75904.1|	509	E:2e-172	hypothetical protein VITISV_001972 [Vitis vinifera]	Y3990_ARATH	374	E:6e-121	RecName: Full=BTB/POZ domain-containing protein At3g49900;^Eukaryota; Viridiplantae; Streptophyta; Embryophyta; Tracheophyta; Spermatophyta; Magnoliophyta; eudicotyledons; Gunneridae; Pentapetalae; rosids; malvids; Brassicales; Brassicaceae; Camelineae; Arabidopsis	Y3990_ARATH	419	E:1e-139	RecName: Full=BTB/POZ domain-containing protein At3g49900;^Eukaryota; Viridiplantae; Streptophyta; Embryophyta; Tracheophyta; Spermatophyta; Magnoliophyta; eudicotyledons; Gunneridae; Pentapetalae; rosids; malvids; Brassicales; Brassicaceae; Camelineae; Arabidopsis	PF00651.30	BTB	BTB/POZ domain	ENOG410YGPF	BTB POZ domain-containing protein	.	.	.	GO:0016567|protein ubiquitination	.	.	.	.
TRINITY_DN15107_c4_g1	10	16	75	17.5898	0	0	0	5.57259	1.02e-06	4.33e-05	up	yes	.	.	.	.	.	.	gi|297742413|emb|CBI34562.3|	75.9	E:9e-14	unnamed protein product [Vitis vinifera]	.	.	.	.	.	.	.	.	.	.	.	.	.	.	.	.	.	.	.	.	.
TRINITY_DN29573_c2_g1	612	1732	544	478.794	18	22	12	5.56983	4.96e-24	6.57e-21	up	yes	Gene.2167::TRINITY_DN29573_c2_g1::g.2167::m.2167	757-1599[-]	.	.	.	.	gi|703107226|ref|XP_010098696.1|	378	E:4e-124	putative 2-oxoglutarate/Fe(II)-dependent dioxygenase [Morus notabilis]	DMR6_ARATH	188	E:7e-53	RecName: Full=Protein DOWNY MILDEW RESISTANCE 6 {ECO:0000303|PubMed:15986928};^Eukaryota; Viridiplantae; Streptophyta; Embryophyta; Tracheophyta; Spermatophyta; Magnoliophyta; eudicotyledons; Gunneridae; Pentapetalae; rosids; malvids; Brassicales; Brassicaceae; Camelineae; Arabidopsis	DMR6_ARATH	188	E:1e-55	RecName: Full=Protein DOWNY MILDEW RESISTANCE 6 {ECO:0000303|PubMed:15986928};^Eukaryota; Viridiplantae; Streptophyta; Embryophyta; Tracheophyta; Spermatophyta; Magnoliophyta; eudicotyledons; Gunneridae; Pentapetalae; rosids; malvids; Brassicales; Brassicaceae; Camelineae; Arabidopsis	PF14226.5	DIOX_N	non-haem dioxygenase in morphine synthesis N-terminal	COG3491	2OGFe(II) oxygenase	.	.	.	GO:0042742|defense response to bacterium;GO:0002229|defense response to oomycetes;GO:0009813|flavonoid biosynthetic process;GO:0009617|response to bacterium;GO:0009620|response to fungus;GO:0002239|response to oomycetes;GO:0009751|response to salicylic acid;GO:0046244|salicylic acid catabolic processGO:0055114|oxidation-reduction process	.	.	.	.
TRINITY_DN20588_c1_g5	17	20	38	12.832	0	0	0	5.56786	5.02e-07	2.36e-05	up	yes	.	.	.	.	.	.	.	.	.	.	.	.	.	.	.	.	.	.	.	.	.	.	.	.	.	.	.	.	.	.	.
TRINITY_DN14136_c3_g2	1227	276	12	261.747	2	8	4	5.56675	2.45e-08	1.65e-06	up	yes	.	.	.	.	.	.	gi|224080247|ref|XP_002306069.1|	96.7	E:1e-22	hypothetical protein POPTR_0004s11860g [Populus trichocarpa]	.	.	.	.	.	.	.	.	.	.	.	.	.	.	.	.	.	.	.	.	.
TRINITY_DN3495_c0_g1	13	22	45	13.6873	0	0	0	5.56332	6.2e-07	2.84e-05	up	yes	Gene.21433::TRINITY_DN3495_c0_g1::g.21433::m.21433	2-622[-]	gi|354545630|emb|HE605206.1|	84.2	E:6e-13	Candida parapsilosis strain CDC317 annotated contig 005809	gi|326509349|dbj|BAJ91591.1|	271	E:5e-89	predicted protein [Hordeum vulgare subsp. vulgare]	RS8_SPOFR	294	E:3e-99	RecName: Full=40S ribosomal protein S8;^Eukaryota; Metazoa; Ecdysozoa; Arthropoda; Hexapoda; Insecta; Pterygota; Neoptera; Holometabola; Lepidoptera; Glossata; Ditrysia; Noctuoidea; Noctuidae; Amphipyrinae; Spodoptera	RS8_SPOFR	307	E:1e-104	RecName: Full=40S ribosomal protein S8;^Eukaryota; Metazoa; Ecdysozoa; Arthropoda; Hexapoda; Insecta; Pterygota; Neoptera; Holometabola; Lepidoptera; Glossata; Ditrysia; Noctuoidea; Noctuidae; Amphipyrinae; Spodoptera	PF01201.21	Ribosomal_S8e	Ribosomal protein S8e	.	.	.	.	.	GO:0006412|translation	.	GO:0005840|ribosome	.	.
TRINITY_DN2279_c0_g1	26	44	11	13.284	0	0	0	5.5596	5.97e-07	2.74e-05	up	yes	Gene.37874::TRINITY_DN2279_c0_g1::g.37874::m.37874	151-1059[+]	.	.	.	.	gi|661188449|emb|CDH49296.1|	106	E:3e-24	calponin transgelin [Lichtheimia corymbifera JMRC:FSU:9682]	MYPH_ECHGR	118	E:7e-30	RecName: Full=Myophilin;^Eukaryota; Metazoa; Platyhelminthes; Cestoda; Eucestoda; Cyclophyllidea; Taeniidae; Echinococcus	MYPH_ECHGR	119	E:2e-30	RecName: Full=Myophilin;^Eukaryota; Metazoa; Platyhelminthes; Cestoda; Eucestoda; Cyclophyllidea; Taeniidae; Echinococcus	PF00307.30	CH	Calponin homology (CH) domain	.	.	.	.	.	.	.	.	.	.
TRINITY_DN16503_c2_g2	23	103	835	170.072	4	0	4	5.55305	6.94e-08	4.09e-06	up	yes	Gene.7796::TRINITY_DN16503_c2_g2::g.7796::m.7796	1-504[+]	gi|731402302|ref|XM_002283650.2|	440	E:2e-120	PREDICTED: Vitis vinifera histidine-containing phosphotransfer protein 4 (HP2), mRNA	gi|391349165|emb|CCI55474.1|	270	E:2e-90	histidine phosphotransfer protein [Populus x canadensis]	PHP5_ORYSJ	198	E:3e-63	RecName: Full=Pseudo histidine-containing phosphotransfer protein 5 {ECO:0000303|PubMed:17284581};^Eukaryota; Viridiplantae; Streptophyta; Embryophyta; Tracheophyta; Spermatophyta; Magnoliophyta; Liliopsida; Poales; Poaceae; BOP clade; Oryzoideae; Oryzeae; Oryzinae; Oryza	PHP5_ORYSJ	199	E:1e-63	RecName: Full=Pseudo histidine-containing phosphotransfer protein 5 {ECO:0000303|PubMed:17284581};^Eukaryota; Viridiplantae; Streptophyta; Embryophyta; Tracheophyta; Spermatophyta; Magnoliophyta; Liliopsida; Poales; Poaceae; BOP clade; Oryzoideae; Oryzeae; Oryzinae; Oryza	PF01627.22	Hpt	Hpt domain	COG2198	Histidine kinase	sigP:1^20^0.493^YES	.	.	GO:0009736|cytokinin-activated signaling pathway;GO:0000160|phosphorelay signal transduction system;GO:0016310|phosphorylationGO:0000160|phosphorelay signal transduction system	.	GO:0005737|cytoplasm;GO:0005634|nucleus	K10406|KIFC2_3; kinesin family member C2/C3	.
TRINITY_DN17062_c5_g1	1307	1153	1442	672.97	14	2	44	5.55263	2.1e-13	4.89e-11	up	yes	Gene.47299::TRINITY_DN17062_c5_g1::g.47299::m.47299	85-708[-]	.	.	.	.	gi|225466057|ref|XP_002263715.1|	202	E:2e-61	PREDICTED: 21 kDa protein [Vitis vinifera]	PMI10_ARATH	135	E:3e-36	RecName: Full=Pectinesterase inhibitor 10 {ECO:0000305};^Eukaryota; Viridiplantae; Streptophyta; Embryophyta; Tracheophyta; Spermatophyta; Magnoliophyta; eudicotyledons; Gunneridae; Pentapetalae; rosids; malvids; Brassicales; Brassicaceae; Camelineae; Arabidopsis	PMI10_ARATH	154	E:7e-44	RecName: Full=Pectinesterase inhibitor 10 {ECO:0000305};^Eukaryota; Viridiplantae; Streptophyta; Embryophyta; Tracheophyta; Spermatophyta; Magnoliophyta; eudicotyledons; Gunneridae; Pentapetalae; rosids; malvids; Brassicales; Brassicaceae; Camelineae; Arabidopsis	PF04043.14	PMEI	Plant invertase/pectin methylesterase inhibitor	ENOG4111A4E	PMEI	.	ExpAA=29.25^PredHel=1^Topology=o15-34i	.	.	.	GO:0048046|apoplast	.	.
TRINITY_DN18824_c2_g1	20	4	103	22.4905	0	0	0	5.53758	1.97e-06	7.69e-05	up	yes	.	.	.	.	.	.	.	.	.	.	.	.	.	.	.	.	.	.	.	.	.	.	.	.	.	.	.	.	.	.	.
TRINITY_DN18284_c0_g1	134	147	123	68.9516	0	6	0	5.53547	6.6e-13	1.39e-10	up	yes	.	.	.	.	.	.	.	.	.	.	.	.	.	.	.	.	.	.	.	.	.	.	.	.	.	.	.	.	.	.	.
TRINITY_DN19188_c0_g1	280	470	358	188.664	8	4	10	5.52803	4.85e-30	1.26e-26	up	yes	Gene.53495::TRINITY_DN19188_c0_g1::g.53495::m.53495	211-1179[-]	gi|596230412|ref|XM_007224224.1|	363	E:1e-96	Prunus persica hypothetical protein (PRUPE_ppa019465mg) mRNA, complete cds	gi|566173329|ref|XP_002306940.2|	407	E:9e-137	hypothetical protein POPTR_0005s26250g [Populus trichocarpa]	PR5_ARATH	252	E:6e-79	RecName: Full=Pathogenesis-related protein 5;^Eukaryota; Viridiplantae; Streptophyta; Embryophyta; Tracheophyta; Spermatophyta; Magnoliophyta; eudicotyledons; Gunneridae; Pentapetalae; rosids; malvids; Brassicales; Brassicaceae; Camelineae; Arabidopsis	PR5_ARATH	257	E:9e-83	RecName: Full=Pathogenesis-related protein 5;^Eukaryota; Viridiplantae; Streptophyta; Embryophyta; Tracheophyta; Spermatophyta; Magnoliophyta; eudicotyledons; Gunneridae; Pentapetalae; rosids; malvids; Brassicales; Brassicaceae; Camelineae; Arabidopsis	PF00314.16	Thaumatin	Thaumatin family	ENOG4111KEV	thaumatin-like protein	sigP:1^25^0.911^YES	ExpAA=32.22^PredHel=1^Topology=i7-29o	.	GO:0031540|regulation of anthocyanin biosynthetic process;GO:0046686|response to cadmium ion;GO:0010224|response to UV-B;GO:0009615|response to virus;GO:0009627|systemic acquired resistance	.	GO:0048046|apoplast;GO:0005618|cell wall;GO:0005773|vacuole	.	.
TRINITY_DN11855_c0_g1	2	27	119	25.7279	0	0	0	5.52439	2.56e-06	9.55e-05	up	yes	Gene.8203::TRINITY_DN11855_c0_g1::g.8203::m.8203	29-1045[-]	.	.	.	.	gi|388509526|gb|AFK42829.1|	272	E:1e-85	unknown [Lotus japonicus]	CATL_SARPE	288	E:4e-93	RecName: Full=Cathepsin L;^Eukaryota; Metazoa; Ecdysozoa; Arthropoda; Hexapoda; Insecta; Pterygota; Neoptera; Holometabola; Diptera; Brachycera; Muscomorpha; Oestroidea; Sarcophagidae; Sarcophaga; Boettcherisca	CATL_SARPE	289	E:9e-94	RecName: Full=Cathepsin L;^Eukaryota; Metazoa; Ecdysozoa; Arthropoda; Hexapoda; Insecta; Pterygota; Neoptera; Holometabola; Diptera; Brachycera; Muscomorpha; Oestroidea; Sarcophagidae; Sarcophaga; Boettcherisca	PF08246.11	Inhibitor_I29	Cathepsin propeptide inhibitor domain (I29)	.	.	sigP:1^25^0.57^YES	ExpAA=17.55^PredHel=1^Topology=i13-30o	.	GO:0030154|cell differentiation;GO:0007275|multicellular organism developmentGO:0006508|proteolysis	.	GO:0005764|lysosome	.	.
TRINITY_DN21407_c0_g2	89	41	2	22.2552	0	0	0	5.52257	2.14e-06	8.23e-05	up	yes	.	.	.	.	.	.	.	.	.	.	.	.	.	.	.	.	.	.	.	.	.	.	.	.	.	.	.	.	.	.	.
TRINITY_DN30864_c1_g1	1259	924	149	394.962	21	9	6	5.52093	2.3e-13	5.32e-11	up	yes	.	.	gi|566199469|ref|XM_002319634.2|	484	E:3e-133	Populus trichocarpa hypothetical protein (POPTR_0013s04770g) mRNA, complete cds	gi|255562015|ref|XP_002522016.1|	338	E:2e-108	PREDICTED: uncharacterized protein LOC8258664 [Ricinus communis]	.	.	.	.	.	.	.	.	.	.	.	.	.	.	.	.	.	.	.	.	.
TRINITY_DN13066_c1_g2	571	423	64	178.878	8	6	1	5.50955	1.32e-11	2.12e-09	up	yes	.	.	gi|1000975587|ref|XM_002514991.2|	174	E:4e-40	PREDICTED: Ricinus communis probable pectate lyase 5 (LOC8285451), mRNA	gi|110456084|gb|ABG74583.1|	98.6	E:1e-22	pectate lyase [Musa acuminata AAA Group]	PLY22_ARATH	100	E:5e-23	RecName: Full=Probable pectate lyase 22;^Eukaryota; Viridiplantae; Streptophyta; Embryophyta; Tracheophyta; Spermatophyta; Magnoliophyta; eudicotyledons; Gunneridae; Pentapetalae; rosids; malvids; Brassicales; Brassicaceae; Camelineae; Arabidopsis	.	.	.	.	.	.	.	COG3866	pectate lyase activity	.	.	.	GO:0045490|pectin catabolic process	.	.	K01728|pel; pectate lyase [EC:4.2.2.2]	map00040|Pentose and glucuronate interconversions
TRINITY_DN11167_c0_g1	158	129	28	53.1455	2	2	0	5.49915	1.56e-10	1.91e-08	up	yes	.	.	gi|720085744|ref|XM_010245314.1|	73.1	E:7e-10	PREDICTED: Nelumbo nucifera uncharacterized LOC104587627 (LOC104587627), transcript variant X2, mRNA	.	.	.	.	.	.	.	.	.	.	.	.	.	.	.	.	.	.	.	.	.	.	.	.	.
TRINITY_DN35728_c0_g1	10	29	37	12.8114	0	0	0	5.49211	9.32e-07	4.01e-05	up	yes	Gene.18263::TRINITY_DN35728_c0_g1::g.18263::m.18263	27-647[-]	.	.	.	.	gi|164656300|ref|XP_001729278.1|	244	E:3e-78	hypothetical protein MGL_3745 [Malassezia globosa CBS 7966]	RL15_RAT	250	E:3e-82	RecName: Full=60S ribosomal protein L15;^Eukaryota; Metazoa; Chordata; Craniata; Vertebrata; Euteleostomi; Mammalia; Eutheria; Euarchontoglires; Glires; Rodentia; Myomorpha; Muroidea; Muridae; Murinae; Rattus	RL15_RAT	292	E:6e-99	RecName: Full=60S ribosomal protein L15;^Eukaryota; Metazoa; Chordata; Craniata; Vertebrata; Euteleostomi; Mammalia; Eutheria; Euarchontoglires; Glires; Rodentia; Myomorpha; Muroidea; Muridae; Murinae; Rattus	PF00827.16	Ribosomal_L15e	Ribosomal L15	COG1632	Ribosomal protein L15	.	.	.	GO:0002181|cytoplasmic translation;GO:0045471|response to ethanolGO:0006412|translation	.	GO:0031672|A band;GO:0022625|cytosolic large ribosomal subunit;GO:0070062|extracellular exosome;GO:0016020|membrane;GO:0005634|nucleusGO:0005840|ribosome	K02877|RP-L15e, RPL15; large subunit ribosomal protein L15e	map03010|Ribosome
TRINITY_DN17404_c1_g3	198	41	17	44.3416	0	0	2	5.49145	8.74e-08	5.05e-06	up	yes	Gene.23334::TRINITY_DN17404_c1_g3::g.23334::m.23334	141-1097[-]	gi|595883153|ref|XM_007212672.1|	481	E:5e-132	Prunus persica hypothetical protein (PRUPE_ppa019121mg) mRNA, complete cds	gi|734388808|gb|KHN25932.1|	552	E:0	Polygalacturonase QRT3 [Glycine soja]	QRT3_ARATH	339	E:3e-107	RecName: Full=Polygalacturonase QRT3;^Eukaryota; Viridiplantae; Streptophyta; Embryophyta; Tracheophyta; Spermatophyta; Magnoliophyta; eudicotyledons; Gunneridae; Pentapetalae; rosids; malvids; Brassicales; Brassicaceae; Camelineae; Arabidopsis	QRT3_ARATH	334	E:1e-109	RecName: Full=Polygalacturonase QRT3;^Eukaryota; Viridiplantae; Streptophyta; Embryophyta; Tracheophyta; Spermatophyta; Magnoliophyta; eudicotyledons; Gunneridae; Pentapetalae; rosids; malvids; Brassicales; Brassicaceae; Camelineae; Arabidopsis	.	.	.	ENOG4112DA5	polygalacturonase QRT3-like	.	.	.	GO:0071555|cell wall organization;GO:0008152|metabolic process;GO:0009556|microsporogenesis;GO:0010584|pollen exine formation	.	GO:0005618|cell wall;GO:0005576|extracellular region	.	.
TRINITY_DN13066_c1_g1	8577	6121	827	2632.16	47	102	110	5.48793	3.11e-14	8.46e-12	up	yes	Gene.5118::TRINITY_DN13066_c1_g1::g.5118::m.5118	339-707[-]	gi|731424906|ref|XM_010664760.1|	344	E:2e-91	PREDICTED: Vitis vinifera probable pectate lyase 5 (LOC100243265), mRNA	gi|586752399|ref|XP_006852264.1|	203	E:8e-60	PREDICTED: probable pectate lyase 18 [Amborella trichopoda]	PLY18_ARATH	183	E:2e-53	RecName: Full=Probable pectate lyase 18;^Eukaryota; Viridiplantae; Streptophyta; Embryophyta; Tracheophyta; Spermatophyta; Magnoliophyta; eudicotyledons; Gunneridae; Pentapetalae; rosids; malvids; Brassicales; Brassicaceae; Camelineae; Arabidopsis	PLY18_SOLLC	211	E:6e-66	RecName: Full=Probable pectate lyase P18;^Eukaryota; Viridiplantae; Streptophyta; Embryophyta; Tracheophyta; Spermatophyta; Magnoliophyta; eudicotyledons; Gunneridae; Pentapetalae; asterids; lamiids; Solanales; Solanaceae; Solanoideae; Solaneae; Solanum; Lycopersicon	.	.	.	COG3866	pectate lyase activity	.	.	.	GO:0045490|pectin catabolic process	.	GO:0005576|extracellular region	K01728|pel; pectate lyase [EC:4.2.2.2]	map00040|Pentose and glucuronate interconversions
TRINITY_DN14788_c0_g3	149	20	52	38.7766	2	0	0	5.48593	2.72e-08	1.81e-06	up	yes	Gene.9931::TRINITY_DN14788_c0_g3::g.9931::m.9931	203-619[-]	.	.	.	.	.	.	.	.	.	.	.	.	.	.	.	.	.	.	.	.	.	.	ExpAA=30.97^PredHel=1^Topology=i20-37o	.	.	.	.	.	.
TRINITY_DN9347_c0_g1	57	18	10	14.5384	0	0	0	5.48321	1.33e-06	5.49e-05	up	yes	.	.	.	.	.	.	.	.	.	.	.	.	.	.	.	.	.	.	.	.	.	.	.	.	.	.	.	.	.	.	.
TRINITY_DN8423_c0_g1	28	23	16	11.2967	0	0	0	5.48305	7.21e-07	3.22e-05	up	yes	Gene.29794::TRINITY_DN8423_c0_g1::g.29794::m.29794	142-717[-]	.	.	.	.	.	.	.	.	CU109_IXORI	80.9	E:9e-18	RecName: Full=Cuticle protein 10.9;^Eukaryota; Metazoa; Ecdysozoa; Arthropoda; Chelicerata; Arachnida; Acari; Parasitiformes; Ixodida; Ixodoidea; Ixodidae; Ixodinae; Ixodes	CU109_IXORI	80.9	E:3e-18	RecName: Full=Cuticle protein 10.9;^Eukaryota; Metazoa; Ecdysozoa; Arthropoda; Chelicerata; Arachnida; Acari; Parasitiformes; Ixodida; Ixodoidea; Ixodidae; Ixodinae; Ixodes	PF00379.22	Chitin_bind_4	Insect cuticle protein	.	.	sigP:1^23^0.833^YES	.	.	.	.	.	.	.
TRINITY_DN10990_c0_g1	98	34	454	104.177	5	0	0	5.47999	1.14e-07	6.4e-06	up	yes	.	.	gi|731387114|ref|XM_010650835.1|	176	E:3e-40	PREDICTED: Vitis vinifera protein RADIALIS-like 3 (LOC100246097), mRNA	gi|747073426|ref|XP_011083673.1|	130	E:2e-32	PREDICTED: protein RADIALIS-like 3 [Sesamum indicum]	RAD_ANTMA	110	E:8e-27	RecName: Full=Transcription factor RADIALIS;^Eukaryota; Viridiplantae; Streptophyta; Embryophyta; Tracheophyta; Spermatophyta; Magnoliophyta; eudicotyledons; Gunneridae; Pentapetalae; asterids; lamiids; Lamiales; Plantaginaceae; Antirrhineae; Antirrhinum	.	.	.	.	.	.	.	.	.	.	.	.	GO:0048262|determination of dorsal/ventral asymmetry;GO:0009908|flower development;GO:0006355|regulation of transcription, DNA-templated;GO:0006351|transcription, DNA-templated	.	GO:0005634|nucleus	.	.
TRINITY_DN22409_c2_g3	38	42	6	14.1871	0	0	0	5.46758	1.43e-06	5.85e-05	up	yes	.	.	.	.	.	.	.	.	.	.	.	.	.	.	.	.	.	.	.	.	.	.	.	.	.	.	.	.	.	.	.
TRINITY_DN27103_c8_g1	10	15	63	15.2957	0	0	0	5.46359	1.7e-06	6.83e-05	up	yes	.	.	gi|544263216|gb|JX975397.1|	99	E:7e-17	Liquidambar formosana pheophorbide a oxygenase (PaO) gene, complete cds	.	.	.	.	.	.	.	.	.	.	.	.	.	.	.	.	.	.	.	.	.	.	.	.	.
TRINITY_DN21119_c1_g3	894	618	2295	672.771	15	31	29	5.46323	7.89e-19	5.27e-16	up	yes	Gene.53859::TRINITY_DN21119_c1_g3::g.53859::m.53859	132-1202[+]	gi|985434744|ref|XM_015527252.1|	189	E:3e-44	PREDICTED: Citrus sinensis trans-resveratrol di-O-methyltransferase-like (LOC102619265), mRNA	gi|225446489|ref|XP_002278190.1|	480	E:8e-164	PREDICTED: trans-resveratrol di-O-methyltransferase [Vitis vinifera]	ROMT_VITVI	457	E:6e-156	RecName: Full=Trans-resveratrol di-O-methyltransferase;^Eukaryota; Viridiplantae; Streptophyta; Embryophyta; Tracheophyta; Spermatophyta; Magnoliophyta; eudicotyledons; Gunneridae; Pentapetalae; rosids; Vitales; Vitaceae; Vitis	ROMT_VITVI	490	E:5e-172	RecName: Full=Trans-resveratrol di-O-methyltransferase;^Eukaryota; Viridiplantae; Streptophyta; Embryophyta; Tracheophyta; Spermatophyta; Magnoliophyta; eudicotyledons; Gunneridae; Pentapetalae; rosids; Vitales; Vitaceae; Vitis	PF08100.10	Dimerisation	Dimerisation domain	ENOG410XS7T	o-methyltransferase	.	.	.	GO:0019438|aromatic compound biosynthetic process	.	.	.	.
TRINITY_DN26068_c0_g1	142519	48394	9908	34643.9	1390	247	1295	5.46096	7.37e-11	9.92e-09	up	yes	Gene.8784::TRINITY_DN26068_c0_g1::g.8784::m.8784	217-849[-]	gi|344221930|gb|JF449384.1|	309	E:1e-80	Camellia sinensis germin-like protein (GLP1) mRNA, complete cds	gi|595807244|ref|XP_007202573.1|	301	E:2e-99	hypothetical protein PRUPE_ppa011467mg [Prunus persica]	AB19A_PRUPE	301	E:1e-100	RecName: Full=Auxin-binding protein ABP19a;^Eukaryota; Viridiplantae; Streptophyta; Embryophyta; Tracheophyta; Spermatophyta; Magnoliophyta; eudicotyledons; Gunneridae; Pentapetalae; rosids; fabids; Rosales; Rosaceae; Maloideae; Amygdaleae; Prunus	AB19A_PRUPE	337	E:2e-116	RecName: Full=Auxin-binding protein ABP19a;^Eukaryota; Viridiplantae; Streptophyta; Embryophyta; Tracheophyta; Spermatophyta; Magnoliophyta; eudicotyledons; Gunneridae; Pentapetalae; rosids; fabids; Rosales; Rosaceae; Maloideae; Amygdaleae; Prunus	PF00190.21	Cupin_1	Cupin	.	.	sigP:1^18^0.949^YES	.	.	GO:0009734|auxin-activated signaling pathway	.	GO:0048046|apoplast;GO:0005618|cell wall	.	.
TRINITY_DN28211_c1_g6	438	456	10	149.913	2	0	6	5.45996	8.52e-08	4.93e-06	up	yes	Gene.46603::TRINITY_DN28211_c1_g6::g.46603::m.46603	3-374[+]	gi|349731502|emb|FQ394623.1|	200	E:5e-48	Vitis vinifera clone SS0AFA1YK24	gi|641861017|gb|KDO79705.1|	182	E:6e-53	hypothetical protein CISIN_1g018131mg [Citrus sinensis]	RD22_ARATH	144	E:3e-39	RecName: Full=BURP domain protein RD22 {ECO:0000303|PubMed:9790599};^Eukaryota; Viridiplantae; Streptophyta; Embryophyta; Tracheophyta; Spermatophyta; Magnoliophyta; eudicotyledons; Gunneridae; Pentapetalae; rosids; malvids; Brassicales; Brassicaceae; Camelineae; Arabidopsis	RD22_ARATH	144	E:1e-40	RecName: Full=BURP domain protein RD22 {ECO:0000303|PubMed:9790599};^Eukaryota; Viridiplantae; Streptophyta; Embryophyta; Tracheophyta; Spermatophyta; Magnoliophyta; eudicotyledons; Gunneridae; Pentapetalae; rosids; malvids; Brassicales; Brassicaceae; Camelineae; Arabidopsis	PF03181.14	BURP	BURP domain	ENOG410YDUK	BURP domain	.	.	.	GO:0009651|response to salt stress	.	GO:0005768|endosome;GO:0005794|Golgi apparatus;GO:0005802|trans-Golgi network	.	.
TRINITY_DN24967_c2_g5	67	73	1	23.1437	0	0	0	5.45512	3.45e-06	0.000122915	up	yes	.	.	.	.	.	.	.	.	.	.	.	.	.	.	.	.	.	.	.	.	.	.	.	.	.	.	.	.	.	.	.
TRINITY_DN28329_c0_g1	2652	4597	117	1207.84	54	24	19	5.44881	4.35e-10	4.88e-08	up	yes	Gene.16784::TRINITY_DN28329_c0_g1::g.16784::m.16784	3-803[-]	gi|731409364|ref|XM_002267091.3|	619	E:5e-174	PREDICTED: Vitis vinifera expansin-B3 (LOC100260198), transcript variant X2, mRNA	gi|720083602|ref|XP_010242951.1|	380	E:1e-129	PREDICTED: expansin-B3-like [Nelumbo nucifera]	EXPB3_ARATH	339	E:1e-114	RecName: Full=Expansin-B3;^Eukaryota; Viridiplantae; Streptophyta; Embryophyta; Tracheophyta; Spermatophyta; Magnoliophyta; eudicotyledons; Gunneridae; Pentapetalae; rosids; malvids; Brassicales; Brassicaceae; Camelineae; Arabidopsis	EXPB3_ARATH	397	E:2e-138	RecName: Full=Expansin-B3;^Eukaryota; Viridiplantae; Streptophyta; Embryophyta; Tracheophyta; Spermatophyta; Magnoliophyta; eudicotyledons; Gunneridae; Pentapetalae; rosids; malvids; Brassicales; Brassicaceae; Camelineae; Arabidopsis	PF03330.17	DPBB_1	Lytic transglycolase	ENOG410YA5Q	May cause loosening and extension of plant cell walls by disrupting non-covalent bonding between cellulose microfibrils and matrix glucans. No enzymatic activity has been found. May be required for rapid internodal elongation in deepwater rice during submergence (By similarity)	sigP:1^23^0.823^YES	.	.	GO:0071555|cell wall organization;GO:0019953|sexual reproduction;GO:0006949|syncytium formation	.	GO:0005618|cell wall;GO:0005576|extracellular region;GO:0016020|membrane;GO:0009506|plasmodesma	.	.
TRINITY_DN15719_c2_g4	17	34	209	45.8058	2	0	0	5.44722	1.72e-07	9.1e-06	up	yes	Gene.18146::TRINITY_DN15719_c2_g4::g.18146::m.18146	2-1378[+]	.	.	.	.	gi|802796888|ref|XP_012092880.1|	575	E:0	PREDICTED: UDP-glycosyltransferase 79B6-like [Jatropha curcas]	U79B6_ARATH	529	E:0	RecName: Full=UDP-glycosyltransferase 79B6;^Eukaryota; Viridiplantae; Streptophyta; Embryophyta; Tracheophyta; Spermatophyta; Magnoliophyta; eudicotyledons; Gunneridae; Pentapetalae; rosids; malvids; Brassicales; Brassicaceae; Camelineae; Arabidopsis	U79B6_ARATH	529	E:0	RecName: Full=UDP-glycosyltransferase 79B6;^Eukaryota; Viridiplantae; Streptophyta; Embryophyta; Tracheophyta; Spermatophyta; Magnoliophyta; eudicotyledons; Gunneridae; Pentapetalae; rosids; malvids; Brassicales; Brassicaceae; Camelineae; Arabidopsis	PF00201.17	UDPGT	UDP-glucoronosyl and UDP-glucosyl transferase	COG1819	Transferase	.	.	.	GO:0008152|metabolic processGO:0008152|metabolic process	.	GO:0043231|intracellular membrane-bounded organelle	.	.
TRINITY_DN2549_c0_g1	296	66	317	120.44	4	4	4	5.44149	7e-14	1.82e-11	up	yes	Gene.38605::TRINITY_DN2549_c0_g1::g.38605::m.38605	2-577[+]	gi|123695065|emb|AM477195.1|	115	E:2e-22	Vitis vinifera, whole genome shotgun sequence, contig VV78X211631.12, clone ENTAV 115	gi|590681929|ref|XP_007041211.1|	137	E:8e-37	Uncharacterized protein TCM_006157 [Theobroma cacao]	.	.	.	.	.	.	.	.	.	.	.	.	.	.	.	.	.	.	.	.	.
TRINITY_DN20319_c0_g9	877	1951	734	595.559	40	11	18	5.43086	2.05e-20	1.62e-17	up	yes	Gene.15704::TRINITY_DN20319_c0_g9::g.15704::m.15704	448-1935[-]	gi|731418245|ref|XM_002280022.3|	1227	E:0	PREDICTED: Vitis vinifera serine carboxypeptidase-like 25 (LOC100266848), mRNA	gi|802715892|ref|XP_012084825.1|	830	E:0	PREDICTED: serine carboxypeptidase-like 25 [Jatropha curcas]	SCP25_ARATH	771	E:0	RecName: Full=Serine carboxypeptidase-like 25;^Eukaryota; Viridiplantae; Streptophyta; Embryophyta; Tracheophyta; Spermatophyta; Magnoliophyta; eudicotyledons; Gunneridae; Pentapetalae; rosids; malvids; Brassicales; Brassicaceae; Camelineae; Arabidopsis	SCP25_ARATH	780	E:0	RecName: Full=Serine carboxypeptidase-like 25;^Eukaryota; Viridiplantae; Streptophyta; Embryophyta; Tracheophyta; Spermatophyta; Magnoliophyta; eudicotyledons; Gunneridae; Pentapetalae; rosids; malvids; Brassicales; Brassicaceae; Camelineae; Arabidopsis	PF00450.21	Peptidase_S10	Serine carboxypeptidase	COG2939	carboxy-peptidase	.	ExpAA=44.51^PredHel=2^Topology=o10-27i34-56o	.	GO:0009742|brassinosteroid mediated signaling pathway;GO:0051603|proteolysis involved in cellular protein catabolic processGO:0006508|proteolysis	.	GO:0005615|extracellular space	K16297|SCPL-II; serine carboxypeptidase-like clade II [EC:3.4.16.-]	.
TRINITY_DN21833_c1_g1	66	69	1	22.3533	0	0	0	5.42494	3.97e-06	0.000137798	up	yes	.	.	.	.	.	.	.	.	.	.	.	.	.	.	.	.	.	.	.	.	.	.	.	.	.	.	.	.	.	.	.
TRINITY_DN5260_c0_g1	8	19	56	14.3119	0	0	0	5.41777	2.07e-06	8.02e-05	up	yes	Gene.33724::TRINITY_DN5260_c0_g1::g.33724::m.33724	142-1353[+]	.	.	.	.	gi|11131946|sp|Q9ZNY3.1|CALR_EUGGR	316	E:4e-100	RecName: Full=Calreticulin; Flags: Precursor	CALR_DROME	417	E:1e-140	RecName: Full=Calreticulin;^Eukaryota; Metazoa; Ecdysozoa; Arthropoda; Hexapoda; Insecta; Pterygota; Neoptera; Holometabola; Diptera; Brachycera; Muscomorpha; Ephydroidea; Drosophilidae; Drosophila; Sophophora	CALR_DROME	513	E:1e-179	RecName: Full=Calreticulin;^Eukaryota; Metazoa; Ecdysozoa; Arthropoda; Hexapoda; Insecta; Pterygota; Neoptera; Holometabola; Diptera; Brachycera; Muscomorpha; Ephydroidea; Drosophilidae; Drosophila; Sophophora	PF00262.17	Calreticulin	Calreticulin family	ENOG410XRR7	Calreticulin	sigP:1^19^0.817^YES	ExpAA=15.90^PredHel=1^Topology=i5-23o	.	GO:0048854|brain morphogenesis;GO:0007417|central nervous system development;GO:0031987|locomotion involved in locomotory behavior;GO:0042048|olfactory behavior;GO:0007422|peripheral nervous system development;GO:0006457|protein folding;GO:0030431|sleep;GO:0001964|startle responseGO:0006457|protein folding	.	GO:0012505|endomembrane system;GO:0005788|endoplasmic reticulum lumen;GO:0005615|extracellular space;GO:0045169|fusomeGO:0005783|endoplasmic reticulum	K08057|CALR; calreticulin	map04141|Protein processing in endoplasmic reticulum;map05142|Chagas disease (American trypanosomiasis);map05166|HTLV-I infection;map04145|Phagosome;map04612|Antigen processing and presentation
TRINITY_DN19321_c1_g2	608	470	99	199.481	13	4	2	5.41183	3.42e-12	6.24e-10	up	yes	Gene.43654::TRINITY_DN19321_c1_g2::g.43654::m.43654	320-1063[+]	gi|731390532|ref|XM_002263868.3|	508	E:2e-140	PREDICTED: Vitis vinifera rho GDP-dissociation inhibitor 1 (LOC100260088), mRNA	gi|590655909|ref|XP_007034119.1|	285	E:1e-90	Immunoglobulin E-set superfamily protein isoform 1 [Theobroma cacao]	GDIR_ARATH	226	E:2e-69	RecName: Full=Rho GDP-dissociation inhibitor 1;^Eukaryota; Viridiplantae; Streptophyta; Embryophyta; Tracheophyta; Spermatophyta; Magnoliophyta; eudicotyledons; Gunneridae; Pentapetalae; rosids; malvids; Brassicales; Brassicaceae; Camelineae; Arabidopsis	GDIR_ARATH	256	E:2e-83	RecName: Full=Rho GDP-dissociation inhibitor 1;^Eukaryota; Viridiplantae; Streptophyta; Embryophyta; Tracheophyta; Spermatophyta; Magnoliophyta; eudicotyledons; Gunneridae; Pentapetalae; rosids; malvids; Brassicales; Brassicaceae; Camelineae; Arabidopsis	PF02115.16	Rho_GDI	RHO protein GDP dissociation inhibitor	ENOG4111K44	Rho GDP dissociation inhibitor (GDI)	.	.	.	GO:0009932|cell tip growth;GO:0010053|root epidermal cell differentiation	.	GO:0005737|cytoplasmGO:0005737|cytoplasm	K12462|ARHGDI, RHOGDI; Rho GDP-dissociation inhibitor	map04962|Vasopressin-regulated water reabsorption;map04722|Neurotrophin signaling pathway
TRINITY_DN14568_c1_g4	38	2	73	19.9857	0	0	0	5.41123	3.73e-06	0.00013087	up	yes	Gene.19502::TRINITY_DN14568_c1_g4::g.19502::m.19502	2-424[+]	.	.	.	.	gi|224109812|ref|XP_002315319.1|	140	E:1e-39	hypothetical protein POPTR_0010s23320g [Populus trichocarpa]	SAU50_ARATH	60.8	E:5e-11	RecName: Full=Auxin-responsive protein SAUR50 {ECO:0000303|PubMed:12036261};^Eukaryota; Viridiplantae; Streptophyta; Embryophyta; Tracheophyta; Spermatophyta; Magnoliophyta; eudicotyledons; Gunneridae; Pentapetalae; rosids; malvids; Brassicales; Brassicaceae; Camelineae; Arabidopsis	SAU50_ARATH	60.5	E:3e-11	RecName: Full=Auxin-responsive protein SAUR50 {ECO:0000303|PubMed:12036261};^Eukaryota; Viridiplantae; Streptophyta; Embryophyta; Tracheophyta; Spermatophyta; Magnoliophyta; eudicotyledons; Gunneridae; Pentapetalae; rosids; malvids; Brassicales; Brassicaceae; Camelineae; Arabidopsis	PF02519.13	Auxin_inducible	Auxin responsive protein	ENOG410Z28U	auxin-induced protein	.	.	.	GO:0009734|auxin-activated signaling pathway;GO:0040008|regulation of growthGO:0009733|response to auxin	.	.	K14488|SAUR; SAUR family protein	map04075|Plant hormone signal transduction
TRINITY_DN22332_c0_g5	61	30	4	16.0145	0	0	0	5.41021	2.69e-06	9.95e-05	up	yes	Gene.26793::TRINITY_DN22332_c0_g5::g.26793::m.26793	1-1089[+]	.	.	.	.	gi|702289266|ref|XP_010046973.1|	430	E:4e-145	PREDICTED: serine carboxypeptidase-like 18 [Eucalyptus grandis]	SCP6_ARATH	293	E:1e-93	RecName: Full=Serine carboxypeptidase-like 6;^Eukaryota; Viridiplantae; Streptophyta; Embryophyta; Tracheophyta; Spermatophyta; Magnoliophyta; eudicotyledons; Gunneridae; Pentapetalae; rosids; malvids; Brassicales; Brassicaceae; Camelineae; Arabidopsis	SCP19_ARATH	300	E:6e-96	RecName: Full=Serine carboxypeptidase-like 19;^Eukaryota; Viridiplantae; Streptophyta; Embryophyta; Tracheophyta; Spermatophyta; Magnoliophyta; eudicotyledons; Gunneridae; Pentapetalae; rosids; malvids; Brassicales; Brassicaceae; Camelineae; Arabidopsis	PF00450.21	Peptidase_S10	Serine carboxypeptidase	COG2939	carboxy-peptidase	.	.	.	GO:0006508|proteolysis;GO:0019748|secondary metabolic processGO:0006508|proteolysis	.	GO:0005576|extracellular region	K09756|SCPL19, SNG2; serine carboxypeptidase-like 19 [EC:3.4.16.- 2.3.1.91]	map00940|Phenylpropanoid biosynthesis
TRINITY_DN9529_c0_g1	36	58	60	26.2497	2	0	0	5.4023	4e-10	4.55e-08	up	yes	Gene.26067::TRINITY_DN9529_c0_g1::g.26067::m.26067	1-396[+]	.	.	.	.	gi|470134324|ref|XP_004303004.1|	158	E:3e-46	PREDICTED: uncharacterized protein LOC101298622 [Fragaria vesca subsp. vesca]	.	.	.	.	.	.	.	.	PF01476.19	LysM	LysM domain	.	.	.	.	.	.	.	.	.	.
TRINITY_DN25832_c1_g2	2176	993	1490	815.791	32	20	50	5.40065	3.22e-25	5.14e-22	up	yes	Gene.20550::TRINITY_DN25832_c1_g2::g.20550::m.20550	501-1064[-]	.	.	.	.	.	.	.	.	.	.	.	.	.	.	.	.	.	.	.	.	.	sigP:1^28^0.711^YES	ExpAA=19.53^PredHel=1^Topology=i7-29o	.	.	.	.	.	.
TRINITY_DN16943_c0_g1	17	58	128	35.0494	2	0	0	5.39348	3.9e-08	2.49e-06	up	yes	.	.	.	.	.	.	.	.	.	.	.	.	.	.	.	.	.	.	.	.	.	.	.	.	.	.	.	.	.	.	.
TRINITY_DN12206_c0_g1	50	98	26	28.7829	0	0	2	5.39128	3.53e-09	3.02e-07	up	yes	Gene.33717::TRINITY_DN12206_c0_g1::g.33717::m.33717	28-2067[-]	gi|595975367|ref|XM_007217784.1|	435	E:4e-118	Prunus persica hypothetical protein (PRUPE_ppa024301mg) mRNA, complete cds	gi|720097742|ref|XP_010247416.1|	1019	E:0	PREDICTED: exocyst complex component EXO70A1 [Nelumbo nucifera]	E70A1_ARATH	226	E:7e-63	RecName: Full=Exocyst complex component EXO70A1;^Eukaryota; Viridiplantae; Streptophyta; Embryophyta; Tracheophyta; Spermatophyta; Magnoliophyta; eudicotyledons; Gunneridae; Pentapetalae; rosids; malvids; Brassicales; Brassicaceae; Camelineae; Arabidopsis	E70A1_ARATH	244	E:1e-69	RecName: Full=Exocyst complex component EXO70A1;^Eukaryota; Viridiplantae; Streptophyta; Embryophyta; Tracheophyta; Spermatophyta; Magnoliophyta; eudicotyledons; Gunneridae; Pentapetalae; rosids; malvids; Brassicales; Brassicaceae; Camelineae; Arabidopsis	PF03081.14	Exo70	Exo70 exocyst complex subunit	ENOG410YIGI	exocyst complex	.	.	.	GO:0006887|exocytosisGO:0006887|exocytosis	.	GO:0005618|cell wall;GO:0005856|cytoskeleton;GO:0005829|cytosol;GO:0000145|exocyst;GO:0005576|extracellular region;GO:0009524|phragmoplast;GO:0005886|plasma membraneGO:0000145|exocyst	K07195|EXOC7, EXO70; exocyst complex component 7	map04910|Insulin signaling pathway
TRINITY_DN16291_c1_g1	15	10	54	13.7975	0	0	0	5.3902	2.35e-06	8.91e-05	up	yes	Gene.23597::TRINITY_DN16291_c1_g1::g.23597::m.23597	3-569[+]	.	.	.	.	.	.	.	.	.	.	.	.	.	.	.	.	.	.	.	.	.	.	ExpAA=18.64^PredHel=1^Topology=o15-34i	.	.	.	.	.	.
TRINITY_DN25263_c1_g1	923	362	152	248.279	6	2	16	5.38511	7.98e-12	1.34e-09	up	yes	.	.	.	.	.	.	gi|848882565|ref|XP_012841611.1|	71.2	E:1e-11	PREDICTED: pollen-specific leucine-rich repeat extensin-like protein 1 [Erythranthe guttata]	.	.	.	.	.	.	.	.	.	.	.	.	.	.	.	.	.	.	.	.	.
TRINITY_DN9051_c0_g1	15	14	40	11.9156	0	0	0	5.38378	1.81e-06	7.17e-05	up	yes	.	.	.	.	.	.	.	.	.	.	.	.	.	.	.	.	.	.	.	.	.	.	.	.	.	.	.	.	.	.	.
TRINITY_DN14991_c0_g1	28	14	21	10.8044	0	0	0	5.3794	1.48e-06	6.04e-05	up	yes	Gene.7957::TRINITY_DN14991_c0_g1::g.7957::m.7957	46-702[+]	.	.	.	.	gi|501751616|emb|CCG84187.1|	140	E:1e-36	protein of unknown function [Taphrina deformans PYCC 5710]	.	.	.	.	.	.	.	.	.	.	.	.	.	sigP:1^19^0.706^YES	.	.	.	.	.	.	.
TRINITY_DN22088_c0_g2	6690	3412	1031	1916.1	68	84	73	5.37775	9.09e-18	4.97e-15	up	yes	Gene.52321::TRINITY_DN22088_c0_g2::g.52321::m.52321	113-1153[+]	.	.	.	.	gi|255584826|ref|XP_002533130.1|	442	E:1e-149	PREDICTED: uncharacterized GPI-anchored protein At4g28100 [Ricinus communis]	UGPI7_ARATH	206	E:8e-60	RecName: Full=Uncharacterized GPI-anchored protein At4g28100;^Eukaryota; Viridiplantae; Streptophyta; Embryophyta; Tracheophyta; Spermatophyta; Magnoliophyta; eudicotyledons; Gunneridae; Pentapetalae; rosids; malvids; Brassicales; Brassicaceae; Camelineae; Arabidopsis	UGPI7_ARATH	208	E:1e-62	RecName: Full=Uncharacterized GPI-anchored protein At4g28100;^Eukaryota; Viridiplantae; Streptophyta; Embryophyta; Tracheophyta; Spermatophyta; Magnoliophyta; eudicotyledons; Gunneridae; Pentapetalae; rosids; malvids; Brassicales; Brassicaceae; Camelineae; Arabidopsis	.	.	.	ENOG410YB0S	NA	sigP:1^27^0.903^YES	ExpAA=23.02^PredHel=1^Topology=i7-29o	.	.	.	GO:0031225|anchored component of membrane;GO:0046658|anchored component of plasma membrane	.	.
TRINITY_DN24839_c2_g3	177	371	2	89.0474	0	2	2	5.37458	5.54e-07	2.56e-05	up	yes	.	.	.	.	.	.	.	.	.	.	.	.	.	.	.	.	.	.	.	.	.	.	.	.	.	.	.	.	.	.	.
TRINITY_DN10438_c0_g1	15	23	23	10.2676	0	0	0	5.3722	1.38e-06	5.69e-05	up	yes	Gene.49568::TRINITY_DN10438_c0_g1::g.49568::m.49568	3-686[+]	gi|160952739|emb|CU229729.1|	861	E:0	Populus EST from mild drought-stressed leaves	.	.	.	.	PN16_PHONI	63.5	E:3e-11	RecName: Full=U24-ctenitoxin-Pn1a;^Eukaryota; Metazoa; Ecdysozoa; Arthropoda; Chelicerata; Arachnida; Araneae; Araneomorphae; Entelegynae; Lycosoidea; Ctenidae; Phoneutria	PN16_PHONI	63.5	E:1e-11	RecName: Full=U24-ctenitoxin-Pn1a;^Eukaryota; Metazoa; Ecdysozoa; Arthropoda; Chelicerata; Arachnida; Araneae; Araneomorphae; Entelegynae; Lycosoidea; Ctenidae; Phoneutria	PF00086.17	Thyroglobulin_1	Thyroglobulin type-1 repeat	.	.	.	ExpAA=16.81^PredHel=1^Topology=i12-34o	.	.	.	GO:0005576|extracellular region	.	.
TRINITY_DN11082_c0_g1	4	14	94	19.6199	0	0	0	5.37032	4.69e-06	0.000158083	up	yes	Gene.46054::TRINITY_DN11082_c0_g1::g.46054::m.46054	93-1460[-]	gi|694409120|ref|XM_009380931.1|	71.3	E:1e-08	PREDICTED: Pyrus x bretschneideri vacuolar-processing enzyme-like (LOC103967656), mRNA	gi|470136009|ref|XP_004303795.1|	314	E:2e-98	PREDICTED: vacuolar-processing enzyme-like [Fragaria vesca subsp. vesca]	LGMN_MOUSE	366	E:3e-120	RecName: Full=Legumain;^Eukaryota; Metazoa; Chordata; Craniata; Vertebrata; Euteleostomi; Mammalia; Eutheria; Euarchontoglires; Glires; Rodentia; Myomorpha; Muroidea; Muridae; Murinae; Mus; Mus	LGMN_MOUSE	393	E:4e-131	RecName: Full=Legumain;^Eukaryota; Metazoa; Chordata; Craniata; Vertebrata; Euteleostomi; Mammalia; Eutheria; Euarchontoglires; Glires; Rodentia; Myomorpha; Muroidea; Muridae; Murinae; Mus; Mus	PF01650.17	Peptidase_C13	Peptidase C13 family	COG5206	phosphatidylinositol glycan anchor biosynthesis, class K	sigP:1^20^0.814^YES	ExpAA=20.70^PredHel=1^Topology=i7-29o	.	GO:1901185|negative regulation of ERBB signaling pathway;GO:0040015|negative regulation of multicellular organism growth;GO:0043524|negative regulation of neuron apoptotic process;GO:0006508|proteolysis;GO:0051603|proteolysis involved in cellular protein catabolic process;GO:0032801|receptor catabolic process;GO:0003014|renal system process;GO:0010447|response to acidic pH;GO:0006624|vacuolar pro…	.	GO:0045177|apical part of cell;GO:0070062|extracellular exosome;GO:0005770|late endosome;GO:0005764|lysosome	K01369|LGMN; legumain [EC:3.4.22.34]	map04142|Lysosome;map04612|Antigen processing and presentation
TRINITY_DN24262_c0_g1	77662	47603	2343	21659.1	742	459	788	5.36483	1.46e-10	1.8e-08	up	yes	Gene.47501::TRINITY_DN24262_c0_g1::g.47501::m.47501	3-1538[-]	.	.	.	.	gi|702461532|ref|XP_010028214.1|	426	E:9e-141	PREDICTED: uncharacterized protein At4g06744-like [Eucalyptus grandis]	Y4744_ARATH	275	E:6e-85	RecName: Full=Uncharacterized protein At4g06744;^Eukaryota; Viridiplantae; Streptophyta; Embryophyta; Tracheophyta; Spermatophyta; Magnoliophyta; eudicotyledons; Gunneridae; Pentapetalae; rosids; malvids; Brassicales; Brassicaceae; Camelineae; Arabidopsis	Y4744_ARATH	286	E:1e-89	RecName: Full=Uncharacterized protein At4g06744;^Eukaryota; Viridiplantae; Streptophyta; Embryophyta; Tracheophyta; Spermatophyta; Magnoliophyta; eudicotyledons; Gunneridae; Pentapetalae; rosids; malvids; Brassicales; Brassicaceae; Camelineae; Arabidopsis	PF08263.11	LRRNT_2	Leucine rich repeat N-terminal domain	ENOG410YFAF	NA	.	.	.	.	.	GO:0005576|extracellular region	.	.
TRINITY_DN15821_c2_g1	8	22	44	12.633	0	0	0	5.36403	2.38e-06	9.01e-05	up	yes	Gene.2856::TRINITY_DN15821_c2_g1::g.2856::m.2856	50-1261[+]	gi|807758580|ref|XM_012328695.1|	122	E:2e-24	Fibroporia radiculosa predicted protein partial mRNA	gi|552918194|gb|ESA03143.1|	538	E:0	hypothetical protein GLOINDRAFT_86003 [Rhizophagus irregularis DAOM 181602]	RL3_HUMAN	627	E:0	RecName: Full=60S ribosomal protein L3;^Eukaryota; Metazoa; Chordata; Craniata; Vertebrata; Euteleostomi; Mammalia; Eutheria; Euarchontoglires; Primates; Haplorrhini; Catarrhini; Hominidae; Homo	RL3_HUMAN	674	E:0	RecName: Full=60S ribosomal protein L3;^Eukaryota; Metazoa; Chordata; Craniata; Vertebrata; Euteleostomi; Mammalia; Eutheria; Euarchontoglires; Primates; Haplorrhini; Catarrhini; Hominidae; Homo	PF00297.21	Ribosomal_L3	Ribosomal protein L3	COG0087	One of the primary rRNA binding proteins, it binds directly near the 3'-end of the 23S rRNA, where it nucleates assembly of the 50S subunit (By similarity)	.	.	.	GO:0071353|cellular response to interleukin-4;GO:0000184|nuclear-transcribed mRNA catabolic process, nonsense-mediated decay;GO:0000027|ribosomal large subunit assembly;GO:0006364|rRNA processing;GO:0006614|SRP-dependent cotranslational protein targeting to membrane;GO:0006412|translation;GO:0006413|translational initiation;GO:0019083|viral transcriptionGO:0006412|translation	.	GO:0005737|cytoplasm;GO:0005829|cytosol;GO:0022625|cytosolic large ribosomal subunit;GO:0070062|extracellular exosome;GO:0005925|focal adhesion;GO:0005730|nucleolus;GO:0005634|nucleusGO:0005622|intracellular;GO:0005840|ribosome	K02925|RP-L3e, RPL3; large subunit ribosomal protein L3e	map03010|Ribosome
TRINITY_DN21188_c0_g1	52	433	2	76.3793	2	0	0	5.36147	2.76e-06	0.000101869	up	yes	Gene.22434::TRINITY_DN21188_c0_g1::g.22434::m.22434	237-2642[+]	gi|731397958|ref|XM_002264313.2|	1146	E:0	PREDICTED: Vitis vinifera protein SCARECROW (LOC100265598), mRNA	gi|225439035|ref|XP_002264349.1|	986	E:0	PREDICTED: protein SCARECROW [Vitis vinifera]	SCR_IPONI	763	E:0	RecName: Full=Protein SCARECROW;^Eukaryota; Viridiplantae; Streptophyta; Embryophyta; Tracheophyta; Spermatophyta; Magnoliophyta; eudicotyledons; Gunneridae; Pentapetalae; asterids; lamiids; Solanales; Convolvulaceae; Ipomoeeae; Ipomoea	SCR_IPONI	804	E:0	RecName: Full=Protein SCARECROW;^Eukaryota; Viridiplantae; Streptophyta; Embryophyta; Tracheophyta; Spermatophyta; Magnoliophyta; eudicotyledons; Gunneridae; Pentapetalae; asterids; lamiids; Solanales; Convolvulaceae; Ipomoeeae; Ipomoea	PF03514.13	GRAS	GRAS domain family	.	.	.	.	.	GO:0007275|multicellular organism development;GO:0006355|regulation of transcription, DNA-templated;GO:0006351|transcription, DNA-templated	.	GO:0005634|nucleus	.	.
TRINITY_DN8645_c0_g2	32	19	13	10.8472	0	0	0	5.36112	1.73e-06	6.91e-05	up	yes	Gene.52164::TRINITY_DN8645_c0_g2::g.52164::m.52164	1-315[+]	.	.	.	.	.	.	.	.	.	.	.	.	.	.	.	.	.	.	.	.	.	.	.	.	.	.	.	.	.
TRINITY_DN11367_c0_g1	10	22	35	11.3781	0	0	0	5.35084	2.09e-06	8.07e-05	up	yes	Gene.45019::TRINITY_DN11367_c0_g1::g.45019::m.45019	20-1282[-]	.	.	.	.	gi|168036901|ref|XP_001770944.1|	284	E:4e-87	predicted protein [Physcomitrella patens]	PPGB_MOUSE	345	E:1e-112	RecName: Full=Lysosomal protective protein;^Eukaryota; Metazoa; Chordata; Craniata; Vertebrata; Euteleostomi; Mammalia; Eutheria; Euarchontoglires; Glires; Rodentia; Myomorpha; Muroidea; Muridae; Murinae; Mus; Mus	PPGB_MOUSE	345	E:1e-112	RecName: Full=Lysosomal protective protein;^Eukaryota; Metazoa; Chordata; Craniata; Vertebrata; Euteleostomi; Mammalia; Eutheria; Euarchontoglires; Glires; Rodentia; Myomorpha; Muroidea; Muridae; Murinae; Mus; Mus	PF00450.21	Peptidase_S10	Serine carboxypeptidase	COG2939	carboxy-peptidase	.	.	.	GO:1904715|negative regulation of chaperone-mediated autophagy;GO:0006508|proteolysis;GO:0051603|proteolysis involved in cellular protein catabolic process;GO:0031647|regulation of protein stabilityGO:0006508|proteolysis	.	GO:0070062|extracellular exosome;GO:0043231|intracellular membrane-bounded organelle;GO:0005764|lysosome;GO:0016020|membrane;GO:0005739|mitochondrion;GO:0005654|nucleoplasm	K13289|CTSA; cathepsin A (carboxypeptidase C) [EC:3.4.16.5]	map04614|Renin-angiotensin system;map04142|Lysosome
TRINITY_DN2409_c0_g1	165	101	24	49.3567	2	0	2	5.35053	1.28e-09	1.24e-07	up	yes	Gene.10758::TRINITY_DN2409_c0_g1::g.10758::m.10758	1-657[+]	.	.	.	.	gi|641821376|gb|KDO41078.1|	150	E:8e-42	hypothetical protein CISIN_1g036137mg [Citrus sinensis]	PLA1_PLAAC	59.3	E:1e-09	RecName: Full=Putative invertase inhibitor;^Eukaryota; Viridiplantae; Streptophyta; Embryophyta; Tracheophyta; Spermatophyta; Magnoliophyta; eudicotyledons; Proteales; Platanaceae; Platanus	PLA1_PLAAC	77.8	E:2e-16	RecName: Full=Putative invertase inhibitor;^Eukaryota; Viridiplantae; Streptophyta; Embryophyta; Tracheophyta; Spermatophyta; Magnoliophyta; eudicotyledons; Proteales; Platanaceae; Platanus	PF04043.14	PMEI	Plant invertase/pectin methylesterase inhibitor	.	.	sigP:1^28^0.542^YES	ExpAA=41.03^PredHel=1^Topology=i192-214o	.	.	.	GO:0005576|extracellular region	.	.
TRINITY_DN18777_c1_g3	6390	2737	618	1678.27	93	27	54	5.34622	1.75e-12	3.43e-10	up	yes	.	.	gi|971538661|ref|XM_006340467.2|	119	E:8e-23	PREDICTED: Solanum tuberosum protein HOTHEAD-like (LOC102603229), mRNA	gi|641844695|gb|KDO63587.1|	355	E:2e-110	hypothetical protein CISIN_1g0081632mg, partial [Citrus sinensis]	HTH_ARATH	244	E:4e-68	RecName: Full=Protein HOTHEAD;^Eukaryota; Viridiplantae; Streptophyta; Embryophyta; Tracheophyta; Spermatophyta; Magnoliophyta; eudicotyledons; Gunneridae; Pentapetalae; rosids; malvids; Brassicales; Brassicaceae; Camelineae; Arabidopsis	.	.	.	.	.	.	.	COG2303	oxidoreductase	.	.	.	GO:0007267|cell-cell signaling;GO:0009553|embryo sac development;GO:0010430|fatty acid omega-oxidation	.	GO:0005576|extracellular region	K15403|ACE, HTH; fatty acid omega-hydroxy dehydrogenase [EC:1.1.-.-]	map00073|Cutin, suberine and wax biosynthesis
TRINITY_DN11143_c0_g1	30	7	34	12.3969	0	0	0	5.33366	2.83e-06	0.000103996	up	yes	.	.	.	.	.	.	.	.	.	.	.	.	.	.	.	.	.	.	.	.	.	.	.	.	.	.	.	.	.	.	.
TRINITY_DN26581_c0_g1	9430	9621	12868	5553.7	270	311	225	5.32897	4.92e-57	1.28e-52	up	yes	Gene.4518::TRINITY_DN26581_c0_g1::g.4518::m.4518	2209-4530[-]	gi|731430503|ref|XM_010666760.1|	2569	E:0	PREDICTED: Vitis vinifera protein GIGANTEA (LOC100254197), transcript variant X3, mRNA	gi|743187846|gb|AJC01622.1|	1288	E:0	gigantea [Prunus dulcis]	GIGAN_ARATH	1098	E:0	RecName: Full=Protein GIGANTEA;^Eukaryota; Viridiplantae; Streptophyta; Embryophyta; Tracheophyta; Spermatophyta; Magnoliophyta; eudicotyledons; Gunneridae; Pentapetalae; rosids; malvids; Brassicales; Brassicaceae; Camelineae; Arabidopsis	GIGAN_ARATH	1142	E:0	RecName: Full=Protein GIGANTEA;^Eukaryota; Viridiplantae; Streptophyta; Embryophyta; Tracheophyta; Spermatophyta; Magnoliophyta; eudicotyledons; Gunneridae; Pentapetalae; rosids; malvids; Brassicales; Brassicaceae; Camelineae; Arabidopsis	.	.	.	ENOG410YCNK	gigantea	.	.	.	GO:0030154|cell differentiation;GO:0007623|circadian rhythm;GO:0009908|flower development;GO:0048578|positive regulation of long-day photoperiodism, flowering;GO:0009585|red, far-red light phototransduction;GO:0042752|regulation of circadian rhythm;GO:0006355|regulation of transcription, DNA-templated;GO:0009637|response to blue light;GO:0009409|response to cold;GO:0010218|response to far red lig…	.	GO:0005737|cytoplasm;GO:0005654|nucleoplasm;GO:0005634|nucleus	K12124|GI; GIGANTEA;K12124|GI; GIGANTEA	map04712|Circadian rhythm - plant;map04712|Circadian rhythm - plant
TRINITY_DN9951_c0_g1	15	28	17	9.96633	0	0	0	5.32557	1.86e-06	7.35e-05	up	yes	Gene.32201::TRINITY_DN9951_c0_g1::g.32201::m.32201	3-1049[+]	.	.	.	.	.	.	.	.	AT5F1_DROME	141	E:9e-38	RecName: Full=ATP synthase subunit b, mitochondrial;^Eukaryota; Metazoa; Ecdysozoa; Arthropoda; Hexapoda; Insecta; Pterygota; Neoptera; Holometabola; Diptera; Brachycera; Muscomorpha; Ephydroidea; Drosophilidae; Drosophila; Sophophora	AT5F1_DROME	141	E:7e-38	RecName: Full=ATP synthase subunit b, mitochondrial;^Eukaryota; Metazoa; Ecdysozoa; Arthropoda; Hexapoda; Insecta; Pterygota; Neoptera; Holometabola; Diptera; Brachycera; Muscomorpha; Ephydroidea; Drosophilidae; Drosophila; Sophophora	PF05405.13	Mt_ATP-synt_B	Mitochondrial ATP synthase B chain precursor (ATP-synt_B)	ENOG410ZUQH	atp synthase	.	.	.	GO:0099132|ATP hydrolysis coupled cation transmembrane transport;GO:0015986|ATP synthesis coupled proton transport;GO:0006909|phagocytosis;GO:0015992|proton transportGO:0015986|ATP synthesis coupled proton transport	.	GO:0000276|mitochondrial proton-transporting ATP synthase complex, coupling factor F(o);GO:0005739|mitochondrionGO:0000276|mitochondrial proton-transporting ATP synthase complex, coupling factor F(o)	K02127|ATPeF0B, ATP5F1, ATP4; F-type H+-transporting ATPase subunit b	map00190|Oxidative phosphorylation;map05016|Huntington's disease;map05010|Alzheimer's disease;map01100|Metabolic pathways;map05012|Parkinson's disease
TRINITY_DN26377_c1_g1	397	46	2	77.3005	0	0	2	5.32428	3.77e-06	0.00013185	up	yes	Gene.32792::TRINITY_DN26377_c1_g1::g.32792::m.32792	1-516[+]	.	.	.	.	gi|225446525|ref|XP_002275912.1|	167	E:4e-47	PREDICTED: basic leucine zipper 61 [Vitis vinifera]	BZP34_ARATH	99.8	E:5e-23	RecName: Full=Basic leucine zipper 34 {ECO:0000303|PubMed:11906833};^Eukaryota; Viridiplantae; Streptophyta; Embryophyta; Tracheophyta; Spermatophyta; Magnoliophyta; eudicotyledons; Gunneridae; Pentapetalae; rosids; malvids; Brassicales; Brassicaceae; Camelineae; Arabidopsis	BZP61_ARATH	129	E:2e-34	RecName: Full=Basic leucine zipper 61 {ECO:0000303|PubMed:11906833};^Eukaryota; Viridiplantae; Streptophyta; Embryophyta; Tracheophyta; Spermatophyta; Magnoliophyta; eudicotyledons; Gunneridae; Pentapetalae; rosids; malvids; Brassicales; Brassicaceae; Camelineae; Arabidopsis	.	.	.	ENOG410YEVN	Transcription factor	.	.	.	GO:0045893|positive regulation of transcription, DNA-templated;GO:0006351|transcription, DNA-templated	.	GO:0005634|nucleus	.	.
TRINITY_DN9551_c0_g2	36	22	9	11.296	0	0	0	5.3207	2.58e-06	9.59e-05	up	yes	Gene.21847::TRINITY_DN9551_c0_g2::g.21847::m.21847	1-840[+]	.	.	.	.	.	.	.	.	TPM_DERFA	397	E:9e-137	RecName: Full=Tropomyosin;^Eukaryota; Metazoa; Ecdysozoa; Arthropoda; Chelicerata; Arachnida; Acari; Acariformes; Sarcoptiformes; Astigmata; Psoroptidia; Analgoidea; Pyroglyphidae; Dermatophagoidinae; Dermatophagoides	TPM_DERFA	440	E:1e-154	RecName: Full=Tropomyosin;^Eukaryota; Metazoa; Ecdysozoa; Arthropoda; Chelicerata; Arachnida; Acari; Acariformes; Sarcoptiformes; Astigmata; Psoroptidia; Analgoidea; Pyroglyphidae; Dermatophagoidinae; Dermatophagoides	PF00261.19	Tropomyosin	Tropomyosin	.	.	.	.	.	.	.	.	.	.
TRINITY_DN12294_c0_g1	1561	1212	2971	1011	41	61	33	5.31973	3.53e-25	5.52e-22	up	yes	Gene.32266::TRINITY_DN12294_c0_g1::g.32266::m.32266	95-823[+]	gi|985441512|ref|XM_006473259.2|	124	E:1e-24	PREDICTED: Citrus sinensis uncharacterized LOC102610375 (LOC102610375), transcript variant X3, mRNA	gi|731429195|ref|XP_010664569.1|	230	E:5e-67	PREDICTED: uncharacterized protein LOC100267847 [Vitis vinifera]	.	.	.	.	.	.	.	.	.	.	.	.	.	.	.	.	.	.	.	.	.
TRINITY_DN15033_c2_g4	3156	1094	36	736.069	16	32	6	5.315	4.06e-08	2.57e-06	up	yes	Gene.21361::TRINITY_DN15033_c2_g4::g.21361::m.21361	184-1623[-]	gi|731378867|ref|XM_002279862.3|	1234	E:0	PREDICTED: Vitis vinifera uncharacterized LOC100251279 (LOC100251279), mRNA	gi|225426578|ref|XP_002279898.1|	822	E:0	PREDICTED: uncharacterized protein LOC100251279 [Vitis vinifera]	BDG3_ARATH	575	E:0	RecName: Full=Probable lysophospholipase BODYGUARD 3 {ECO:0000303|PubMed:16415209};^Eukaryota; Viridiplantae; Streptophyta; Embryophyta; Tracheophyta; Spermatophyta; Magnoliophyta; eudicotyledons; Gunneridae; Pentapetalae; rosids; malvids; Brassicales; Brassicaceae; Camelineae; Arabidopsis	BDG3_ARATH	617	E:0	RecName: Full=Probable lysophospholipase BODYGUARD 3 {ECO:0000303|PubMed:16415209};^Eukaryota; Viridiplantae; Streptophyta; Embryophyta; Tracheophyta; Spermatophyta; Magnoliophyta; eudicotyledons; Gunneridae; Pentapetalae; rosids; malvids; Brassicales; Brassicaceae; Camelineae; Arabidopsis	PF12146.7	Hydrolase_4	Serine aminopeptidase, S33	COG0596	Alpha beta hydrolase	.	ExpAA=19.49^PredHel=1^Topology=i21-43o	.	GO:0071555|cell wall organization	.	GO:0005618|cell wall;GO:0005576|extracellular region;GO:0005886|plasma membrane	.	.
TRINITY_DN14151_c0_g2	66	35	15	19.7763	0	1	0	5.31436	1.26e-07	6.96e-06	up	yes	.	.	.	.	.	.	.	.	.	.	.	.	.	.	.	.	.	.	.	.	.	.	.	.	.	.	.	.	.	.	.
TRINITY_DN26747_c0_g2	39	61	2	16.5709	0	0	0	5.3142	5.31e-06	0.000175252	up	yes	.	.	gi|955321319|ref|XM_003525000.3|	117	E:8e-23	PREDICTED: Glycine max EPIDERMAL PATTERNING FACTOR-like protein 1 (LOC100791314), mRNA	gi|731438809|ref|XP_010646934.1|	159	E:3e-45	PREDICTED: EPIDERMAL PATTERNING FACTOR-like protein 1 [Vitis vinifera]	EPFL1_ARATH	106	E:1e-26	RecName: Full=EPIDERMAL PATTERNING FACTOR-like protein 1 {ECO:0000303|PubMed:19435754};^Eukaryota; Viridiplantae; Streptophyta; Embryophyta; Tracheophyta; Spermatophyta; Magnoliophyta; eudicotyledons; Gunneridae; Pentapetalae; rosids; malvids; Brassicales; Brassicaceae; Camelineae; Arabidopsis	.	.	.	.	.	.	.	ENOG410Z50T	epidermal patterning factor-like protein	.	.	.	GO:0010052|guard cell differentiation;GO:0010374|stomatal complex development	.	GO:0005576|extracellular region	.	.
TRINITY_DN31537_c0_g1	90	22	2	19.5084	0	0	0	5.30755	6.8e-06	0.000215532	up	yes	.	.	gi|985433309|ref|XR_001507102.1|	62.1	E:1e-06	PREDICTED: Citrus sinensis uncharacterized LOC107175515 (LOC107175515), ncRNA	.	.	.	.	.	.	.	.	.	.	.	.	.	.	.	.	.	.	.	.	.	.	.	.	.
TRINITY_DN29433_c0_g4	22	56	5	13.3585	0	0	0	5.30616	3.99e-06	0.00013824	up	yes	.	.	gi|566177800|ref|XM_006381933.1|	185	E:2e-43	Populus trichocarpa hypothetical protein (POPTR_0006s23680g) mRNA, complete cds	gi|641854842|gb|KDO73636.1|	98.6	E:5e-22	hypothetical protein CISIN_1g0023492mg, partial [Citrus sinensis]	ERECT_ARATH	92.8	E:2e-19	RecName: Full=LRR receptor-like serine/threonine-protein kinase ERECTA {ECO:0000303|PubMed:8624444};^Eukaryota; Viridiplantae; Streptophyta; Embryophyta; Tracheophyta; Spermatophyta; Magnoliophyta; eudicotyledons; Gunneridae; Pentapetalae; rosids; malvids; Brassicales; Brassicaceae; Camelineae; Arabidopsis	.	.	.	.	.	.	.	COG0515	Serine Threonine protein kinase	.	.	.	GO:0070370|cellular heat acclimation;GO:0042742|defense response to bacterium;GO:0050832|defense response to fungus;GO:0048281|inflorescence morphogenesis;GO:0009965|leaf morphogenesis;GO:0009664|plant-type cell wall organization;GO:0009944|polarity specification of adaxial/abaxial axis;GO:0030155|regulation of cell adhesion;GO:0051302|regulation of cell division;GO:0001558|regulation of cell gro…	.	GO:0016021|integral component of membrane;GO:0005739|mitochondrion;GO:0005886|plasma membrane	.	.
TRINITY_DN35489_c0_g1	8	18	46	12.3745	0	0	0	5.30329	3.51e-06	0.000124552	up	yes	Gene.6455::TRINITY_DN35489_c0_g1::g.6455::m.6455	200-964[-]	.	.	.	.	gi|758354602|dbj|GAN03389.1|	289	E:9e-95	ahpC/TSA family protein [Mucor ambiguus]	PRDX1_MYOLU	305	E:3e-102	RecName: Full=Peroxiredoxin-1;^Eukaryota; Metazoa; Chordata; Craniata; Vertebrata; Euteleostomi; Mammalia; Eutheria; Laurasiatheria; Chiroptera; Microchiroptera; Vespertilionidae; Myotis	PRDX1_MYOLU	305	E:2e-103	RecName: Full=Peroxiredoxin-1;^Eukaryota; Metazoa; Chordata; Craniata; Vertebrata; Euteleostomi; Mammalia; Eutheria; Laurasiatheria; Chiroptera; Microchiroptera; Vespertilionidae; Myotis	PF00578.20	AhpC-TSA	AhpC/TSA family	COG0450	alkyl hydroperoxide reductase	.	ExpAA=31.43^PredHel=1^Topology=i27-49o	.	GO:0008283|cell proliferation;GO:0045454|cell redox homeostasis;GO:0034101|erythrocyte homeostasis;GO:0042744|hydrogen peroxide catabolic process;GO:0030101|natural killer cell activation;GO:0042267|natural killer cell mediated cytotoxicity;GO:0042345|regulation of NF-kappaB import into nucleus;GO:0032872|regulation of stress-activated MAPK cascade;GO:0019430|removal of superoxide radicals;GO:000…	.	GO:0070062|extracellular exosome;GO:0031012|extracellular matrix;GO:0005615|extracellular space;GO:0042470|melanosome;GO:0005739|mitochondrion;GO:0043209|myelin sheath;GO:0005634|nucleus	.	.
TRINITY_DN9677_c0_g1	15	25	18	9.68332	0	0	0	5.30314	2.06e-06	8e-05	up	yes	.	.	gi|160954818|emb|CU230372.1|	865	E:0	Populus EST from mild drought-stressed leaves	.	.	.	.	.	.	.	.	.	.	.	.	.	.	.	.	.	.	.	.	.	.	.	.	.
TRINITY_DN22979_c2_g3	235	325	127	115.838	0	4	9	5.29741	2.33e-13	5.36e-11	up	yes	.	.	.	.	.	.	gi|567872657|ref|XP_006428918.1|	56.6	E:5e-07	hypothetical protein CICLE_v100111081mg, partial [Citrus clementina]	.	.	.	.	.	.	.	.	.	.	.	.	.	.	.	.	.	.	.	.	.
TRINITY_DN23501_c1_g1	319	61	28	71.2093	2	2	2	5.29041	3.8e-09	3.23e-07	up	yes	Gene.30699::TRINITY_DN23501_c1_g1::g.30699::m.30699	71-808[+]	gi|702245079|ref|XM_010054058.1|	158	E:5e-35	PREDICTED: Eucalyptus grandis fasciclin-like arabinogalactan protein 13 (LOC104441055), mRNA	gi|595812854|ref|XP_007203478.1|	241	E:7e-75	hypothetical protein PRUPE_ppa022313mg [Prunus persica]	FLA6_ARATH	212	E:4e-65	RecName: Full=Fasciclin-like arabinogalactan protein 6;^Eukaryota; Viridiplantae; Streptophyta; Embryophyta; Tracheophyta; Spermatophyta; Magnoliophyta; eudicotyledons; Gunneridae; Pentapetalae; rosids; malvids; Brassicales; Brassicaceae; Camelineae; Arabidopsis	FLA6_ARATH	244	E:5e-79	RecName: Full=Fasciclin-like arabinogalactan protein 6;^Eukaryota; Viridiplantae; Streptophyta; Embryophyta; Tracheophyta; Spermatophyta; Magnoliophyta; eudicotyledons; Gunneridae; Pentapetalae; rosids; malvids; Brassicales; Brassicaceae; Camelineae; Arabidopsis	PF02469.21	Fasciclin	Fasciclin domain	ENOG410YJJE	fasciclin-like arabinogalactan protein	sigP:1^26^0.845^YES	ExpAA=18.97^PredHel=1^Topology=i7-26o	.	.	.	GO:0031225|anchored component of membrane;GO:0005886|plasma membrane	.	.
TRINITY_DN21364_c2_g1	9	23	32	10.8216	0	0	0	5.28905	2.96e-06	0.000108192	up	yes	.	.	.	.	.	.	.	.	.	.	.	.	.	.	.	.	.	.	.	.	.	.	.	.	.	.	.	.	.	.	.
TRINITY_DN24991_c0_g8	59	24	71	27.0012	0	2	0	5.28713	1.06e-08	8.04e-07	up	yes	Gene.24222::TRINITY_DN24991_c0_g8::g.24222::m.24222	3-629[+]	gi|985455845|ref|XM_015531802.1|	374	E:3e-100	PREDICTED: Citrus sinensis beta-glucosidase 13-like (LOC102629873), mRNA	gi|922354077|ref|XP_013452853.1|	304	E:8e-100	glycoside hydrolase family 1 protein [Medicago truncatula]	BGL12_ORYSI	274	E:1e-87	RecName: Full=Beta-glucosidase 12 {ECO:0000305};^Eukaryota; Viridiplantae; Streptophyta; Embryophyta; Tracheophyta; Spermatophyta; Magnoliophyta; Liliopsida; Poales; Poaceae; BOP clade; Oryzoideae; Oryzeae; Oryzinae; Oryza	BGL12_ORYSI	295	E:8e-96	RecName: Full=Beta-glucosidase 12 {ECO:0000305};^Eukaryota; Viridiplantae; Streptophyta; Embryophyta; Tracheophyta; Spermatophyta; Magnoliophyta; Liliopsida; Poales; Poaceae; BOP clade; Oryzoideae; Oryzeae; Oryzinae; Oryza	PF00232.17	Glyco_hydro_1	Glycosyl hydrolase family 1	COG2723	beta-glucosidase	.	.	.	GO:0005975|carbohydrate metabolic processGO:0005975|carbohydrate metabolic process	.	GO:0005576|extracellular region	.	.
TRINITY_DN11270_c0_g1	8	34	24	10.9112	0	0	0	5.28689	3.07e-06	0.000111575	up	yes	Gene.14579::TRINITY_DN11270_c0_g1::g.14579::m.14579	3-1169[+]	gi|595886851|ref|XM_007213288.1|	725	E:0	Prunus persica hypothetical protein (PRUPE_ppa1027164mg) mRNA, complete cds	gi|731404620|ref|XP_002266982.2|	630	E:0	PREDICTED: phospholipase A1-IIgamma isoform X1 [Vitis vinifera]	DSEL_ARATH	521	E:0	RecName: Full=Phospholipase A1-IIgamma;^Eukaryota; Viridiplantae; Streptophyta; Embryophyta; Tracheophyta; Spermatophyta; Magnoliophyta; eudicotyledons; Gunneridae; Pentapetalae; rosids; malvids; Brassicales; Brassicaceae; Camelineae; Arabidopsis	DSEL_ARATH	520	E:0	RecName: Full=Phospholipase A1-IIgamma;^Eukaryota; Viridiplantae; Streptophyta; Embryophyta; Tracheophyta; Spermatophyta; Magnoliophyta; eudicotyledons; Gunneridae; Pentapetalae; rosids; malvids; Brassicales; Brassicaceae; Camelineae; Arabidopsis	PF01764.24	Lipase_3	Lipase (class 3)	COG3675	Lipase class 3 family protein	.	.	.	GO:0046340|diacylglycerol catabolic process;GO:0019915|lipid storage;GO:0052651|monoacylglycerol catabolic process;GO:0010187|negative regulation of seed germinationGO:0006629|lipid metabolic process	.	GO:0005737|cytoplasm	.	.
TRINITY_DN22349_c1_g2	247	116	52	71.4986	3	0	4	5.28681	9e-11	1.19e-08	up	yes	.	.	.	.	.	.	.	.	.	.	.	.	.	.	.	.	.	.	.	.	.	.	.	.	.	.	.	.	.	.	.
TRINITY_DN12252_c0_g1	110	438	429	165.675	4	0	12	5.28531	2.61e-10	3.08e-08	up	yes	Gene.27752::TRINITY_DN12252_c0_g1::g.27752::m.27752	207-1073[+]	gi|147841412|emb|AM425489.2|	693	E:0	Vitis vinifera contig VV78X114418.4, whole genome shotgun sequence	gi|802563079|ref|XP_012066704.1|	436	E:2e-148	PREDICTED: glucuronoxylan 4-O-methyltransferase 1 [Jatropha curcas]	GXM1_ARATH	412	E:3e-140	RecName: Full=Glucuronoxylan 4-O-methyltransferase 1;^Eukaryota; Viridiplantae; Streptophyta; Embryophyta; Tracheophyta; Spermatophyta; Magnoliophyta; eudicotyledons; Gunneridae; Pentapetalae; rosids; malvids; Brassicales; Brassicaceae; Camelineae; Arabidopsis	GXM1_ARATH	430	E:1e-150	RecName: Full=Glucuronoxylan 4-O-methyltransferase 1;^Eukaryota; Viridiplantae; Streptophyta; Embryophyta; Tracheophyta; Spermatophyta; Magnoliophyta; eudicotyledons; Gunneridae; Pentapetalae; rosids; malvids; Brassicales; Brassicaceae; Camelineae; Arabidopsis	PF04669.12	Polysacc_synt_4	Polysaccharide biosynthesis	ENOG410YHE6	glucuronoxylan 4-O-methyltransferase activity	.	ExpAA=19.80^PredHel=1^Topology=i13-32o	.	GO:0045492|xylan biosynthetic process;GO:0045491|xylan metabolic process	.	GO:0005794|Golgi apparatus;GO:0000139|Golgi membrane;GO:0016021|integral component of membrane	K18801|GXM; glucuronoxylan 4-O-methyltransferase [EC:2.1.1.112]	.
TRINITY_DN26151_c3_g1	20	66	4	14.3677	0	0	0	5.27962	5.36e-06	0.000176544	up	yes	Gene.44213::TRINITY_DN26151_c3_g1::g.44213::m.44213	127-897[-]	.	.	.	.	gi|147788101|emb|CAN67068.1|	140	E:1e-36	hypothetical protein VITISV_015160 [Vitis vinifera]	COL11_ARATH	60.8	E:4e-09	RecName: Full=Putative zinc finger protein CONSTANS-LIKE 11;^Eukaryota; Viridiplantae; Streptophyta; Embryophyta; Tracheophyta; Spermatophyta; Magnoliophyta; eudicotyledons; Gunneridae; Pentapetalae; rosids; malvids; Brassicales; Brassicaceae; Camelineae; Arabidopsis	MIP1A_ARATH	58.5	E:9e-10	RecName: Full=B-box domain protein 30 {ECO:0000303|PubMed:19920209};^Eukaryota; Viridiplantae; Streptophyta; Embryophyta; Tracheophyta; Spermatophyta; Magnoliophyta; eudicotyledons; Gunneridae; Pentapetalae; rosids; malvids; Brassicales; Brassicaceae; Camelineae; Arabidopsis	PF00643.23	zf-B_box	B-box zinc finger	ENOG411168W	BBOX	.	.	.	GO:0007623|circadian rhythm;GO:0009909|regulation of flower development	.	GO:0005634|nucleusGO:0005622|intracellular	.	.
TRINITY_DN26692_c0_g1	28	21	11	10.0973	0	0	0	5.27775	2.76e-06	0.000101841	up	yes	.	.	.	.	.	.	gi|658014672|ref|XP_008342660.1|	75.5	E:5e-14	PREDICTED: F-box/WD repeat-containing protein sel-10-like [Malus domestica]	.	.	.	.	.	.	.	.	.	.	.	.	.	.	.	.	.	.	.	.	.
TRINITY_DN30187_c1_g1	19	5	57	14.2645	0	0	0	5.27717	5.34e-06	0.000176195	up	yes	.	.	.	.	.	.	gi|645239521|ref|XP_008226167.1|	58.2	E:7e-08	PREDICTED: vinorine synthase-like [Prunus mume]	.	.	.	.	.	.	.	.	.	.	.	.	.	.	.	.	.	.	.	.	.
TRINITY_DN12365_c0_g1	2	30	68	17.0928	0	0	0	5.276	6.98e-06	0.000220633	up	yes	Gene.15241::TRINITY_DN12365_c0_g1::g.15241::m.15241	3-1367[+]	.	.	.	.	gi|297830708|ref|XP_002883236.1|	320	E:5e-101	DELTA-VPE [Arabidopsis lyrata subsp. lyrata]	LGMN_MOUSE	382	E:8e-127	RecName: Full=Legumain;^Eukaryota; Metazoa; Chordata; Craniata; Vertebrata; Euteleostomi; Mammalia; Eutheria; Euarchontoglires; Glires; Rodentia; Myomorpha; Muroidea; Muridae; Murinae; Mus; Mus	LGMN_MOUSE	395	E:3e-132	RecName: Full=Legumain;^Eukaryota; Metazoa; Chordata; Craniata; Vertebrata; Euteleostomi; Mammalia; Eutheria; Euarchontoglires; Glires; Rodentia; Myomorpha; Muroidea; Muridae; Murinae; Mus; Mus	PF01650.17	Peptidase_C13	Peptidase C13 family	COG5206	phosphatidylinositol glycan anchor biosynthesis, class K	sigP:1^21^0.918^YES	.	.	GO:1901185|negative regulation of ERBB signaling pathway;GO:0040015|negative regulation of multicellular organism growth;GO:0043524|negative regulation of neuron apoptotic process;GO:0006508|proteolysis;GO:0051603|proteolysis involved in cellular protein catabolic process;GO:0032801|receptor catabolic process;GO:0003014|renal system process;GO:0010447|response to acidic pH;GO:0006624|vacuolar pro…	.	GO:0045177|apical part of cell;GO:0070062|extracellular exosome;GO:0005770|late endosome;GO:0005764|lysosome	K01369|LGMN; legumain [EC:3.4.22.34]	map04142|Lysosome;map04612|Antigen processing and presentation
TRINITY_DN22615_c0_g1	6	37	27	11.5572	0	0	0	5.2654	4.03e-06	0.000139501	up	yes	Gene.32094::TRINITY_DN22615_c0_g1::g.32094::m.32094	200-1594[-]	gi|429242422|ref|NM_001019149.2|	78.7	E:7e-11	Schizosaccharomyces pombe 972h- citrate synthase Cit1 (cit1), mRNA	gi|821063414|gb|KKY18729.1|	608	E:0	putative citrate synthase [Diplodia seriata]	CISY1_AEDAE	711	E:0	RecName: Full=Probable citrate synthase 1, mitochondrial;^Eukaryota; Metazoa; Ecdysozoa; Arthropoda; Hexapoda; Insecta; Pterygota; Neoptera; Holometabola; Diptera; Nematocera; Culicoidea; Culicidae; Culicinae; Aedini; Aedes; Stegomyia	CISY1_AEDAE	711	E:0	RecName: Full=Probable citrate synthase 1, mitochondrial;^Eukaryota; Metazoa; Ecdysozoa; Arthropoda; Hexapoda; Insecta; Pterygota; Neoptera; Holometabola; Diptera; Nematocera; Culicoidea; Culicidae; Culicinae; Aedini; Aedes; Stegomyia	PF00285.20	Citrate_synt	Citrate synthase, C-terminal domain	COG0372	citrate synthase	.	.	.	GO:0005975|carbohydrate metabolic process;GO:0006099|tricarboxylic acid cycle	.	GO:0005759|mitochondrial matrix	K01647|CS, gltA; citrate synthase [EC:2.3.3.1]	map01200|Carbon metabolism;map00630|Glyoxylate and dicarboxylate metabolism;map00020|Citrate cycle (TCA cycle);map01210|2-Oxocarboxylic acid metabolism;map01230|Biosynthesis of amino acids;map01110|Biosynthesis of secondary metabolites;map01100|Metabolic pathways;map01120|Microbial metabolism in diverse environments;map01130|Biosynthesis of antibiotics
TRINITY_DN11125_c0_g1	8	20	38	11.2552	0	0	0	5.2588	3.98e-06	0.00013824	up	yes	Gene.33915::TRINITY_DN11125_c0_g1::g.33915::m.33915	36-776[+]	.	.	.	.	.	.	.	.	.	.	.	.	.	.	.	.	.	.	.	.	.	sigP:1^19^0.776^YES	.	.	.	.	.	.	.
TRINITY_DN20244_c3_g1	178	88	101	63.676	0	0	6	5.25795	7.1e-10	7.35e-08	up	yes	Gene.35523::TRINITY_DN20244_c3_g1::g.35523::m.35523	531-929[+]	gi|703109813|ref|XM_010101099.1|	158	E:6e-35	Morus notabilis hypothetical protein partial mRNA	gi|731441005|ref|XP_010646924.1|	152	E:1e-41	PREDICTED: EPIDERMAL PATTERNING FACTOR-like protein 2 [Vitis vinifera]	EPFL2_ARATH	105	E:7e-26	RecName: Full=EPIDERMAL PATTERNING FACTOR-like protein 2 {ECO:0000303|PubMed:19435754};^Eukaryota; Viridiplantae; Streptophyta; Embryophyta; Tracheophyta; Spermatophyta; Magnoliophyta; eudicotyledons; Gunneridae; Pentapetalae; rosids; malvids; Brassicales; Brassicaceae; Camelineae; Arabidopsis	EPFL2_ARATH	114	E:1e-31	RecName: Full=EPIDERMAL PATTERNING FACTOR-like protein 2 {ECO:0000303|PubMed:19435754};^Eukaryota; Viridiplantae; Streptophyta; Embryophyta; Tracheophyta; Spermatophyta; Magnoliophyta; eudicotyledons; Gunneridae; Pentapetalae; rosids; malvids; Brassicales; Brassicaceae; Camelineae; Arabidopsis	PF17181.3	EPF	Epidermal patterning factor proteins	ENOG410YZE3	epidermal patterning factor-like protein	.	ExpAA=21.06^PredHel=1^Topology=i13-35o	.	GO:0010052|guard cell differentiation;GO:0010374|stomatal complex development	.	GO:0005576|extracellular region	.	.
TRINITY_DN19260_c1_g1	6	32	30	11.3234	0	0	0	5.24751	4.38e-06	0.000149516	up	yes	Gene.4286::TRINITY_DN19260_c1_g1::g.4286::m.4286	1-687[-]	.	.	.	.	gi|595779718|ref|XP_007268402.1|	140	E:1e-37	hypothetical protein FOMMEDRAFT_88995 [Fomitiporia mediterranea MF3/22]	RL6_PIG	154	E:8e-44	RecName: Full=60S ribosomal protein L6;^Eukaryota; Metazoa; Chordata; Craniata; Vertebrata; Euteleostomi; Mammalia; Eutheria; Laurasiatheria; Cetartiodactyla; Suina; Suidae; Sus	RL6_PIG	155	E:4e-44	RecName: Full=60S ribosomal protein L6;^Eukaryota; Metazoa; Chordata; Craniata; Vertebrata; Euteleostomi; Mammalia; Eutheria; Laurasiatheria; Cetartiodactyla; Suina; Suidae; Sus	PF01159.18	Ribosomal_L6e	Ribosomal protein L6e	COG2163	(ribosomal) protein	.	.	.	GO:0002181|cytoplasmic translation;GO:0000027|ribosomal large subunit assemblyGO:0006412|translation	.	GO:0036464|cytoplasmic ribonucleoprotein granule;GO:0022625|cytosolic large ribosomal subunit;GO:0005925|focal adhesion;GO:0016020|membrane;GO:0005634|nucleusGO:0005622|intracellular;GO:0005840|ribosome	K02934|RP-L6e, RPL6; large subunit ribosomal protein L6e	map03010|Ribosome
TRINITY_DN23669_c5_g2	53	483	21	88.2521	2	4	0	5.24638	1.61e-07	8.6e-06	up	yes	Gene.11190::TRINITY_DN23669_c5_g2::g.11190::m.11190	3-863[-]	.	.	.	.	gi|698484891|ref|XP_009789236.1|	126	E:3e-30	PREDICTED: UPF0481 protein At3g47200-like isoform X2 [Nicotiana sylvestris]	Y3720_ARATH	56.6	E:1e-07	RecName: Full=UPF0481 protein At3g47200;^Eukaryota; Viridiplantae; Streptophyta; Embryophyta; Tracheophyta; Spermatophyta; Magnoliophyta; eudicotyledons; Gunneridae; Pentapetalae; rosids; malvids; Brassicales; Brassicaceae; Camelineae; Arabidopsis	Y3720_ARATH	64.7	E:2e-10	RecName: Full=UPF0481 protein At3g47200;^Eukaryota; Viridiplantae; Streptophyta; Embryophyta; Tracheophyta; Spermatophyta; Magnoliophyta; eudicotyledons; Gunneridae; Pentapetalae; rosids; malvids; Brassicales; Brassicaceae; Camelineae; Arabidopsis	PF03140.14	DUF247	Plant protein of unknown function	.	.	.	.	.	.	.	GO:0016021|integral component of membrane;GO:0005886|plasma membrane	.	.
TRINITY_DN24216_c2_g1	87	126	109	55.1586	2	4	1	5.24583	7.99e-17	3.86e-14	up	yes	.	.	.	.	.	.	gi|823122144|ref|XP_012469625.1|	69.7	E:4e-10	PREDICTED: protein IQ-DOMAIN 31 isoform X4 [Gossypium raimondii]	.	.	.	.	.	.	.	.	.	.	.	.	.	.	.	.	.	.	.	.	.
TRINITY_DN12122_c0_g2	2	30	64	16.3793	0	0	0	5.24517	7.95e-06	0.000246199	up	yes	Gene.38787::TRINITY_DN12122_c0_g2::g.38787::m.38787	2-892[+]	.	.	.	.	gi|700482215|gb|KGO68710.1|	102	E:7e-23	Peptidase S1A, chymotrypsin-type [Penicillium italicum]	PRS48_MOUSE	121	E:2e-30	RecName: Full=Serine protease 48;^Eukaryota; Metazoa; Chordata; Craniata; Vertebrata; Euteleostomi; Mammalia; Eutheria; Euarchontoglires; Glires; Rodentia; Myomorpha; Muroidea; Muridae; Murinae; Mus; Mus	PRS48_MOUSE	121	E:2e-30	RecName: Full=Serine protease 48;^Eukaryota; Metazoa; Chordata; Craniata; Vertebrata; Euteleostomi; Mammalia; Eutheria; Euarchontoglires; Glires; Rodentia; Myomorpha; Muroidea; Muridae; Murinae; Mus; Mus	PF00089.25	Trypsin	Trypsin	COG5640	protease	sigP:1^26^0.875^YES	ExpAA=15.89^PredHel=1^Topology=i7-26o	.	GO:0006508|proteolysis	.	GO:0005576|extracellular region	.	.
TRINITY_DN28529_c0_g4	39	52	2	15.1867	0	0	0	5.24107	7.39e-06	0.000230906	up	yes	Gene.22261::TRINITY_DN28529_c0_g4::g.22261::m.22261	1-1062[+]	.	.	.	.	gi|590642416|ref|XP_007030512.1|	224	E:6e-64	Ankyrin repeat family protein [Theobroma cacao]	Y2168_ARATH	87.8	E:1e-17	RecName: Full=Ankyrin repeat-containing protein At2g01680;^Eukaryota; Viridiplantae; Streptophyta; Embryophyta; Tracheophyta; Spermatophyta; Magnoliophyta; eudicotyledons; Gunneridae; Pentapetalae; rosids; malvids; Brassicales; Brassicaceae; Camelineae; Arabidopsis	Y2168_ARATH	108	E:9e-25	RecName: Full=Ankyrin repeat-containing protein At2g01680;^Eukaryota; Viridiplantae; Streptophyta; Embryophyta; Tracheophyta; Spermatophyta; Magnoliophyta; eudicotyledons; Gunneridae; Pentapetalae; rosids; malvids; Brassicales; Brassicaceae; Camelineae; Arabidopsis	PF12796.6	Ank_2	Ankyrin repeats (3 copies)	COG0666	Ankyrin Repeat	.	ExpAA=89.00^PredHel=4^Topology=o195-217i237-259o274-296i303-325o	.	.	.	GO:0016021|integral component of membrane;GO:0005886|plasma membrane	.	.
TRINITY_DN24956_c4_g1	2309	676	495	608.954	33	18	26	5.23494	1.13e-15	4.5e-13	up	yes	Gene.51286::TRINITY_DN24956_c4_g1::g.51286::m.51286	475-1221[-]	gi|721685200|gb|KF815713.1|	845	E:0	Panax notoginseng beta tubulin (TUB2) mRNA, complete cds	gi|590678166|ref|XP_007040224.1|	484	E:3e-166	Beta-6 tubulin [Theobroma cacao]	TBB1_AVESA	474	E:1e-164	RecName: Full=Tubulin beta-1 chain;^Eukaryota; Viridiplantae; Streptophyta; Embryophyta; Tracheophyta; Spermatophyta; Magnoliophyta; Liliopsida; Poales; Poaceae; BOP clade; Pooideae; Poodae; Poeae; Aveninae; Avena	TBB2_ELEIN	484	E:3e-170	RecName: Full=Tubulin beta-2 chain;^Eukaryota; Viridiplantae; Streptophyta; Embryophyta; Tracheophyta; Spermatophyta; Magnoliophyta; Liliopsida; Poales; Poaceae; PACMAD clade; Chloridoideae; Cynodonteae; Eleusininae; Eleusine	PF03953.16	Tubulin_C	Tubulin C-terminal domain	.	.	.	.	.	GO:0007017|microtubule-based process	.	GO:0005737|cytoplasm;GO:0005874|microtubule	.	.
TRINITY_DN9854_c0_g1	4	25	49	13.2853	0	0	0	5.23396	6.32e-06	0.000202821	up	yes	Gene.7327::TRINITY_DN9854_c0_g1::g.7327::m.7327	91-1116[-]	gi|160954423|emb|CU230191.1|	828	E:0	Populus EST from mild drought-stressed leaves	gi|672819797|gb|KFH64695.1|	93.6	E:8e-19	hypothetical protein MVEG_09427 [Mortierella verticillata NRRL 6337]	FKBP4_SPOFR	92	E:4e-19	RecName: Full=46 kDa FK506-binding nuclear protein;^Eukaryota; Metazoa; Ecdysozoa; Arthropoda; Hexapoda; Insecta; Pterygota; Neoptera; Holometabola; Lepidoptera; Glossata; Ditrysia; Noctuoidea; Noctuidae; Amphipyrinae; Spodoptera	FKBP4_SPOFR	92.4	E:1e-19	RecName: Full=46 kDa FK506-binding nuclear protein;^Eukaryota; Metazoa; Ecdysozoa; Arthropoda; Hexapoda; Insecta; Pterygota; Neoptera; Holometabola; Lepidoptera; Glossata; Ditrysia; Noctuoidea; Noctuidae; Amphipyrinae; Spodoptera	.	.	.	.	.	.	.	.	GO:0000412|histone peptidyl-prolyl isomerization	.	GO:0005730|nucleolus	.	.
TRINITY_DN16319_c2_g1	54	78	71	34.7472	1	2	1	5.22464	4.95e-13	1.05e-10	up	yes	.	.	gi|123680170|emb|AM450097.1|	102	E:1e-18	Vitis vinifera, whole genome shotgun sequence, contig VV79X002210.3, clone ENTAV 115	gi|1000953914|ref|XP_015578380.1|	52	E:9e-06	PREDICTED: two-component response regulator-like PRR37 [Ricinus communis]	.	.	.	.	.	.	.	.	.	.	.	.	.	.	.	.	.	.	.	.	.
TRINITY_DN25075_c0_g2	4959	1281	24	1079.47	27	1	31	5.21854	1.29e-06	5.36e-05	up	yes	Gene.16360::TRINITY_DN25075_c0_g2::g.16360::m.16360	264-665[+]	gi|590711796|ref|XM_007049147.1|	226	E:2e-55	Theobroma cacao GDSL-like Lipase/Acylhydrolase superfamily protein (TCM_002214) mRNA, complete cds	gi|147802902|emb|CAN70740.1|	217	E:6e-63	hypothetical protein VITISV_013920 [Vitis vinifera]	GDL34_ARATH	183	E:2e-51	RecName: Full=GDSL esterase/lipase At2g04570;^Eukaryota; Viridiplantae; Streptophyta; Embryophyta; Tracheophyta; Spermatophyta; Magnoliophyta; eudicotyledons; Gunneridae; Pentapetalae; rosids; malvids; Brassicales; Brassicaceae; Camelineae; Arabidopsis	GDL34_ARATH	183	E:1e-55	RecName: Full=GDSL esterase/lipase At2g04570;^Eukaryota; Viridiplantae; Streptophyta; Embryophyta; Tracheophyta; Spermatophyta; Magnoliophyta; eudicotyledons; Gunneridae; Pentapetalae; rosids; malvids; Brassicales; Brassicaceae; Camelineae; Arabidopsis	.	.	.	COG3240	GDSL esterase lipase	sigP:1^23^0.871^YES	.	.	GO:0016042|lipid catabolic process	.	GO:0005576|extracellular region	.	.
TRINITY_DN22871_c1_g2	41	535	3	90.6198	0	2	2	5.21682	2.46e-06	9.27e-05	up	yes	Gene.41056::TRINITY_DN22871_c1_g2::g.41056::m.41056	1-789[+]	.	.	.	.	gi|661897639|emb|CDO99351.1|	157	E:6e-42	unnamed protein product [Coffea canephora]	Y3720_ARATH	98.6	E:5e-22	RecName: Full=UPF0481 protein At3g47200;^Eukaryota; Viridiplantae; Streptophyta; Embryophyta; Tracheophyta; Spermatophyta; Magnoliophyta; eudicotyledons; Gunneridae; Pentapetalae; rosids; malvids; Brassicales; Brassicaceae; Camelineae; Arabidopsis	Y3720_ARATH	99.8	E:2e-22	RecName: Full=UPF0481 protein At3g47200;^Eukaryota; Viridiplantae; Streptophyta; Embryophyta; Tracheophyta; Spermatophyta; Magnoliophyta; eudicotyledons; Gunneridae; Pentapetalae; rosids; malvids; Brassicales; Brassicaceae; Camelineae; Arabidopsis	PF03140.14	DUF247	Plant protein of unknown function	.	.	.	.	.	.	.	GO:0016021|integral component of membrane;GO:0005886|plasma membrane	.	.
TRINITY_DN17734_c0_g3	569	524	309	240.925	17	8	10	5.21526	6.79e-27	1.26e-23	up	yes	Gene.4516::TRINITY_DN17734_c0_g3::g.4516::m.4516	1-297[-]	gi|731370660|ref|XM_002278641.3|	824	E:0	PREDICTED: Vitis vinifera aspartic proteinase nepenthesin-1 (LOC100256020), mRNA	gi|359473000|ref|XP_002278677.2|	648	E:0	PREDICTED: aspartic proteinase nepenthesin-1 [Vitis vinifera]	APF2_ARATH	209	E:1e-58	RecName: Full=Aspartyl protease family protein 2 {ECO:0000305};^Eukaryota; Viridiplantae; Streptophyta; Embryophyta; Tracheophyta; Spermatophyta; Magnoliophyta; eudicotyledons; Gunneridae; Pentapetalae; rosids; malvids; Brassicales; Brassicaceae; Camelineae; Arabidopsis	.	.	.	.	.	.	.	.	.	.	.	.	.	.	.	.	.
TRINITY_DN15323_c0_g1	317	271	1690	405.93	23	8	15	5.21067	1.13e-11	1.86e-09	up	yes	Gene.19553::TRINITY_DN15323_c0_g1::g.19553::m.19553	341-1405[-]	gi|720048214|ref|XM_010272751.1|	198	E:5e-47	PREDICTED: Nelumbo nucifera E3 ubiquitin-protein ligase MBR2-like (LOC104607186), mRNA	gi|720075616|ref|XP_010279369.1|	284	E:1e-87	PREDICTED: uncharacterized protein LOC104613300 [Nelumbo nucifera]	MBR1_ARATH	116	E:5e-26	RecName: Full=E3 ubiquitin-protein ligase MBR1;^Eukaryota; Viridiplantae; Streptophyta; Embryophyta; Tracheophyta; Spermatophyta; Magnoliophyta; eudicotyledons; Gunneridae; Pentapetalae; rosids; malvids; Brassicales; Brassicaceae; Camelineae; Arabidopsis	MBR1_ARATH	116	E:4e-27	RecName: Full=E3 ubiquitin-protein ligase MBR1;^Eukaryota; Viridiplantae; Streptophyta; Embryophyta; Tracheophyta; Spermatophyta; Magnoliophyta; eudicotyledons; Gunneridae; Pentapetalae; rosids; malvids; Brassicales; Brassicaceae; Camelineae; Arabidopsis	PF13639.5	zf-RING_2	Ring finger domain	ENOG41121N2	zinc ion binding	.	.	.	GO:0009908|flower development;GO:0043161|proteasome-mediated ubiquitin-dependent protein catabolic process;GO:0010228|vegetative to reproductive phase transition of meristem	.	.	.	.
TRINITY_DN26893_c3_g3	2826	2819	3358	1566.53	64	98	86	5.20652	1.3e-55	2.53e-51	up	yes	Gene.14314::TRINITY_DN26893_c3_g3::g.14314::m.14314	2-742[-]	gi|802607697|ref|XM_012218551.1|	756	E:0	PREDICTED: Jatropha curcas protein GIGANTEA (LOC105635479), transcript variant X5, mRNA	gi|296083124|emb|CBI22760.3|	414	E:2e-137	unnamed protein product [Vitis vinifera]	GIGAN_ARATH	365	E:1e-113	RecName: Full=Protein GIGANTEA;^Eukaryota; Viridiplantae; Streptophyta; Embryophyta; Tracheophyta; Spermatophyta; Magnoliophyta; eudicotyledons; Gunneridae; Pentapetalae; rosids; malvids; Brassicales; Brassicaceae; Camelineae; Arabidopsis	GIGAN_ARATH	379	E:3e-121	RecName: Full=Protein GIGANTEA;^Eukaryota; Viridiplantae; Streptophyta; Embryophyta; Tracheophyta; Spermatophyta; Magnoliophyta; eudicotyledons; Gunneridae; Pentapetalae; rosids; malvids; Brassicales; Brassicaceae; Camelineae; Arabidopsis	.	.	.	ENOG410YCNK	gigantea	.	.	.	GO:0030154|cell differentiation;GO:0007623|circadian rhythm;GO:0009908|flower development;GO:0048578|positive regulation of long-day photoperiodism, flowering;GO:0009585|red, far-red light phototransduction;GO:0042752|regulation of circadian rhythm;GO:0006355|regulation of transcription, DNA-templated;GO:0009637|response to blue light;GO:0009409|response to cold;GO:0010218|response to far red lig…	.	GO:0005737|cytoplasm;GO:0005654|nucleoplasm;GO:0005634|nucleus	K12124|GI; GIGANTEA	map04712|Circadian rhythm - plant
TRINITY_DN17600_c2_g2	932	2608	290	626.711	13	49	6	5.20302	1.7e-10	2.07e-08	up	yes	Gene.46903::TRINITY_DN17600_c2_g2::g.46903::m.46903	770-1993[+]	gi|590696157|ref|XM_007045026.1|	688	E:0	Theobroma cacao Heavy metal transport/detoxification superfamily protein isoform 6 (TCM_010831) mRNA, complete cds	gi|225424186|ref|XP_002284132.1|	340	E:4e-106	PREDICTED: uncharacterized protein DDB_G0280315 [Vitis vinifera]	HIP37_ARATH	111	E:5e-25	RecName: Full=Heavy metal-associated isoprenylated plant protein 37 {ECO:0000303|PubMed:21072340, ECO:0000303|PubMed:23368984};^Eukaryota; Viridiplantae; Streptophyta; Embryophyta; Tracheophyta; Spermatophyta; Magnoliophyta; eudicotyledons; Gunneridae; Pentapetalae; rosids; malvids; Brassicales; Brassicaceae; Camelineae; Arabidopsis	HIP37_ARATH	139	E:1e-35	RecName: Full=Heavy metal-associated isoprenylated plant protein 37 {ECO:0000303|PubMed:21072340, ECO:0000303|PubMed:23368984};^Eukaryota; Viridiplantae; Streptophyta; Embryophyta; Tracheophyta; Spermatophyta; Magnoliophyta; eudicotyledons; Gunneridae; Pentapetalae; rosids; malvids; Brassicales; Brassicaceae; Camelineae; Arabidopsis	PF00403.25	HMA	Heavy-metal-associated domain	COG2608	heavy metal transport detoxification protein	sigP:1^22^0.747^YES	ExpAA=16.32^PredHel=1^Topology=i2-19o	.	GO:0046916|cellular transition metal ion homeostasis;GO:0030001|metal ion transportGO:0030001|metal ion transport	.	GO:0005737|cytoplasm	.	.
TRINITY_DN13692_c0_g2	2	12	104	20.7456	0	0	0	5.2029	1.31e-05	0.000375968	up	yes	Gene.16236::TRINITY_DN13692_c0_g2::g.16236::m.16236	28-1002[+]	.	.	.	.	gi|326501772|dbj|BAK02675.1|	291	E:4e-93	predicted protein [Hordeum vulgare subsp. vulgare]	CATL1_BOVIN	280	E:6e-90	RecName: Full=Cathepsin L1;^Eukaryota; Metazoa; Chordata; Craniata; Vertebrata; Euteleostomi; Mammalia; Eutheria; Laurasiatheria; Cetartiodactyla; Ruminantia; Pecora; Bovidae; Bovinae; Bos	CATL1_BOVIN	278	E:1e-89	RecName: Full=Cathepsin L1;^Eukaryota; Metazoa; Chordata; Craniata; Vertebrata; Euteleostomi; Mammalia; Eutheria; Laurasiatheria; Cetartiodactyla; Ruminantia; Pecora; Bovidae; Bovinae; Bos	PF08246.11	Inhibitor_I29	Cathepsin propeptide inhibitor domain (I29)	COG4870	cathepsin	sigP:1^16^0.807^YES	.	.	GO:0051603|proteolysis involved in cellular protein catabolic processGO:0006508|proteolysis	.	GO:0070062|extracellular exosome;GO:0005615|extracellular space;GO:0005764|lysosome	K01365|CTSL; cathepsin L [EC:3.4.22.15]	map05205|Proteoglycans in cancer;map05323|Rheumatoid arthritis;map04142|Lysosome;map04145|Phagosome;map04612|Antigen processing and presentation
TRINITY_DN27602_c3_g1	13	23	83	20.7793	1	0	0	5.19773	6.55e-07	2.98e-05	up	yes	.	.	.	.	.	.	.	.	.	.	.	.	.	.	.	.	.	.	.	.	.	.	.	.	.	.	.	.	.	.	.
TRINITY_DN18204_c3_g1	28	12	16	9.60496	0	0	0	5.19521	4.52e-06	0.000153033	up	yes	Gene.18709::TRINITY_DN18204_c3_g1::g.18709::m.18709	112-1194[-]	gi|731374529|ref|XM_010654890.1|	239	E:2e-59	PREDICTED: Vitis vinifera WAT1-related protein At3g28050 (LOC100248371), transcript variant X2, mRNA	gi|590694384|ref|XP_007044594.1|	427	E:4e-145	Nodulin MtN21 /EamA-like transporter family protein isoform 2 [Theobroma cacao]	WTR42_ARATH	273	E:4e-86	RecName: Full=WAT1-related protein At5g40240;^Eukaryota; Viridiplantae; Streptophyta; Embryophyta; Tracheophyta; Spermatophyta; Magnoliophyta; eudicotyledons; Gunneridae; Pentapetalae; rosids; malvids; Brassicales; Brassicaceae; Camelineae; Arabidopsis	WTR42_ARATH	273	E:5e-87	RecName: Full=WAT1-related protein At5g40240;^Eukaryota; Viridiplantae; Streptophyta; Embryophyta; Tracheophyta; Spermatophyta; Magnoliophyta; eudicotyledons; Gunneridae; Pentapetalae; rosids; malvids; Brassicales; Brassicaceae; Camelineae; Arabidopsis	PF00892.19	EamA	EamA-like transporter family	ENOG4111BCK	EamA-like transporter family	.	ExpAA=214.12^PredHel=10^Topology=i7-24o34-56i65-87o97-116i133-155o186-208i215-237o247-266i279-301o305-327i	.	GO:0006810|transport	.	GO:0016021|integral component of membrane;GO:0005886|plasma membraneGO:0016020|membrane;GO:0016021|integral component of membrane	.	.
TRINITY_DN19086_c4_g1	10	44	152	35.9506	2	0	0	5.19267	6.28e-07	2.86e-05	up	yes	.	.	.	.	.	.	.	.	.	.	.	.	.	.	.	.	.	.	.	.	.	.	.	.	.	.	.	.	.	.	.
TRINITY_DN28720_c2_g1	76	59	18	25.9091	0	2	0	5.19255	3.49e-08	2.25e-06	up	yes	.	.	.	.	.	.	.	.	.	.	.	.	.	.	.	.	.	.	.	.	.	.	.	.	.	.	.	.	.	.	.
TRINITY_DN9715_c0_g1	27	14	14	9.38061	0	0	0	5.18909	4.49e-06	0.000152547	up	yes	Gene.4880::TRINITY_DN9715_c0_g1::g.4880::m.4880	122-664[-]	.	.	.	.	gi|672209337|ref|XP_008780730.1|	154	E:2e-43	PREDICTED: myosin regulatory light chain 2-like, partial [Phoenix dactylifera]	MLR_BOMMO	179	E:2e-54	RecName: Full=Myosin regulatory light chain 2;^Eukaryota; Metazoa; Ecdysozoa; Arthropoda; Hexapoda; Insecta; Pterygota; Neoptera; Holometabola; Lepidoptera; Glossata; Ditrysia; Bombycoidea; Bombycidae; Bombycinae; Bombyx	MLR_BOMMO	182	E:2e-56	RecName: Full=Myosin regulatory light chain 2;^Eukaryota; Metazoa; Ecdysozoa; Arthropoda; Hexapoda; Insecta; Pterygota; Neoptera; Holometabola; Lepidoptera; Glossata; Ditrysia; Bombycoidea; Bombycidae; Bombycinae; Bombyx	PF13405.5	EF-hand_6	EF-hand domain	COG5126	Calcium-binding protein	.	.	.	.	.	GO:0016459|myosin complex	.	.
TRINITY_DN27122_c1_g1	240	329	176	126.58	9	0	7	5.18811	2.31e-14	6.6e-12	up	yes	Gene.1080::TRINITY_DN27122_c1_g1::g.1080::m.1080	3-1103[+]	gi|595862919|ref|XM_007211426.1|	933	E:0	Prunus persica hypothetical protein (PRUPE_ppa007678mg) mRNA, complete cds	gi|802615710|ref|XP_012075299.1|	525	E:0	PREDICTED: probable cinnamyl alcohol dehydrogenase 9 [Jatropha curcas]	CADH9_ARATH	507	E:2e-177	RecName: Full=Probable cinnamyl alcohol dehydrogenase 9;^Eukaryota; Viridiplantae; Streptophyta; Embryophyta; Tracheophyta; Spermatophyta; Magnoliophyta; eudicotyledons; Gunneridae; Pentapetalae; rosids; malvids; Brassicales; Brassicaceae; Camelineae; Arabidopsis	CADH9_ARATH	587	E:0	RecName: Full=Probable cinnamyl alcohol dehydrogenase 9;^Eukaryota; Viridiplantae; Streptophyta; Embryophyta; Tracheophyta; Spermatophyta; Magnoliophyta; eudicotyledons; Gunneridae; Pentapetalae; rosids; malvids; Brassicales; Brassicaceae; Camelineae; Arabidopsis	PF08240.11	ADH_N	Alcohol dehydrogenase GroES-like domain	COG1064	alcohol dehydrogenase	.	.	.	GO:0009809|lignin biosynthetic process;GO:0009735|response to cytokininGO:0055114|oxidation-reduction process	.	GO:0048046|apoplast	K00083|E1.1.1.195; cinnamyl-alcohol dehydrogenase [EC:1.1.1.195]	map01100|Metabolic pathways;map00940|Phenylpropanoid biosynthesis;map01110|Biosynthesis of secondary metabolites
TRINITY_DN16334_c6_g1	1443	510	67	348.6	22	6	6	5.18661	3.35e-09	2.89e-07	up	yes	Gene.36080::TRINITY_DN16334_c6_g1::g.36080::m.36080	2-1510[+]	gi|731383405|ref|XM_002284986.2|	941	E:0	PREDICTED: Vitis vinifera putative serine carboxypeptidase-like 23 (LOC100264100), mRNA	gi|225428739|ref|XP_002285022.1|	637	E:0	PREDICTED: putative serine carboxypeptidase-like 23 [Vitis vinifera]	CBP23_HORVU	369	E:5e-119	RecName: Full=Serine carboxypeptidase II-3;^Eukaryota; Viridiplantae; Streptophyta; Embryophyta; Tracheophyta; Spermatophyta; Magnoliophyta; Liliopsida; Poales; Poaceae; BOP clade; Pooideae; Triticodae; Triticeae; Hordeinae; Hordeum	SCP23_ARATH	432	E:1e-145	RecName: Full=Putative serine carboxypeptidase-like 23;^Eukaryota; Viridiplantae; Streptophyta; Embryophyta; Tracheophyta; Spermatophyta; Magnoliophyta; eudicotyledons; Gunneridae; Pentapetalae; rosids; malvids; Brassicales; Brassicaceae; Camelineae; Arabidopsis	PF00450.21	Peptidase_S10	Serine carboxypeptidase	COG2939	carboxy-peptidase	.	.	.	GO:0009742|brassinosteroid mediated signaling pathway;GO:0051603|proteolysis involved in cellular protein catabolic processGO:0006508|proteolysis	.	GO:0005615|extracellular space	.	.
TRINITY_DN16897_c2_g6	1237	1901	604	628.758	57	10	8	5.18117	2.53e-12	4.79e-10	up	yes	Gene.52212::TRINITY_DN16897_c2_g6::g.52212::m.52212	181-1263[-]	gi|731382566|ref|XM_010647397.1|	1066	E:0	PREDICTED: Vitis vinifera xylem cysteine proteinase 1 (LOC104877917), mRNA	gi|731382567|ref|XP_010645699.1|	612	E:0	PREDICTED: xylem cysteine proteinase 1 [Vitis vinifera]	XCP1_ARATH	582	E:0	RecName: Full=Cysteine protease XCP1 {ECO:0000305};^Eukaryota; Viridiplantae; Streptophyta; Embryophyta; Tracheophyta; Spermatophyta; Magnoliophyta; eudicotyledons; Gunneridae; Pentapetalae; rosids; malvids; Brassicales; Brassicaceae; Camelineae; Arabidopsis	XCP1_ARATH	583	E:0	RecName: Full=Cysteine protease XCP1 {ECO:0000305};^Eukaryota; Viridiplantae; Streptophyta; Embryophyta; Tracheophyta; Spermatophyta; Magnoliophyta; eudicotyledons; Gunneridae; Pentapetalae; rosids; malvids; Brassicales; Brassicaceae; Camelineae; Arabidopsis	PF08246.11	Inhibitor_I29	Cathepsin propeptide inhibitor domain (I29)	COG4870	cathepsin	.	.	.	GO:0010623|programmed cell death involved in cell development;GO:0051603|proteolysis involved in cellular protein catabolic processGO:0006508|proteolysis	.	GO:0005615|extracellular space;GO:0005764|lysosome;GO:0005634|nucleus;GO:0000325|plant-type vacuole;GO:0005886|plasma membrane	K16290|XCP; xylem cysteine proteinase [EC:3.4.22.-]	.
TRINITY_DN13920_c1_g7	6	16	48	12.0733	0	0	0	5.17875	7.73e-06	0.000240182	up	yes	Gene.12590::TRINITY_DN13920_c1_g7::g.12590::m.12590	42-1034[-]	gi|544216007|ref|XM_005538092.1|	84.2	E:9e-13	Cyanidioschyzon merolae strain 10D heat shock protein of Hsp90 family (CYME_CMQ224C) mRNA, complete cds	gi|502181726|ref|XP_004516872.1|	424	E:2e-140	PREDICTED: heat shock protein 83 [Cicer arietinum]	HSP83_BOMMO	502	E:1e-171	RecName: Full=Heat shock protein 83;^Eukaryota; Metazoa; Ecdysozoa; Arthropoda; Hexapoda; Insecta; Pterygota; Neoptera; Holometabola; Lepidoptera; Glossata; Ditrysia; Bombycoidea; Bombycidae; Bombycinae; Bombyx	HS90B_CHICK	538	E:0	RecName: Full=Heat shock cognate protein HSP 90-beta;^Eukaryota; Metazoa; Chordata; Craniata; Vertebrata; Euteleostomi; Archelosauria; Archosauria; Dinosauria; Saurischia; Theropoda; Coelurosauria; Aves; Neognathae; Galloanserae; Galliformes; Phasianidae; Phasianinae; Gallus	PF00183.17	HSP90	Hsp90 protein	COG0326	Molecular chaperone. Has ATPase activity (By similarity)	.	.	.	GO:0071157|negative regulation of cell cycle arrest;GO:0032435|negative regulation of proteasomal ubiquitin-dependent protein catabolic process;GO:1901389|negative regulation of transforming growth factor beta activation;GO:0030511|positive regulation of transforming growth factor beta receptor signaling pathway;GO:0006457|protein folding;GO:0006950|response to stressGO:0006457|protein folding;GO…	.	GO:0034751|aryl hydrocarbon receptor complex;GO:0005737|cytoplasm;GO:0005576|extracellular region;GO:0042470|melanosome;GO:0005634|nucleus	K04079|htpG, HSP90A; molecular chaperone HtpG	map04915|Estrogen signaling pathway;map04141|Protein processing in endoplasmic reticulum;map04626|Plant-pathogen interaction;map04621|NOD-like receptor signaling pathway;map04151|PI3K-Akt signaling pathway;map05200|Pathways in cancer;map05215|Prostate cancer;map04612|Antigen processing and presentation;map04914|Progesterone-mediated oocyte maturation
TRINITY_DN29765_c0_g1	816	1092	27	320.744	9	14	9	5.17406	3.45e-09	2.98e-07	up	yes	.	.	.	.	.	.	gi|672201775|ref|XP_008778226.1|	55.8	E:5e-06	PREDICTED: beta-glucosidase 12-like isoform X2 [Phoenix dactylifera]	BGL32_ARATH	54.3	E:8e-07	RecName: Full=Beta-glucosidase 32;^Eukaryota; Viridiplantae; Streptophyta; Embryophyta; Tracheophyta; Spermatophyta; Magnoliophyta; eudicotyledons; Gunneridae; Pentapetalae; rosids; malvids; Brassicales; Brassicaceae; Camelineae; Arabidopsis	.	.	.	.	.	.	.	COG2723	beta-glucosidase	.	.	.	GO:0005975|carbohydrate metabolic process;GO:1901657|glycosyl compound metabolic process;GO:0051707|response to other organism	.	.	K01188|E3.2.1.21; beta-glucosidase [EC:3.2.1.21]	map01110|Biosynthesis of secondary metabolites;map01100|Metabolic pathways;map00940|Phenylpropanoid biosynthesis;map00460|Cyanoamino acid metabolism;map00500|Starch and sucrose metabolism
TRINITY_DN16621_c1_g3	1307	1042	2684	887.877	36	66	25	5.17349	6.3e-20	4.78e-17	up	yes	Gene.26505::TRINITY_DN16621_c1_g3::g.26505::m.26505	79-933[+]	gi|731430637|ref|XM_010666815.1|	152	E:4e-33	PREDICTED: Vitis vinifera caffeic acid 3-O-methyltransferase-like (LOC100260649), mRNA	gi|731430638|ref|XP_010665117.1|	347	E:5e-112	PREDICTED: caffeic acid 3-O-methyltransferase-like [Vitis vinifera]	COMT1_PRUDU	315	E:1e-100	RecName: Full=Caffeic acid 3-O-methyltransferase;^Eukaryota; Viridiplantae; Streptophyta; Embryophyta; Tracheophyta; Spermatophyta; Magnoliophyta; eudicotyledons; Gunneridae; Pentapetalae; rosids; fabids; Rosales; Rosaceae; Maloideae; Amygdaleae; Prunus	COMT1_PRUDU	315	E:3e-104	RecName: Full=Caffeic acid 3-O-methyltransferase;^Eukaryota; Viridiplantae; Streptophyta; Embryophyta; Tracheophyta; Spermatophyta; Magnoliophyta; eudicotyledons; Gunneridae; Pentapetalae; rosids; fabids; Rosales; Rosaceae; Maloideae; Amygdaleae; Prunus	PF08100.10	Dimerisation	Dimerisation domain	.	.	.	.	.	GO:0009809|lignin biosynthetic process	.	.	.	.
TRINITY_DN15118_c0_g1	870	520	332	297.642	20	2	16	5.16234	9.16e-14	2.33e-11	up	yes	Gene.27729::TRINITY_DN15118_c0_g1::g.27729::m.27729	362-1024[+]	gi|590598054|ref|XM_007018724.1|	278	E:5e-71	Theobroma cacao E3 ubiquitin-protein ligase HUWE1, putative (TCM_034911) mRNA, complete cds	gi|225459312|ref|XP_002284166.1|	246	E:4e-76	PREDICTED: uncharacterized protein LOC100262645 [Vitis vinifera]	.	.	.	.	.	.	.	.	.	.	.	.	.	.	.	.	.	.	.	.	.
TRINITY_DN12903_c2_g1	686	910	308	322.36	25	9	12	5.16078	1.14e-19	8.38e-17	up	yes	Gene.29636::TRINITY_DN12903_c2_g1::g.29636::m.29636	52-675[+]	gi|764624484|ref|XM_011470656.1|	462	E:2e-126	PREDICTED: Fragaria vesca subsp. vesca GDSL esterase/lipase At4g01130 (LOC101299703), transcript variant X2, mRNA	gi|743789909|ref|XP_011037535.1|	337	E:1e-106	PREDICTED: GDSL esterase/lipase At4g01130 [Populus euphratica]	GDL61_ARATH	303	E:4e-95	RecName: Full=GDSL esterase/lipase At4g01130;^Eukaryota; Viridiplantae; Streptophyta; Embryophyta; Tracheophyta; Spermatophyta; Magnoliophyta; eudicotyledons; Gunneridae; Pentapetalae; rosids; malvids; Brassicales; Brassicaceae; Camelineae; Arabidopsis	GDL61_ARATH	303	E:8e-101	RecName: Full=GDSL esterase/lipase At4g01130;^Eukaryota; Viridiplantae; Streptophyta; Embryophyta; Tracheophyta; Spermatophyta; Magnoliophyta; eudicotyledons; Gunneridae; Pentapetalae; rosids; malvids; Brassicales; Brassicaceae; Camelineae; Arabidopsis	PF00657.21	Lipase_GDSL	GDSL-like Lipase/Acylhydrolase	ENOG410Y9BR	GDSL esterase lipase	sigP:1^19^0.858^YES	.	.	GO:0016042|lipid catabolic process	.	GO:0005576|extracellular region	.	.
TRINITY_DN9945_c0_g1	18	14	19	8.6956	0	0	0	5.14995	5.06e-06	0.000168187	up	yes	Gene.46811::TRINITY_DN9945_c0_g1::g.46811::m.46811	22-921[-]	gi|828329041|ref|XM_004510666.2|	111	E:4e-21	PREDICTED: Cicer arietinum 60S ribosomal protein L5 (LOC101512901), mRNA	gi|6094086|sp|O65353.1|RL5_HELAN	404	E:1e-138	RecName: Full=60S ribosomal protein L5	RL5_DROME	431	E:3e-150	RecName: Full=60S ribosomal protein L5;^Eukaryota; Metazoa; Ecdysozoa; Arthropoda; Hexapoda; Insecta; Pterygota; Neoptera; Holometabola; Diptera; Brachycera; Muscomorpha; Ephydroidea; Drosophilidae; Drosophila; Sophophora	RL5_DROME	449	E:6e-158	RecName: Full=60S ribosomal protein L5;^Eukaryota; Metazoa; Ecdysozoa; Arthropoda; Hexapoda; Insecta; Pterygota; Neoptera; Holometabola; Diptera; Brachycera; Muscomorpha; Ephydroidea; Drosophilidae; Drosophila; Sophophora	PF17144.3	Ribosomal_L5e	Ribosomal large subunit proteins 60S L5, and 50S L18	COG0256	This is one of the proteins that binds and probably mediates the attachment of the 5S RNA into the large ribosomal subunit, where it forms part of the central protuberance (By similarity)	.	.	.	GO:0002181|cytoplasmic translation;GO:0000027|ribosomal large subunit assemblyGO:0006412|translation	.	GO:0022625|cytosolic large ribosomal subunit;GO:0022626|cytosolic ribosome;GO:0005840|ribosomeGO:0005622|intracellular;GO:0005840|ribosome	K02932|RP-L5e, RPL5; large subunit ribosomal protein L5e	map03010|Ribosome
TRINITY_DN19132_c0_g1	6	18	41	11.1323	0	0	0	5.1474	8.29e-06	0.000254615	up	yes	Gene.12996::TRINITY_DN19132_c0_g1::g.12996::m.12996	44-847[+]	gi|955348409|ref|XM_003538700.3|	154	E:7e-34	PREDICTED: Glycine max dehydration-responsive element-binding protein 3-like (LOC100817503), mRNA	gi|590567609|ref|XP_007010564.1|	182	E:3e-51	Ethylene response factor 2 [Theobroma cacao]	ERF34_ARATH	150	E:2e-40	RecName: Full=Ethylene-responsive transcription factor ERF034;^Eukaryota; Viridiplantae; Streptophyta; Embryophyta; Tracheophyta; Spermatophyta; Magnoliophyta; eudicotyledons; Gunneridae; Pentapetalae; rosids; malvids; Brassicales; Brassicaceae; Camelineae; Arabidopsis	ERF34_ARATH	181	E:2e-53	RecName: Full=Ethylene-responsive transcription factor ERF034;^Eukaryota; Viridiplantae; Streptophyta; Embryophyta; Tracheophyta; Spermatophyta; Magnoliophyta; eudicotyledons; Gunneridae; Pentapetalae; rosids; malvids; Brassicales; Brassicaceae; Camelineae; Arabidopsis	PF00847.19	AP2	AP2 domain	ENOG410YIZG	Transcription factor	.	.	.	GO:0009873|ethylene-activated signaling pathway;GO:0006351|transcription, DNA-templatedGO:0006355|regulation of transcription, DNA-templated	.	GO:0005634|nucleus	.	.
TRINITY_DN25075_c0_g1	873	247	9	194.301	9	0	2	5.14449	1.85e-06	7.32e-05	up	yes	.	.	.	.	.	.	gi|720045004|ref|XP_010270071.1|	100	E:2e-22	PREDICTED: GDSL esterase/lipase At4g26790-like [Nelumbo nucifera]	GDL66_ARATH	90.5	E:4e-20	RecName: Full=GDSL esterase/lipase At4g26790;^Eukaryota; Viridiplantae; Streptophyta; Embryophyta; Tracheophyta; Spermatophyta; Magnoliophyta; eudicotyledons; Gunneridae; Pentapetalae; rosids; malvids; Brassicales; Brassicaceae; Camelineae; Arabidopsis	.	.	.	.	.	.	.	COG3240	GDSL esterase lipase	.	.	.	GO:0016042|lipid catabolic process	.	GO:0005576|extracellular region	.	.
TRINITY_DN12140_c0_g1	132	137	2	44.8736	2	0	0	5.13489	3.21e-06	0.000115816	up	yes	Gene.54139::TRINITY_DN12140_c0_g1::g.54139::m.54139	275-1945[+]	gi|731427480|ref|XM_002272966.2|	1022	E:0	PREDICTED: Vitis vinifera MLO protein homolog 1-like (LOC100264998), mRNA	gi|802604773|ref|XP_012073610.1|	794	E:0	PREDICTED: MLO protein homolog 1-like [Jatropha curcas]	MLOH1_HORVU	570	E:0	RecName: Full=MLO protein homolog 1;^Eukaryota; Viridiplantae; Streptophyta; Embryophyta; Tracheophyta; Spermatophyta; Magnoliophyta; Liliopsida; Poales; Poaceae; BOP clade; Pooideae; Triticodae; Triticeae; Hordeinae; Hordeum	MLOH1_HORVU	626	E:0	RecName: Full=MLO protein homolog 1;^Eukaryota; Viridiplantae; Streptophyta; Embryophyta; Tracheophyta; Spermatophyta; Magnoliophyta; Liliopsida; Poales; Poaceae; BOP clade; Pooideae; Triticodae; Triticeae; Hordeinae; Hordeum	PF03094.14	Mlo	Mlo family	.	.	.	ExpAA=155.99^PredHel=7^Topology=o15-37i58-80o159-181i281-303o307-324i365-387o407-429i	.	GO:0006952|defense response;GO:0009607|response to biotic stimulusGO:0006952|defense response	.	GO:0016021|integral component of membraneGO:0016021|integral component of membrane	.	.
TRINITY_DN25801_c1_g2	10	22	21	8.88103	0	0	0	5.13474	5.93e-06	0.000191311	up	yes	Gene.23097::TRINITY_DN25801_c1_g2::g.23097::m.23097	66-584[+]	.	.	.	.	gi|720093123|ref|XP_010245961.1|	216	E:1e-67	PREDICTED: CRIB domain-containing protein RIC4-like [Nelumbo nucifera]	RIC4_ARATH	100	E:1e-24	RecName: Full=CRIB domain-containing protein RIC4;^Eukaryota; Viridiplantae; Streptophyta; Embryophyta; Tracheophyta; Spermatophyta; Magnoliophyta; eudicotyledons; Gunneridae; Pentapetalae; rosids; malvids; Brassicales; Brassicaceae; Camelineae; Arabidopsis	RIC4_ARATH	114	E:1e-30	RecName: Full=CRIB domain-containing protein RIC4;^Eukaryota; Viridiplantae; Streptophyta; Embryophyta; Tracheophyta; Spermatophyta; Magnoliophyta; eudicotyledons; Gunneridae; Pentapetalae; rosids; malvids; Brassicales; Brassicaceae; Camelineae; Arabidopsis	PF00786.27	PBD	P21-Rho-binding domain	ENOG4111EED	wiscott-Aldrich syndrome, C-terminal	.	.	.	GO:0010215|cellulose microfibril organization;GO:0051650|establishment of vesicle localization;GO:0007275|multicellular organism development;GO:0009860|pollen tube growth;GO:0030833|regulation of actin filament polymerization;GO:0017157|regulation of exocytosis;GO:0040008|regulation of growth	.	GO:0016324|apical plasma membrane;GO:0005886|plasma membrane	.	.
TRINITY_DN34262_c0_g1	12	10	37	10.2397	0	0	0	5.1252	8.29e-06	0.000254606	up	yes	Gene.24814::TRINITY_DN34262_c0_g1::g.24814::m.24814	1-1227[+]	.	.	.	.	gi|802105470|gb|KKA30997.1|	347	E:6e-113	hypothetical protein TD95_002938 [Thielaviopsis punctulata]	ASPP_AEDAE	407	E:3e-138	RecName: Full=Lysosomal aspartic protease;^Eukaryota; Metazoa; Ecdysozoa; Arthropoda; Hexapoda; Insecta; Pterygota; Neoptera; Holometabola; Diptera; Nematocera; Culicoidea; Culicidae; Culicinae; Aedini; Aedes; Stegomyia	CATD_CLUHA	408	E:2e-138	RecName: Full=Cathepsin D;^Eukaryota; Metazoa; Chordata; Craniata; Vertebrata; Euteleostomi; Actinopterygii; Neopterygii; Teleostei; Clupei; Clupeiformes; Clupeoidei; Clupeidae; Clupea	PF00026.22	Asp	Eukaryotic aspartyl protease	.	.	.	.	.	.	.	GO:0005764|lysosome	.	.
TRINITY_DN12556_c1_g1	82099	32722	401	19753.6	632	539	516	5.12437	1.34e-07	7.35e-06	up	yes	.	.	.	.	.	.	.	.	.	.	.	.	.	.	.	.	.	.	.	.	.	.	.	.	.	.	.	.	.	.	.
TRINITY_DN28115_c0_g1	84	23	1	18.4326	0	0	0	5.12281	1.81e-05	0.000493927	up	yes	.	.	gi|698556992|ref|XM_009772603.1|	75	E:2e-10	PREDICTED: Nicotiana sylvestris basic leucine zipper 61-like (LOC104221537), mRNA	gi|661880368|emb|CDP15899.1|	57.4	E:3e-08	unnamed protein product [Coffea canephora]	.	.	.	.	.	.	.	.	.	.	.	.	.	.	.	.	.	.	.	.	.
TRINITY_DN16812_c4_g2	864	781	37	282.668	11	3	15	5.12112	5.87e-09	4.7e-07	up	yes	.	.	.	.	.	.	.	.	.	.	.	.	.	.	.	.	.	.	.	.	.	.	.	.	.	.	.	.	.	.	.
TRINITY_DN12274_c3_g1	320	459	172	160.831	15	3	4	5.11753	4.44e-15	1.52e-12	up	yes	.	.	.	.	.	.	gi|593797416|ref|XP_007161746.1|	73.6	E:1e-13	hypothetical protein PHAVU_001G095100g [Phaseolus vulgaris]	.	.	.	.	.	.	.	.	.	.	.	.	.	.	.	.	.	.	.	.	.
TRINITY_DN8769_c0_g1	26	21	8	9.21177	0	0	0	5.11302	7.43e-06	0.000231925	up	yes	Gene.45882::TRINITY_DN8769_c0_g1::g.45882::m.45882	3-752[-]	.	.	.	.	.	.	.	.	.	.	.	.	.	.	.	.	.	.	.	.	.	sigP:1^19^0.781^YES	.	.	.	.	.	.	.
TRINITY_DN26867_c1_g1	171	76	28	47.2834	4	0	0	5.11295	7.17e-08	4.2e-06	up	yes	Gene.3384::TRINITY_DN26867_c1_g1::g.3384::m.3384	1-378[+]	.	.	.	.	gi|225457899|ref|XP_002279381.1|	121	E:8e-31	PREDICTED: GDSL esterase/lipase EXL3 [Vitis vinifera]	GDL90_ARATH	92.8	E:7e-22	RecName: Full=GDSL esterase/lipase At5g42170;^Eukaryota; Viridiplantae; Streptophyta; Embryophyta; Tracheophyta; Spermatophyta; Magnoliophyta; eudicotyledons; Gunneridae; Pentapetalae; rosids; malvids; Brassicales; Brassicaceae; Camelineae; Arabidopsis	EXL2_ARATH	114	E:9e-30	RecName: Full=GDSL esterase/lipase EXL2;^Eukaryota; Viridiplantae; Streptophyta; Embryophyta; Tracheophyta; Spermatophyta; Magnoliophyta; eudicotyledons; Gunneridae; Pentapetalae; rosids; malvids; Brassicales; Brassicaceae; Camelineae; Arabidopsis	.	.	.	COG3240	GDSL esterase lipase	.	.	.	GO:0016042|lipid catabolic process	.	GO:0005576|extracellular region	.	.
TRINITY_DN30923_c1_g3	89	57	13	26.9986	2	0	0	5.10661	1.9e-07	9.95e-06	up	yes	Gene.20258::TRINITY_DN30923_c1_g3::g.20258::m.20258	160-1608[+]	gi|147775104|emb|AM468383.2|	490	E:7e-135	Vitis vinifera contig VV79X001114.2, whole genome shotgun sequence	gi|38194910|gb|AAR13298.1|	672	E:0	gag-pol polyprotein [Phaseolus vulgaris]	POLX_TOBAC	280	E:8e-81	RecName: Full=Retrovirus-related Pol polyprotein from transposon TNT 1-94;^Eukaryota; Viridiplantae; Streptophyta; Embryophyta; Tracheophyta; Spermatophyta; Magnoliophyta; eudicotyledons; Gunneridae; Pentapetalae; asterids; lamiids; Solanales; Solanaceae; Nicotianoideae; Nicotianeae; Nicotiana	POLX_TOBAC	255	E:7e-73	RecName: Full=Retrovirus-related Pol polyprotein from transposon TNT 1-94;^Eukaryota; Viridiplantae; Streptophyta; Embryophyta; Tracheophyta; Spermatophyta; Magnoliophyta; eudicotyledons; Gunneridae; Pentapetalae; asterids; lamiids; Solanales; Solanaceae; Nicotianoideae; Nicotianeae; Nicotiana	PF13976.5	gag_pre-integrs	GAG-pre-integrase domain	.	.	.	.	.	GO:0015074|DNA integrationGO:0015074|DNA integration	.	.	.	.
TRINITY_DN10227_c0_g1	24	8	22	9.35916	0	0	0	5.09802	8.43e-06	0.000258473	up	yes	Gene.1553::TRINITY_DN10227_c0_g1::g.1553::m.1553	117-965[-]	.	.	.	.	gi|599386542|ref|XP_007409704.1|	175	E:7e-49	hypothetical protein MELLADRAFT_116326 [Melampsora larici-populina 98AG31]	VDAC2_XENLA	318	E:2e-105	RecName: Full=Voltage-dependent anion-selective channel protein 2;^Eukaryota; Metazoa; Chordata; Craniata; Vertebrata; Euteleostomi; Amphibia; Batrachia; Anura; Pipoidea; Pipidae; Xenopodinae; Xenopus; Xenopus	VDAC2_XENLA	318	E:1e-106	RecName: Full=Voltage-dependent anion-selective channel protein 2;^Eukaryota; Metazoa; Chordata; Craniata; Vertebrata; Euteleostomi; Amphibia; Batrachia; Anura; Pipoidea; Pipidae; Xenopodinae; Xenopus; Xenopus	PF01459.21	Porin_3	Eukaryotic porin	.	.	.	.	.	GO:0055085|transmembrane transport	.	GO:0005741|mitochondrial outer membrane;GO:0046930|pore complexGO:0005741|mitochondrial outer membrane	.	.
TRINITY_DN19372_c0_g3	201	378	1	94.4768	3	1	2	5.09432	1.5e-06	6.11e-05	up	yes	Gene.27187::TRINITY_DN19372_c0_g3::g.27187::m.27187	1-726[-]	gi|590566364|ref|XM_007010149.1|	344	E:3e-91	Theobroma cacao Cytochrome P450 isoform 1 (TCM_043636) mRNA, complete cds	gi|763743086|gb|KJB10585.1|	342	E:8e-114	hypothetical protein B456_001G208700 [Gossypium raimondii]	C14C2_ORYSJ	251	E:7e-78	RecName: Full=Cytochrome P450 714C2;^Eukaryota; Viridiplantae; Streptophyta; Embryophyta; Tracheophyta; Spermatophyta; Magnoliophyta; Liliopsida; Poales; Poaceae; BOP clade; Oryzoideae; Oryzeae; Oryzinae; Oryza	C14C2_ORYSJ	250	E:5e-78	RecName: Full=Cytochrome P450 714C2;^Eukaryota; Viridiplantae; Streptophyta; Embryophyta; Tracheophyta; Spermatophyta; Magnoliophyta; Liliopsida; Poales; Poaceae; BOP clade; Oryzoideae; Oryzeae; Oryzinae; Oryza	PF00067.21	p450	Cytochrome P450	COG2124	Cytochrome p450	.	ExpAA=22.47^PredHel=1^Topology=o10-32i	.	GO:0055114|oxidation-reduction process	.	GO:0016021|integral component of membrane	.	.
TRINITY_DN23465_c0_g6	547	1150	477	366.342	32	8	14	5.09275	4.99e-18	2.93e-15	up	yes	Gene.45664::TRINITY_DN23465_c0_g6::g.45664::m.45664	1409-1921[+]	gi|854931073|gb|KP711316.1|	1027	E:0	Betula platyphylla laccase 1 (LAC1) mRNA, complete cds	gi|743876455|ref|XP_011035200.1|	879	E:0	PREDICTED: laccase-4 [Populus euphratica]	LAC4_ARATH	773	E:0	RecName: Full=Laccase-4;^Eukaryota; Viridiplantae; Streptophyta; Embryophyta; Tracheophyta; Spermatophyta; Magnoliophyta; eudicotyledons; Gunneridae; Pentapetalae; rosids; malvids; Brassicales; Brassicaceae; Camelineae; Arabidopsis	.	.	.	.	.	.	.	.	.	.	ExpAA=21.58^PredHel=1^Topology=i147-169o	.	.	.	.	K05909|E1.10.3.2; laccase [EC:1.10.3.2]	.
TRINITY_DN15503_c3_g3	28	51	2	13.1057	0	0	0	5.09093	1.5e-05	0.00042188	up	yes	Gene.38084::TRINITY_DN15503_c3_g3::g.38084::m.38084	12-1424[-]	gi|731385444|ref|XM_002281326.3|	924	E:0	PREDICTED: Vitis vinifera myosin heavy chain kinase B-like (LOC100266358), mRNA	gi|731385445|ref|XP_002281362.3|	678	E:0	PREDICTED: myosin heavy chain kinase B-like [Vitis vinifera]	JGB_ARATH	248	E:1e-74	RecName: Full=Protein JINGUBANG {ECO:0000303|PubMed:27468890};^Eukaryota; Viridiplantae; Streptophyta; Embryophyta; Tracheophyta; Spermatophyta; Magnoliophyta; eudicotyledons; Gunneridae; Pentapetalae; rosids; malvids; Brassicales; Brassicaceae; Camelineae; Arabidopsis	JGB_ARATH	253	E:1e-76	RecName: Full=Protein JINGUBANG {ECO:0000303|PubMed:27468890};^Eukaryota; Viridiplantae; Streptophyta; Embryophyta; Tracheophyta; Spermatophyta; Magnoliophyta; eudicotyledons; Gunneridae; Pentapetalae; rosids; malvids; Brassicales; Brassicaceae; Camelineae; Arabidopsis	PF00400.31	WD40	WD domain, G-beta repeat	COG2319	wd repeat	.	.	.	GO:0009846|pollen germination	.	GO:0005737|cytoplasm;GO:0005634|nucleus	.	.
TRINITY_DN10792_c0_g1	14	21	14	8.17951	0	0	0	5.08688	7.02e-06	0.000221598	up	yes	Gene.53012::TRINITY_DN10792_c0_g1::g.53012::m.53012	187-1251[-]	.	.	.	.	gi|727551432|ref|XP_010448258.1|	431	E:4e-146	PREDICTED: fructose-bisphosphate aldolase, cytoplasmic isozyme-like [Camelina sativa]	ALDOA_RAT	461	E:4e-159	RecName: Full=Fructose-bisphosphate aldolase A;^Eukaryota; Metazoa; Chordata; Craniata; Vertebrata; Euteleostomi; Mammalia; Eutheria; Euarchontoglires; Glires; Rodentia; Myomorpha; Muroidea; Muridae; Murinae; Rattus	ALDOA_RAT	502	E:1e-176	RecName: Full=Fructose-bisphosphate aldolase A;^Eukaryota; Metazoa; Chordata; Craniata; Vertebrata; Euteleostomi; Mammalia; Eutheria; Euarchontoglires; Glires; Rodentia; Myomorpha; Muroidea; Muridae; Murinae; Rattus	PF00274.18	Glycolytic	Fructose-bisphosphate aldolase class-I	COG3588	fructose-bisphosphate aldolase	.	.	.	GO:0006096|glycolytic process;GO:0051289|protein homotetramerization;GO:0043627|response to estrogen;GO:0009408|response to heat;GO:0001666|response to hypoxia;GO:0032496|response to lipopolysaccharide;GO:0035094|response to nicotineGO:0006096|glycolytic process	.	GO:0005737|cytoplasm;GO:0031674|I band;GO:0031430|M band;GO:0005739|mitochondrion;GO:0005720|nuclear heterochromatin	K01623|ALDO; fructose-bisphosphate aldolase, class I [EC:4.1.2.13]	map00030|Pentose phosphate pathway;map00680|Methane metabolism;map01200|Carbon metabolism;map01230|Biosynthesis of amino acids;map00010|Glycolysis / Gluconeogenesis;map00710|Carbon fixation in photosynthetic organisms;map01110|Biosynthesis of secondary metabolites;map00051|Fructose and mannose metabolism;map01100|Metabolic pathways;map01120|Microbial metabolism in diverse environments;map01130|Bi…
TRINITY_DN30995_c1_g2	61	12	4	13.2463	0	0	0	5.07681	1.64e-05	0.000454635	up	yes	.	.	.	.	.	.	.	.	.	.	.	.	.	.	.	.	.	.	.	.	.	.	.	.	.	.	.	.	.	.	.
TRINITY_DN9141_c0_g1	4	21	41	11.2433	0	0	0	5.07651	1.32e-05	0.000378182	up	yes	Gene.52955::TRINITY_DN9141_c0_g1::g.52955::m.52955	90-473[-]	.	.	.	.	.	.	.	.	CYT_CHIGU	80.5	E:6e-18	RecName: Full=Cystatin-1;^Eukaryota; Metazoa; Ecdysozoa; Arthropoda; Chelicerata; Arachnida; Araneae; Mygalomorphae; Theraphosidae; Chilobrachys	CYT_CHIGU	80.5	E:2e-18	RecName: Full=Cystatin-1;^Eukaryota; Metazoa; Ecdysozoa; Arthropoda; Chelicerata; Arachnida; Araneae; Mygalomorphae; Theraphosidae; Chilobrachys	PF00031.20	Cystatin	Cystatin domain	.	.	sigP:1^17^0.706^YES	.	.	.	.	GO:0005576|extracellular region	.	.
TRINITY_DN31632_c0_g2	27	15	10	8.82095	0	0	0	5.07561	8.81e-06	0.00026833	up	yes	Gene.37278::TRINITY_DN31632_c0_g2::g.37278::m.37278	220-774[-]	.	.	.	.	.	.	.	.	MYSP_RHIMP	273	E:2e-83	RecName: Full=Paramyosin;^Eukaryota; Metazoa; Ecdysozoa; Arthropoda; Chelicerata; Arachnida; Acari; Parasitiformes; Ixodida; Ixodoidea; Ixodidae; Rhipicephalinae; Rhipicephalus; Boophilus	MYSP_RHIMP	305	E:6e-97	RecName: Full=Paramyosin;^Eukaryota; Metazoa; Ecdysozoa; Arthropoda; Chelicerata; Arachnida; Acari; Parasitiformes; Ixodida; Ixodoidea; Ixodidae; Rhipicephalinae; Rhipicephalus; Boophilus	PF01576.18	Myosin_tail_1	Myosin tail	.	.	.	.	.	.	.	GO:0030016|myofibril;GO:0032982|myosin filamentGO:0016459|myosin complex	.	.
TRINITY_DN9918_c0_g1	22	10	18	8.60289	0	0	0	5.065	8.99e-06	0.000272696	up	yes	Gene.33272::TRINITY_DN9918_c0_g1::g.33272::m.33272	2-880[-]	.	.	.	.	.	.	.	.	.	.	.	.	.	.	.	.	.	.	.	.	.	sigP:1^18^0.87^YES	ExpAA=24.88^PredHel=1^Topology=i7-29o	.	.	.	.	.	.
TRINITY_DN27663_c2_g3	823	790	48	279.466	15	6	12	5.06247	6.91e-10	7.19e-08	up	yes	Gene.30039::TRINITY_DN27663_c2_g3::g.30039::m.30039	1-516[+]	.	.	.	.	gi|976901553|gb|KVH89590.1|	58.2	E:3e-08	hypothetical protein Ccrd_008428 [Cynara cardunculus var. scolymus]	.	.	.	.	.	.	.	.	.	.	.	.	.	sigP:1^39^0.646^YES	ExpAA=19.00^PredHel=1^Topology=i21-40o	.	.	.	.	.	.
TRINITY_DN23117_c1_g3	432	365	26	138.975	4	4	8	5.06206	1.48e-09	1.42e-07	up	yes	Gene.46619::TRINITY_DN23117_c1_g3::g.46619::m.46619	171-860[+]	gi|731372294|ref|XM_002263053.3|	555	E:1e-154	PREDICTED: Vitis vinifera uncharacterized LOC100254361 (LOC100254361), mRNA	gi|359472832|ref|XP_002263089.2|	361	E:2e-122	PREDICTED: uncharacterized protein LOC100254361 [Vitis vinifera]	.	.	.	.	.	.	.	.	PF00582.25	Usp	Universal stress protein family	.	.	.	.	.	GO:0006950|response to stress	.	.	.	.
TRINITY_DN23110_c0_g2	44	45	1	14.8079	0	0	0	5.06108	2.04e-05	0.000545255	up	yes	.	.	.	.	.	.	.	.	.	.	.	.	.	.	.	.	.	.	.	.	.	.	.	.	.	.	.	.	.	.	.
TRINITY_DN31638_c2_g4	134	122	18	46.0693	0	4	0	5.06102	1.58e-07	8.44e-06	up	yes	Gene.14978::TRINITY_DN31638_c2_g4::g.14978::m.14978	104-679[-]	gi|951073943|ref|XM_014636833.1|	318	E:2e-83	PREDICTED: Vigna radiata var. radiata NAC transcription factor NAM-B2-like (LOC106754769), mRNA	gi|590688741|ref|XP_007043034.1|	285	E:6e-93	NAC domain protein, IPR003441 isoform 1 [Theobroma cacao]	NC104_ARATH	238	E:1e-75	RecName: Full=NAC domain-containing protein 104 {ECO:0000305};^Eukaryota; Viridiplantae; Streptophyta; Embryophyta; Tracheophyta; Spermatophyta; Magnoliophyta; eudicotyledons; Gunneridae; Pentapetalae; rosids; malvids; Brassicales; Brassicaceae; Camelineae; Arabidopsis	NC104_ARATH	250	E:8e-83	RecName: Full=NAC domain-containing protein 104 {ECO:0000305};^Eukaryota; Viridiplantae; Streptophyta; Embryophyta; Tracheophyta; Spermatophyta; Magnoliophyta; eudicotyledons; Gunneridae; Pentapetalae; rosids; malvids; Brassicales; Brassicaceae; Camelineae; Arabidopsis	PF02365.14	NAM	No apical meristem (NAM) protein	ENOG410YHMV	(NAC) domain-containing protein	.	.	.	GO:0043067|regulation of programmed cell death;GO:0048367|shoot system development;GO:0006351|transcription, DNA-templated;GO:0010089|xylem developmentGO:0006355|regulation of transcription, DNA-templated	.	GO:0005634|nucleus	.	.
TRINITY_DN6145_c0_g2	6	24	26	9.37961	0	0	0	5.05917	1.1e-05	0.000323244	up	yes	Gene.47702::TRINITY_DN6145_c0_g2::g.47702::m.47702	3-1055[+]	gi|255721854|ref|XM_002545816.1|	462	E:1e-126	Candida tropicalis MYA-3404 vacuolar ATP synthase subunit B, mRNA	gi|528890568|gb|EPZ31141.1|	622	E:0	V-type proton ATPase subunit B [Rozella allomycis CSF55]	VATB_DROME	650	E:0	RecName: Full=V-type proton ATPase subunit B;^Eukaryota; Metazoa; Ecdysozoa; Arthropoda; Hexapoda; Insecta; Pterygota; Neoptera; Holometabola; Diptera; Brachycera; Muscomorpha; Ephydroidea; Drosophilidae; Drosophila; Sophophora	VATB_DROME	650	E:0	RecName: Full=V-type proton ATPase subunit B;^Eukaryota; Metazoa; Ecdysozoa; Arthropoda; Hexapoda; Insecta; Pterygota; Neoptera; Holometabola; Diptera; Brachycera; Muscomorpha; Ephydroidea; Drosophilidae; Drosophila; Sophophora	PF02874.22	ATP-synt_ab_N	ATP synthase alpha/beta family, beta-barrel domain	COG1156	Produces ATP from ADP in the presence of a proton gradient across the membrane. The V-type beta chain is a regulatory subunit (By similarity)	.	.	.	GO:0015991|ATP hydrolysis coupled proton transport;GO:0046034|ATP metabolic process;GO:0007035|vacuolar acidificationGO:0015992|proton transport;GO:0046034|ATP metabolic process	.	GO:0005903|brush border;GO:0005829|cytosol;GO:0005769|early endosome;GO:0048471|perinuclear region of cytoplasm;GO:0005886|plasma membrane;GO:0033181|plasma membrane proton-transporting V-type ATPase complex;GO:0000221|vacuolar proton-transporting V-type ATPase, V1 domain	K02147|ATPeV1B, ATP6B; V-type H+-transporting ATPase subunit B	map05110|Vibrio cholerae infection;map04145|Phagosome;map05120|Epithelial cell signaling in Helicobacter pylori infection;map04721|Synaptic vesicle cycle;map05323|Rheumatoid arthritis;map04966|Collecting duct acid secretion;map01100|Metabolic pathways;map00190|Oxidative phosphorylation
TRINITY_DN13597_c1_g2	6	26	24	9.33046	0	0	0	5.05885	1.1e-05	0.000321841	up	yes	.	.	.	.	.	.	.	.	.	.	.	.	.	.	.	.	.	.	.	.	.	.	.	.	.	.	.	.	.	.	.
TRINITY_DN30735_c4_g2	35	83	77	33.2609	2	2	0	5.0585	1.25e-10	1.58e-08	up	yes	.	.	.	.	.	.	.	.	.	.	.	.	.	.	.	.	.	.	.	.	.	.	.	.	.	.	.	.	.	.	.
TRINITY_DN23558_c1_g1	5	39	18	10.0844	0	0	0	5.05294	1.3e-05	0.000373477	up	yes	.	.	.	.	.	.	.	.	.	.	.	.	.	.	.	.	.	.	.	.	.	.	.	.	.	.	.	.	.	.	.
TRINITY_DN14834_c0_g1	128	16	5	25.9354	0	0	1	5.05269	6.38e-06	0.00020442	up	yes	Gene.7148::TRINITY_DN14834_c0_g1::g.7148::m.7148	174-608[+]	gi|147852704|emb|AM477871.2|	237	E:4e-59	Vitis vinifera contig VV78X100121.7, whole genome shotgun sequence	gi|225428229|ref|XP_002279305.1|	196	E:3e-60	PREDICTED: indole-3-acetic acid-induced protein ARG7-like [Vitis vinifera]	SAU66_ARATH	142	E:2e-40	RecName: Full=Auxin-responsive protein SAUR66 {ECO:0000305};^Eukaryota; Viridiplantae; Streptophyta; Embryophyta; Tracheophyta; Spermatophyta; Magnoliophyta; eudicotyledons; Gunneridae; Pentapetalae; rosids; malvids; Brassicales; Brassicaceae; Camelineae; Arabidopsis	SAU66_ARATH	150	E:3e-45	RecName: Full=Auxin-responsive protein SAUR66 {ECO:0000305};^Eukaryota; Viridiplantae; Streptophyta; Embryophyta; Tracheophyta; Spermatophyta; Magnoliophyta; eudicotyledons; Gunneridae; Pentapetalae; rosids; malvids; Brassicales; Brassicaceae; Camelineae; Arabidopsis	PF02519.13	Auxin_inducible	Auxin responsive protein	ENOG410YP87	Auxin-induced protein	.	.	.	GO:0009926|auxin polar transport;GO:0009734|auxin-activated signaling pathway;GO:0007275|multicellular organism development;GO:0046620|regulation of organ growthGO:0009733|response to auxin	.	GO:0005730|nucleolus;GO:0005634|nucleus;GO:0005886|plasma membrane	.	.
TRINITY_DN18960_c0_g1	4046	2142	79	1070.55	56	33	26	5.04771	1.41e-08	1.03e-06	up	yes	Gene.53645::TRINITY_DN18960_c0_g1::g.53645::m.53645	2520-3041[+]	gi|731383574|ref|XM_002281115.3|	1092	E:0	PREDICTED: Vitis vinifera long chain acyl-CoA synthetase 2 (LOC100257137), mRNA	gi|763748706|gb|KJB16145.1|	769	E:0	hypothetical protein B456_002G214200 [Gossypium raimondii]	LACS2_ARATH	597	E:0	RecName: Full=Long chain acyl-CoA synthetase 2;^Eukaryota; Viridiplantae; Streptophyta; Embryophyta; Tracheophyta; Spermatophyta; Magnoliophyta; eudicotyledons; Gunneridae; Pentapetalae; rosids; malvids; Brassicales; Brassicaceae; Camelineae; Arabidopsis	LACS2_ARATH	254	E:3e-79	RecName: Full=Long chain acyl-CoA synthetase 2;^Eukaryota; Viridiplantae; Streptophyta; Embryophyta; Tracheophyta; Spermatophyta; Magnoliophyta; eudicotyledons; Gunneridae; Pentapetalae; rosids; malvids; Brassicales; Brassicaceae; Camelineae; Arabidopsis	PF13193.5	AMP-binding_C	AMP-binding enzyme C-terminal domain	COG1022	Amp-dependent synthetase and ligase	.	.	.	GO:0010143|cutin biosynthetic process;GO:0050832|defense response to fungus;GO:0006631|fatty acid metabolic process;GO:0010311|lateral root formation	.	GO:0005783|endoplasmic reticulum;GO:0009506|plasmodesma	K01897|ACSL, fadD; long-chain acyl-CoA synthetase [EC:6.2.1.3];K01897|ACSL, fadD; long-chain acyl-CoA synthetase [EC:6.2.1.3]	map01212|Fatty acid metabolism;map04146|Peroxisome;map00071|Fatty acid degradation;map00061|Fatty acid biosynthesis;map03320|PPAR signaling pathway;map01100|Metabolic pathways;map04920|Adipocytokine signaling pathway;map01212|Fatty acid metabolism;map04146|Peroxisome;map00071|Fatty acid degradation;map00061|Fatty acid biosynthesis;map03320|PPAR signaling pathway;map01100|Metabolic pathways;map049…
TRINITY_DN20926_c1_g2	41	14	6	10.4066	0	0	0	5.047	1.41e-05	0.000400647	up	yes	.	.	gi|1000969969|ref|XM_002517448.2|	124	E:3e-25	PREDICTED: Ricinus communis transcription factor PRE1 (LOC8276049), mRNA	gi|823167481|ref|XP_012483673.1|	84.3	E:4e-18	PREDICTED: transcription factor PRE5-like [Gossypium raimondii]	PRE6_ARATH	73.2	E:2e-15	RecName: Full=Transcription factor PRE6;^Eukaryota; Viridiplantae; Streptophyta; Embryophyta; Tracheophyta; Spermatophyta; Magnoliophyta; eudicotyledons; Gunneridae; Pentapetalae; rosids; malvids; Brassicales; Brassicaceae; Camelineae; Arabidopsis	.	.	.	.	.	.	.	ENOG410Z0M7	transcription factor bHLH135-like	.	.	.	GO:0040008|regulation of growth;GO:0006355|regulation of transcription, DNA-templated;GO:0009416|response to light stimulus;GO:0006351|transcription, DNA-templated	.	GO:0005737|cytoplasm;GO:0005634|nucleus	.	.
TRINITY_DN23429_c2_g1	3194	1085	63	749.75	45	14	17	5.04492	4.11e-08	2.6e-06	up	yes	Gene.51251::TRINITY_DN23429_c2_g1::g.51251::m.51251	458-1414[+]	.	.	.	.	gi|590570630|ref|XP_007011393.1|	329	E:3e-102	Leucine-rich repeat protein kinase family protein isoform 2 [Theobroma cacao]	Y5830_ARATH	246	E:4e-72	RecName: Full=Probable inactive receptor kinase At5g58300;^Eukaryota; Viridiplantae; Streptophyta; Embryophyta; Tracheophyta; Spermatophyta; Magnoliophyta; eudicotyledons; Gunneridae; Pentapetalae; rosids; malvids; Brassicales; Brassicaceae; Camelineae; Arabidopsis	Y5830_ARATH	286	E:3e-89	RecName: Full=Probable inactive receptor kinase At5g58300;^Eukaryota; Viridiplantae; Streptophyta; Embryophyta; Tracheophyta; Spermatophyta; Magnoliophyta; eudicotyledons; Gunneridae; Pentapetalae; rosids; malvids; Brassicales; Brassicaceae; Camelineae; Arabidopsis	PF08263.11	LRRNT_2	Leucine rich repeat N-terminal domain	ENOG4111F0S	inactive receptor kinase	sigP:1^24^0.643^YES	ExpAA=39.90^PredHel=2^Topology=i5-27o264-286i	.	.	.	GO:0016021|integral component of membrane;GO:0005886|plasma membrane	.	.
TRINITY_DN24610_c1_g2	45	217	6	42.7955	0	1	2	5.0397	1.12e-06	4.75e-05	up	yes	Gene.19528::TRINITY_DN24610_c1_g2::g.19528::m.19528	196-1431[+]	gi|731400767|ref|XM_002277197.3|	675	E:0	PREDICTED: Vitis vinifera growth-regulating factor 3 (LOC100249368), mRNA	gi|731400768|ref|XP_002277233.3|	464	E:2e-157	PREDICTED: growth-regulating factor 3 [Vitis vinifera]	GRF4_ARATH	234	E:1e-69	RecName: Full=Growth-regulating factor 4;^Eukaryota; Viridiplantae; Streptophyta; Embryophyta; Tracheophyta; Spermatophyta; Magnoliophyta; eudicotyledons; Gunneridae; Pentapetalae; rosids; malvids; Brassicales; Brassicaceae; Camelineae; Arabidopsis	GRF4_ARATH	284	E:4e-90	RecName: Full=Growth-regulating factor 4;^Eukaryota; Viridiplantae; Streptophyta; Embryophyta; Tracheophyta; Spermatophyta; Magnoliophyta; eudicotyledons; Gunneridae; Pentapetalae; rosids; malvids; Brassicales; Brassicaceae; Camelineae; Arabidopsis	PF08880.10	QLQ	QLQ	ENOG410Y9TR	growth-regulating factor	.	.	.	GO:0048366|leaf development;GO:0006355|regulation of transcription, DNA-templated;GO:0006351|transcription, DNA-templatedGO:0006355|regulation of transcription, DNA-templated	.	GO:0005634|nucleusGO:0005634|nucleus	.	.
TRINITY_DN8048_c0_g1	6	14	40	10.3388	0	0	0	5.03678	1.48e-05	0.000418567	up	yes	Gene.16586::TRINITY_DN8048_c0_g1::g.16586::m.16586	140-1195[-]	.	.	.	.	gi|326501772|dbj|BAK02675.1|	403	E:4e-136	predicted protein [Hordeum vulgare subsp. vulgare]	CATL_DROME	437	E:6e-150	RecName: Full=Cathepsin L;^Eukaryota; Metazoa; Ecdysozoa; Arthropoda; Hexapoda; Insecta; Pterygota; Neoptera; Holometabola; Diptera; Brachycera; Muscomorpha; Ephydroidea; Drosophilidae; Drosophila; Sophophora	CATL_DROME	437	E:6e-151	RecName: Full=Cathepsin L;^Eukaryota; Metazoa; Ecdysozoa; Arthropoda; Hexapoda; Insecta; Pterygota; Neoptera; Holometabola; Diptera; Brachycera; Muscomorpha; Ephydroidea; Drosophilidae; Drosophila; Sophophora	PF08246.11	Inhibitor_I29	Cathepsin propeptide inhibitor domain (I29)	COG4870	cathepsin	sigP:1^18^0.924^YES	.	.	GO:0048102|autophagic cell death;GO:0007586|digestion;GO:0006508|proteolysis;GO:0051603|proteolysis involved in cellular protein catabolic process;GO:0035071|salivary gland cell autophagic cell deathGO:0006508|proteolysis	.	GO:0005615|extracellular space;GO:0045169|fusome;GO:0005764|lysosome	K01365|CTSL; cathepsin L [EC:3.4.22.15]	map05205|Proteoglycans in cancer;map05323|Rheumatoid arthritis;map04142|Lysosome;map04145|Phagosome;map04612|Antigen processing and presentation
TRINITY_DN30337_c2_g1	130	129	230	85.3525	2	9	0	5.03506	6.78e-11	9.19e-09	up	yes	.	.	.	.	.	.	.	.	.	.	.	.	.	.	.	.	.	.	.	.	.	.	.	.	.	.	.	.	.	.	.
TRINITY_DN16897_c2_g5	971	1864	624	579.887	59	7	8	5.03481	7.94e-11	1.06e-08	up	yes	Gene.34910::TRINITY_DN16897_c2_g5::g.34910::m.34910	71-1153[-]	gi|720046565|ref|XM_010272243.1|	787	E:0	PREDICTED: Nelumbo nucifera xylem cysteine proteinase 1 (LOC104606845), mRNA	gi|566167871|ref|XP_006384862.1|	598	E:0	XYLEM CYSTEINE PEPTIDASE 1 family protein [Populus trichocarpa]	XCP1_ARATH	554	E:0	RecName: Full=Cysteine protease XCP1 {ECO:0000305};^Eukaryota; Viridiplantae; Streptophyta; Embryophyta; Tracheophyta; Spermatophyta; Magnoliophyta; eudicotyledons; Gunneridae; Pentapetalae; rosids; malvids; Brassicales; Brassicaceae; Camelineae; Arabidopsis	XCP1_ARATH	554	E:0	RecName: Full=Cysteine protease XCP1 {ECO:0000305};^Eukaryota; Viridiplantae; Streptophyta; Embryophyta; Tracheophyta; Spermatophyta; Magnoliophyta; eudicotyledons; Gunneridae; Pentapetalae; rosids; malvids; Brassicales; Brassicaceae; Camelineae; Arabidopsis	PF08246.11	Inhibitor_I29	Cathepsin propeptide inhibitor domain (I29)	COG4870	cathepsin	.	ExpAA=22.18^PredHel=1^Topology=i13-35o	.	GO:0010623|programmed cell death involved in cell development;GO:0051603|proteolysis involved in cellular protein catabolic processGO:0006508|proteolysis	.	GO:0005615|extracellular space;GO:0005764|lysosome;GO:0005634|nucleus;GO:0000325|plant-type vacuole;GO:0005886|plasma membrane	K16290|XCP; xylem cysteine proteinase [EC:3.4.22.-]	.
TRINITY_DN14241_c0_g6	23	73	1	15.4347	0	0	0	5.02738	2.56e-05	0.000660809	up	yes	.	.	.	.	.	.	gi|302143663|emb|CBI22416.3|	88.2	E:2e-20	unnamed protein product [Vitis vinifera]	DRL24_ARATH	49.7	E:1e-06	RecName: Full=Probable disease resistance protein At4g14610;^Eukaryota; Viridiplantae; Streptophyta; Embryophyta; Tracheophyta; Spermatophyta; Magnoliophyta; eudicotyledons; Gunneridae; Pentapetalae; rosids; malvids; Brassicales; Brassicaceae; Camelineae; Arabidopsis	.	.	.	.	.	.	.	.	.	.	.	.	GO:0006952|defense response;GO:0007165|signal transduction	.	GO:0005886|plasma membrane	.	.
TRINITY_DN26327_c1_g2	211	482	1	112.229	4	0	2	5.02143	6.16e-06	0.000198072	up	yes	.	.	gi|731378341|ref|XM_002272568.2|	309	E:8e-81	PREDICTED: Vitis vinifera uncharacterized LOC100258722 (LOC100258722), mRNA	gi|225425996|ref|XP_002272604.1|	168	E:2e-50	PREDICTED: uncharacterized protein LOC100258722 [Vitis vinifera]	SBT25_ARATH	54.7	E:2e-07	RecName: Full=Subtilisin-like protease SBT2.5 {ECO:0000303|PubMed:16193095};^Eukaryota; Viridiplantae; Streptophyta; Embryophyta; Tracheophyta; Spermatophyta; Magnoliophyta; eudicotyledons; Gunneridae; Pentapetalae; rosids; malvids; Brassicales; Brassicaceae; Camelineae; Arabidopsis	.	.	.	.	.	.	.	COG1404	peptidase (S8 and S53, subtilisin, kexin, sedolisin	.	.	.	.	.	GO:0005618|cell wall;GO:0016020|membrane	.	.
TRINITY_DN34184_c0_g1	9	12	32	9.1299	0	0	0	5.0163	1.38e-05	0.000394112	up	yes	Gene.53818::TRINITY_DN34184_c0_g1::g.53818::m.53818	65-802[+]	gi|556017658|gb|KF658647.1|	91.6	E:4e-15	Vicia faba microsatellite NAC_VF_426 sequence	gi|168002136|ref|XP_001753770.1|	349	E:8e-118	predicted protein [Physcomitrella patens]	RS2_DROME	375	E:1e-129	RecName: Full=40S ribosomal protein S2;^Eukaryota; Metazoa; Ecdysozoa; Arthropoda; Hexapoda; Insecta; Pterygota; Neoptera; Holometabola; Diptera; Brachycera; Muscomorpha; Ephydroidea; Drosophilidae; Drosophila; Sophophora	RS2_ICTPU	380	E:6e-132	RecName: Full=40S ribosomal protein S2;^Eukaryota; Metazoa; Chordata; Craniata; Vertebrata; Euteleostomi; Actinopterygii; Neopterygii; Teleostei; Ostariophysi; Siluriformes; Ictaluridae; Ictalurus	PF00333.19	Ribosomal_S5	Ribosomal protein S5, N-terminal domain	.	.	.	.	.	GO:0006412|translationGO:0006412|translation	.	GO:0015935|small ribosomal subunitGO:0005840|ribosome	K02981|RP-S2e, RPS2; small subunit ribosomal protein S2e	map03010|Ribosome
TRINITY_DN27924_c0_g2	196	140	16	59.6641	2	4	0	5.01241	5.91e-08	3.57e-06	up	yes	Gene.1481::TRINITY_DN27924_c0_g2::g.1481::m.1481	2-451[+]	gi|697124012|ref|XM_009617705.1|	191	E:2e-45	PREDICTED: Nicotiana tomentosiformis centromere-associated protein E (LOC104108626), transcript variant X1, mRNA	gi|697124013|ref|XP_009616000.1|	97.4	E:1e-20	PREDICTED: centromere-associated protein E isoform X1 [Nicotiana tomentosiformis]	.	.	.	.	.	.	.	.	.	.	.	.	.	.	.	.	.	.	.	.	.
TRINITY_DN34234_c0_g1	2	22	51	12.8303	0	0	0	5.01088	2.3e-05	0.00060343	up	yes	Gene.48568::TRINITY_DN34234_c0_g1::g.48568::m.48568	3-1310[+]	gi|301087190|gb|GU320773.1|	342	E:2e-90	Arachis diogoi clone ADAF81 putative ATP-dependent RNA helicase eIF4a mRNA, partial cds	gi|907099127|gb|KND04363.1|	638	E:0	ATP-dependent RNA helicase eIF4A [Spizellomyces punctatus DAOM BR117]	IF4A1_MOUSE	644	E:0	RecName: Full=Eukaryotic initiation factor 4A-I;^Eukaryota; Metazoa; Chordata; Craniata; Vertebrata; Euteleostomi; Mammalia; Eutheria; Euarchontoglires; Glires; Rodentia; Myomorpha; Muroidea; Muridae; Murinae; Mus; Mus	IF4A1_MOUSE	642	E:0	RecName: Full=Eukaryotic initiation factor 4A-I;^Eukaryota; Metazoa; Chordata; Craniata; Vertebrata; Euteleostomi; Mammalia; Eutheria; Euarchontoglires; Glires; Rodentia; Myomorpha; Muroidea; Muridae; Murinae; Mus; Mus	PF00270.28	DEAD	DEAD/DEAH box helicase	COG0513	purine NTP-dependent helicase activity	.	.	.	GO:0010468|regulation of gene expression;GO:0010501|RNA secondary structure unwinding;GO:0006413|translational initiation	.	GO:0005737|cytoplasm;GO:0070062|extracellular exosome;GO:0031012|extracellular matrix;GO:0016020|membrane;GO:0005730|nucleolus	K03257|EIF4A; translation initiation factor 4A	map03013|RNA transport
TRINITY_DN18204_c2_g1	662	653	494	313.134	11	26	18	5.00243	1.54e-32	5.48e-29	up	yes	Gene.47255::TRINITY_DN18204_c2_g1::g.47255::m.47255	2-418[-]	gi|1000953694|ref|XM_015723012.1|	484	E:8e-134	PREDICTED: Ricinus communis two-component response regulator-like APRR7 (LOC8283840), transcript variant X5, mRNA	gi|802682479|ref|XP_012082256.1|	248	E:1e-75	PREDICTED: two-component response regulator-like APRR7 [Jatropha curcas]	APRR7_ARATH	190	E:1e-55	RecName: Full=Two-component response regulator-like APRR7;^Eukaryota; Viridiplantae; Streptophyta; Embryophyta; Tracheophyta; Spermatophyta; Magnoliophyta; eudicotyledons; Gunneridae; Pentapetalae; rosids; malvids; Brassicales; Brassicaceae; Camelineae; Arabidopsis	APRR7_ARATH	192	E:2e-56	RecName: Full=Two-component response regulator-like APRR7;^Eukaryota; Viridiplantae; Streptophyta; Embryophyta; Tracheophyta; Spermatophyta; Magnoliophyta; eudicotyledons; Gunneridae; Pentapetalae; rosids; malvids; Brassicales; Brassicaceae; Camelineae; Arabidopsis	PF00072.23	Response_reg	Response regulator receiver domain	COG5641	Transcription factor	.	ExpAA=16.82^PredHel=1^Topology=o10-27i	.	GO:0007623|circadian rhythm;GO:0045892|negative regulation of transcription, DNA-templated;GO:0000160|phosphorelay signal transduction system;GO:0010017|red or far-red light signaling pathway;GO:0006355|regulation of transcription, DNA-templated;GO:0006351|transcription, DNA-templatedGO:0000160|phosphorelay signal transduction system	.	GO:0005739|mitochondrion;GO:0005634|nucleus	K12129|PRR7; pseudo-response regulator 7	map04712|Circadian rhythm - plant
TRINITY_DN15777_c7_g1	40	18	4	10.4898	0	0	0	5.00068	1.89e-05	0.000511277	up	yes	.	.	.	.	.	.	.	.	.	.	.	.	.	.	.	.	.	.	.	.	.	.	.	.	.	.	.	.	.	.	.
TRINITY_DN16301_c5_g2	8	28	15	8.38319	0	0	0	5.00025	1.33e-05	0.000382219	up	yes	.	.	.	.	.	.	.	.	.	.	.	.	.	.	.	.	.	.	.	.	.	.	.	.	.	.	.	.	.	.	.
TRINITY_DN15130_c2_g7	55	63	72	32.8086	4	0	0	4.99877	5.12e-10	5.61e-08	up	yes	Gene.15352::TRINITY_DN15130_c2_g7::g.15352::m.15352	74-712[-]	gi|731413546|ref|XM_002265378.3|	451	E:2e-123	PREDICTED: Vitis vinifera uncharacterized LOC100244781 (LOC100244781), mRNA	gi|743846565|ref|XP_011027771.1|	350	E:6e-119	PREDICTED: uncharacterized protein LOC105127982 [Populus euphratica]	.	.	.	.	.	.	.	.	PF05078.11	DUF679	Protein of unknown function (DUF679)	.	.	.	ExpAA=78.54^PredHel=4^Topology=i48-70o80-99i144-161o176-198i	.	.	.	.	.	.
TRINITY_DN24956_c2_g1	193	99	574	154.44	12	1	6	4.99498	1.26e-09	1.23e-07	up	yes	Gene.39771::TRINITY_DN24956_c2_g1::g.39771::m.39771	296-1564[-]	.	.	.	.	gi|224060435|ref|XP_002300198.1|	408	E:1e-134	hypothetical protein POPTR_0001s31750g [Populus trichocarpa]	BEATH_CLABR	255	E:5e-77	RecName: Full=Acetyl-CoA-benzylalcohol acetyltransferase;^Eukaryota; Viridiplantae; Streptophyta; Embryophyta; Tracheophyta; Spermatophyta; Magnoliophyta; eudicotyledons; Gunneridae; Pentapetalae; rosids; malvids; Myrtales; Onagraceae; Onagroideae; Onagreae; Clarkia	BEATH_CLABR	260	E:5e-80	RecName: Full=Acetyl-CoA-benzylalcohol acetyltransferase;^Eukaryota; Viridiplantae; Streptophyta; Embryophyta; Tracheophyta; Spermatophyta; Magnoliophyta; eudicotyledons; Gunneridae; Pentapetalae; rosids; malvids; Myrtales; Onagraceae; Onagroideae; Onagreae; Clarkia	PF02458.14	Transferase	Transferase family	.	.	.	.	.	.	.	.	.	.
TRINITY_DN2944_c0_g1	4	10	58	12.5837	0	0	0	4.99347	2.48e-05	0.000642815	up	yes	Gene.48607::TRINITY_DN2944_c0_g1::g.48607::m.48607	159-692[-]	gi|160956681|emb|CU231192.1|	213	E:9e-52	Populus EST from mild drought-stressed leaves	gi|326498465|dbj|BAJ98660.1|	196	E:1e-58	predicted protein [Hordeum vulgare subsp. vulgare]	FRIS_LYMST	241	E:1e-77	RecName: Full=Soma ferritin;^Eukaryota; Metazoa; Lophotrochozoa; Mollusca; Gastropoda; Heterobranchia; Euthyneura; Panpulmonata; Hygrophila; Lymnaeoidea; Lymnaeidae; Lymnaea	FRIS_LYMST	267	E:6e-90	RecName: Full=Soma ferritin;^Eukaryota; Metazoa; Lophotrochozoa; Mollusca; Gastropoda; Heterobranchia; Euthyneura; Panpulmonata; Hygrophila; Lymnaeoidea; Lymnaeidae; Lymnaea	PF00210.23	Ferritin	Ferritin-like domain	.	.	.	.	.	GO:0006879|cellular iron ion homeostasis;GO:0006826|iron ion transportGO:0006879|cellular iron ion homeostasis;GO:0055114|oxidation-reduction process	.	GO:0005737|cytoplasm	.	.
TRINITY_DN22535_c1_g9	3	28	32	10.5393	0	0	0	4.99037	2.03e-05	0.00054222	up	yes	Gene.32071::TRINITY_DN22535_c1_g9::g.32071::m.32071	219-1556[-]	gi|1000957159|ref|XM_002523128.2|	588	E:2e-164	PREDICTED: Ricinus communis tubulin beta chain (LOC8265507), mRNA	gi|902550499|gb|AKR76260.1|	814	E:0	beta-1 tubulin [Dendrobium catenatum]	TBB4_XENLA	821	E:0	RecName: Full=Tubulin beta-4 chain;^Eukaryota; Metazoa; Chordata; Craniata; Vertebrata; Euteleostomi; Amphibia; Batrachia; Anura; Pipoidea; Pipidae; Xenopodinae; Xenopus; Xenopus	TBB4_CAEEL	863	E:0	RecName: Full=Tubulin beta-4 chain;^Eukaryota; Metazoa; Ecdysozoa; Nematoda; Chromadorea; Rhabditida; Rhabditoidea; Rhabditidae; Peloderinae; Caenorhabditis	PF00091.24	Tubulin	Tubulin/FtsZ family, GTPase domain	COG5023	protein polymerization	.	.	.	GO:0007017|microtubule-based process	.	GO:0005879|axonemal microtubule;GO:0005737|cytoplasm	K07375|TUBB; tubulin beta	map05130|Pathogenic Escherichia coli infection;map04145|Phagosome;map04540|Gap junction
TRINITY_DN1233_c0_g1	6	28	19	8.74623	0	0	0	4.98952	1.54e-05	0.0004311	up	yes	Gene.52636::TRINITY_DN1233_c0_g1::g.52636::m.52636	114-596[+]	gi|255726173|ref|XM_002547967.1|	122	E:1e-24	Candida tropicalis MYA-3404 vacuolar ATP synthase 16 kDa proteolipid subunit, mRNA	gi|388504474|gb|AFK40303.1|	201	E:6e-62	unknown [Lotus japonicus]	VATL_AEDAE	205	E:8e-65	RecName: Full=V-type proton ATPase 16 kDa proteolipid subunit;^Eukaryota; Metazoa; Ecdysozoa; Arthropoda; Hexapoda; Insecta; Pterygota; Neoptera; Holometabola; Diptera; Nematocera; Culicoidea; Culicidae; Culicinae; Aedini; Aedes; Stegomyia	VATL_AEDAE	238	E:4e-79	RecName: Full=V-type proton ATPase 16 kDa proteolipid subunit;^Eukaryota; Metazoa; Ecdysozoa; Arthropoda; Hexapoda; Insecta; Pterygota; Neoptera; Holometabola; Diptera; Nematocera; Culicoidea; Culicidae; Culicinae; Aedini; Aedes; Stegomyia	PF00137.20	ATP-synt_C	ATP synthase subunit C	COG0636	F(1)F(0) ATP synthase produces ATP from ADP in the presence of a proton or sodium gradient. F-type ATPases consist of two structural domains, F(1) containing the extramembraneous catalytic core and F(0) containing the membrane proton channel, linked together by a central stalk and a peripheral stalk. During catalysis, ATP synthesis in the catalytic domain of F(1) is coupled via a rotary mechanism…	.	ExpAA=91.26^PredHel=4^Topology=o13-35i56-78o93-115i128-150o	.	GO:0015991|ATP hydrolysis coupled proton transportGO:0015991|ATP hydrolysis coupled proton transport	.	GO:0016021|integral component of membrane;GO:0033179|proton-transporting V-type ATPase, V0 domain;GO:0005774|vacuolar membraneGO:0033177|proton-transporting two-sector ATPase complex, proton-transporting domain	K02155|ATPeV0C, ATP6L; V-type H+-transporting ATPase 16kDa proteolipid subunit	map05110|Vibrio cholerae infection;map04142|Lysosome;map04145|Phagosome;map05120|Epithelial cell signaling in Helicobacter pylori infection;map05152|Tuberculosis;map04721|Synaptic vesicle cycle;map05323|Rheumatoid arthritis;map04966|Collecting duct acid secretion;map01100|Metabolic pathways;map00190|Oxidative phosphorylation
TRINITY_DN17059_c0_g3	9	12	30	8.77318	0	0	0	4.98642	1.57e-05	0.000437206	up	yes	.	.	.	.	.	.	.	.	.	.	.	.	.	.	.	.	.	.	.	.	.	.	.	.	.	.	.	.	.	.	.
TRINITY_DN12678_c0_g1	1009	648	21	284.939	18	6	6	4.9861	6.47e-08	3.83e-06	up	yes	Gene.37383::TRINITY_DN12678_c0_g1::g.37383::m.37383	231-1568[-]	gi|731401367|ref|XM_010655953.1|	968	E:0	PREDICTED: Vitis vinifera aspartic proteinase PCS1 (LOC100251125), mRNA	gi|731401368|ref|XP_010654255.1|	724	E:0	PREDICTED: aspartic proteinase PCS1 [Vitis vinifera]	PCS1L_ARATH	555	E:0	RecName: Full=Aspartic proteinase PCS1;^Eukaryota; Viridiplantae; Streptophyta; Embryophyta; Tracheophyta; Spermatophyta; Magnoliophyta; eudicotyledons; Gunneridae; Pentapetalae; rosids; malvids; Brassicales; Brassicaceae; Camelineae; Arabidopsis	PCS1L_ARATH	555	E:0	RecName: Full=Aspartic proteinase PCS1;^Eukaryota; Viridiplantae; Streptophyta; Embryophyta; Tracheophyta; Spermatophyta; Magnoliophyta; eudicotyledons; Gunneridae; Pentapetalae; rosids; malvids; Brassicales; Brassicaceae; Camelineae; Arabidopsis	PF14543.5	TAXi_N	Xylanase inhibitor N-terminal	ENOG410XNV7	aspartic	.	.	.	GO:0012501|programmed cell death;GO:0030163|protein catabolic process	.	GO:0005783|endoplasmic reticulum	.	.
TRINITY_DN15690_c1_g1	48	16	22	14.9547	1	0	0	4.98563	8.46e-07	3.7e-05	up	yes	.	.	gi|731383018|ref|XM_010649105.1|	163	E:5e-37	PREDICTED: Vitis vinifera auxin-induced protein X15-like (LOC100853258), mRNA	gi|590684948|ref|XP_007041974.1|	63.5	E:1e-20	SAUR-like auxin-responsive protein family, putative [Theobroma cacao]	AXX15_SOYBN	58.9	E:1e-10	RecName: Full=Auxin-induced protein X15;^Eukaryota; Viridiplantae; Streptophyta; Embryophyta; Tracheophyta; Spermatophyta; Magnoliophyta; eudicotyledons; Gunneridae; Pentapetalae; rosids; fabids; Fabales; Fabaceae; Papilionoideae; Phaseoleae; Glycine; Soja	.	.	.	.	.	.	.	ENOG410Z28U	auxin-induced protein	.	.	.	GO:0009734|auxin-activated signaling pathway	.	.	.	.
TRINITY_DN13986_c0_g4	13	7	34	9.41849	0	0	0	4.98456	1.77e-05	0.000485629	up	yes	.	.	.	.	.	.	.	.	.	.	.	.	.	.	.	.	.	.	.	.	.	.	.	.	.	.	.	.	.	.	.
TRINITY_DN17223_c1_g1	74	39	4	19.8311	0	1	0	4.98143	4.5e-06	0.000152724	up	yes	Gene.14163::TRINITY_DN17223_c1_g1::g.14163::m.14163	16-1497[-]	gi|645222325|ref|XM_008248315.1|	832	E:0	PREDICTED: Prunus mume receptor-like cytosolic serine/threonine-protein kinase RBK2 (LOC103344696), transcript variant X1, mRNA	gi|702448622|ref|XP_010025133.1|	615	E:0	PREDICTED: receptor-like cytosolic serine/threonine-protein kinase RBK2 [Eucalyptus grandis]	RBK2_ARATH	527	E:0	RecName: Full=Receptor-like cytosolic serine/threonine-protein kinase RBK2;^Eukaryota; Viridiplantae; Streptophyta; Embryophyta; Tracheophyta; Spermatophyta; Magnoliophyta; eudicotyledons; Gunneridae; Pentapetalae; rosids; malvids; Brassicales; Brassicaceae; Camelineae; Arabidopsis	RBK2_ARATH	565	E:0	RecName: Full=Receptor-like cytosolic serine/threonine-protein kinase RBK2;^Eukaryota; Viridiplantae; Streptophyta; Embryophyta; Tracheophyta; Spermatophyta; Magnoliophyta; eudicotyledons; Gunneridae; Pentapetalae; rosids; malvids; Brassicales; Brassicaceae; Camelineae; Arabidopsis	PF00069.24	Pkinase	Protein kinase domain	COG0515	Serine Threonine protein kinase	.	.	.	GO:0007166|cell surface receptor signaling pathway;GO:0006468|protein phosphorylationGO:0006468|protein phosphorylation	.	GO:0005737|cytoplasm;GO:0005634|nucleus;GO:0005886|plasma membrane	.	.
TRINITY_DN20907_c0_g2	5	18	33	9.5302	0	0	0	4.98089	1.85e-05	0.000504036	up	yes	Gene.26172::TRINITY_DN20907_c0_g2::g.26172::m.26172	51-716[-]	gi|568820954|ref|XM_006464901.1|	145	E:3e-31	PREDICTED: Citrus sinensis 60S ribosomal protein L10 (LOC102625379), mRNA	gi|914965749|ref|XP_013239571.1|	346	E:2e-117	hypothetical protein DI09_10p410 [Mitosporidium daphniae]	RL10_PONAB	359	E:3e-124	RecName: Full=60S ribosomal protein L10;^Eukaryota; Metazoa; Chordata; Craniata; Vertebrata; Euteleostomi; Mammalia; Eutheria; Euarchontoglires; Primates; Haplorrhini; Catarrhini; Hominidae; Pongo	RL10_PONAB	360	E:3e-125	RecName: Full=60S ribosomal protein L10;^Eukaryota; Metazoa; Chordata; Craniata; Vertebrata; Euteleostomi; Mammalia; Eutheria; Euarchontoglires; Primates; Haplorrhini; Catarrhini; Hominidae; Pongo	PF00252.17	Ribosomal_L16	Ribosomal protein L16p/L10e	COG0197	Binds 23S rRNA and is also seen to make contacts with the A and possibly P site tRNAs (By similarity)	.	.	.	GO:0006412|translationGO:0006412|translation	.	GO:0005840|ribosomeGO:0005840|ribosome	K02866|RP-L10e, RPL10; large subunit ribosomal protein L10e	map03010|Ribosome
TRINITY_DN26386_c1_g1	3495	4968	4970	2329.3	96	187	141	4.9802	6.58e-40	5.71e-36	up	yes	Gene.44709::TRINITY_DN26386_c1_g1::g.44709::m.44709	63-1967[+]	gi|1001017090|gb|KU701130.1|	2444	E:0	Loropetalum chinense isolate TQOO_2146593 putative LOV domain-containing protein mRNA, complete cds	gi|1001017091|gb|AML78785.1|	1093	E:0	putative LOV domain-containing protein [Loropetalum chinense]	ADO3_ARATH	965	E:0	RecName: Full=Adagio protein 3;^Eukaryota; Viridiplantae; Streptophyta; Embryophyta; Tracheophyta; Spermatophyta; Magnoliophyta; eudicotyledons; Gunneridae; Pentapetalae; rosids; malvids; Brassicales; Brassicaceae; Camelineae; Arabidopsis	ADO3_ARATH	1035	E:0	RecName: Full=Adagio protein 3;^Eukaryota; Viridiplantae; Streptophyta; Embryophyta; Tracheophyta; Spermatophyta; Magnoliophyta; eudicotyledons; Gunneridae; Pentapetalae; rosids; malvids; Brassicales; Brassicaceae; Camelineae; Arabidopsis	PF13426.6	PAS_9	PAS domain	ENOG410XRGE	Component of an E3 ubiquitin ligase complex that plays a central role in blue light-dependent circadian cycles. Acts as a blue light photoreceptor, due to the presence of FMN, that mediates light-regulated protein degradation of critical clock components by targeting them to the proteasome complex	.	.	.	GO:0007623|circadian rhythm;GO:0009908|flower development;GO:0009911|positive regulation of flower development;GO:0016567|protein ubiquitination;GO:0018298|protein-chromophore linkage;GO:0010468|regulation of gene expression;GO:0006355|regulation of transcription, DNA-templated;GO:0009637|response to blue lightGO:0006355|regulation of transcription, DNA-templated	.	GO:0005737|cytoplasm;GO:0005634|nucleus	K12116|FKF1; flavin-binding kelch repeat F-box protein 1	map04712|Circadian rhythm - plant
TRINITY_DN17020_c0_g1	70	12	2	14.4664	0	0	0	4.97304	3.2e-05	0.000800302	up	yes	Gene.3230::TRINITY_DN17020_c0_g1::g.3230::m.3230	1-1635[-]	gi|731413345|ref|XM_002267638.3|	763	E:0	PREDICTED: Vitis vinifera trihelix transcription factor PTL-like (LOC100255868), mRNA	gi|731413346|ref|XP_002267674.3|	606	E:0	PREDICTED: trihelix transcription factor PTL-like [Vitis vinifera]	PTL_ARATH	333	E:1e-104	RecName: Full=Trihelix transcription factor PTL;^Eukaryota; Viridiplantae; Streptophyta; Embryophyta; Tracheophyta; Spermatophyta; Magnoliophyta; eudicotyledons; Gunneridae; Pentapetalae; rosids; malvids; Brassicales; Brassicaceae; Camelineae; Arabidopsis	PTL_ARATH	352	E:6e-112	RecName: Full=Trihelix transcription factor PTL;^Eukaryota; Viridiplantae; Streptophyta; Embryophyta; Tracheophyta; Spermatophyta; Magnoliophyta; eudicotyledons; Gunneridae; Pentapetalae; rosids; malvids; Brassicales; Brassicaceae; Camelineae; Arabidopsis	PF13837.5	Myb_DNA-bind_4	Myb/SANT-like DNA-binding domain	ENOG410YYXY	Transcription factor	.	.	.	GO:0048498|establishment of petal orientation;GO:0046621|negative regulation of organ growth;GO:0090428|perianth development;GO:0048441|petal development;GO:0009909|regulation of flower development;GO:0006355|regulation of transcription, DNA-templated;GO:0010200|response to chitin;GO:0048442|sepal development;GO:0006351|transcription, DNA-templated	.	GO:0005634|nucleus	.	.
TRINITY_DN4572_c0_g1	28	70	26	20.6292	2	0	0	4.97284	6.56e-08	3.88e-06	up	yes	Gene.4556::TRINITY_DN4572_c0_g1::g.4556::m.4556	51-527[-]	gi|123692320|emb|AM482921.1|	320	E:3e-84	Vitis vinifera, whole genome shotgun sequence, contig VV78X240918.5, clone ENTAV 115	gi|297745775|emb|CBI15831.3|	204	E:6e-64	unnamed protein product [Vitis vinifera]	OPF17_ARATH	128	E:2e-35	RecName: Full=Transcription repressor OFP17;^Eukaryota; Viridiplantae; Streptophyta; Embryophyta; Tracheophyta; Spermatophyta; Magnoliophyta; eudicotyledons; Gunneridae; Pentapetalae; rosids; malvids; Brassicales; Brassicaceae; Camelineae; Arabidopsis	OPF17_ARATH	130	E:9e-37	RecName: Full=Transcription repressor OFP17;^Eukaryota; Viridiplantae; Streptophyta; Embryophyta; Tracheophyta; Spermatophyta; Magnoliophyta; eudicotyledons; Gunneridae; Pentapetalae; rosids; malvids; Brassicales; Brassicaceae; Camelineae; Arabidopsis	.	.	.	ENOG410YX8K	NA	.	.	.	GO:0045892|negative regulation of transcription, DNA-templated;GO:0006351|transcription, DNA-templated	.	GO:0005634|nucleus	.	.
TRINITY_DN15850_c1_g2	25	9	14	8.26125	0	0	0	4.96862	1.58e-05	0.000441064	up	yes	Gene.23589::TRINITY_DN15850_c1_g2::g.23589::m.23589	3-962[+]	gi|147854372|emb|AM465258.2|	130	E:1e-26	Vitis vinifera contig VV78X078303.12, whole genome shotgun sequence	gi|225464123|ref|XP_002265783.1|	422	E:2e-143	PREDICTED: cytosolic sulfotransferase 15 [Vitis vinifera]	SOT15_ARATH	348	E:1e-115	RecName: Full=Cytosolic sulfotransferase 15;^Eukaryota; Viridiplantae; Streptophyta; Embryophyta; Tracheophyta; Spermatophyta; Magnoliophyta; eudicotyledons; Gunneridae; Pentapetalae; rosids; malvids; Brassicales; Brassicaceae; Camelineae; Arabidopsis	SOT15_ARATH	348	E:6e-117	RecName: Full=Cytosolic sulfotransferase 15;^Eukaryota; Viridiplantae; Streptophyta; Embryophyta; Tracheophyta; Spermatophyta; Magnoliophyta; eudicotyledons; Gunneridae; Pentapetalae; rosids; malvids; Brassicales; Brassicaceae; Camelineae; Arabidopsis	PF00685.26	Sulfotransfer_1	Sulfotransferase domain	ENOG4111H56	Sulfotransferase	.	.	.	GO:0009694|jasmonic acid metabolic process;GO:0009753|response to jasmonic acid	.	GO:0005737|cytoplasm	.	.
TRINITY_DN18285_c0_g5	113	247	42	66.5473	6	2	0	4.96697	4.25e-09	3.56e-07	up	yes	.	.	gi|731391768|ref|XM_010652573.1|	357	E:5e-95	PREDICTED: Vitis vinifera uncharacterized protein At3g28850 (LOC100244897), mRNA	gi|731391769|ref|XP_010650875.1|	325	E:9e-107	PREDICTED: uncharacterized protein At3g28850 [Vitis vinifera]	Y5986_ARATH	139	E:2e-35	RecName: Full=Uncharacterized protein At5g39865;^Eukaryota; Viridiplantae; Streptophyta; Embryophyta; Tracheophyta; Spermatophyta; Magnoliophyta; eudicotyledons; Gunneridae; Pentapetalae; rosids; malvids; Brassicales; Brassicaceae; Camelineae; Arabidopsis	.	.	.	.	.	.	.	ENOG4111HAI	Glutaredoxin	.	.	.	GO:0045454|cell redox homeostasis	.	GO:0005886|plasma membrane	.	.
TRINITY_DN23665_c2_g1	174	553	636	234.819	16	6	15	4.96576	1.54e-15	5.77e-13	up	yes	Gene.24924::TRINITY_DN23665_c2_g1::g.24924::m.24924	72-1133[-]	gi|731399201|ref|XM_010655234.1|	409	E:1e-110	PREDICTED: Vitis vinifera probable beta-1,4-xylosyltransferase IRX9 (LOC100249957), transcript variant X4, mRNA	gi|225439900|ref|XP_002279651.1|	427	E:8e-146	PREDICTED: probable beta-1,4-xylosyltransferase IRX9 isoform X1 [Vitis vinifera]	IRX9_ARATH	372	E:2e-125	RecName: Full=Probable beta-1,4-xylosyltransferase IRX9;^Eukaryota; Viridiplantae; Streptophyta; Embryophyta; Tracheophyta; Spermatophyta; Magnoliophyta; eudicotyledons; Gunneridae; Pentapetalae; rosids; malvids; Brassicales; Brassicaceae; Camelineae; Arabidopsis	IRX9_ARATH	408	E:9e-140	RecName: Full=Probable beta-1,4-xylosyltransferase IRX9;^Eukaryota; Viridiplantae; Streptophyta; Embryophyta; Tracheophyta; Spermatophyta; Magnoliophyta; eudicotyledons; Gunneridae; Pentapetalae; rosids; malvids; Brassicales; Brassicaceae; Camelineae; Arabidopsis	PF03360.15	Glyco_transf_43	Glycosyltransferase family 43	ENOG410XP79	glucuronosyltransferase	sigP:1^20^0.707^YES	ExpAA=19.25^PredHel=1^Topology=i5-22o	.	GO:0071555|cell wall organization;GO:0010417|glucuronoxylan biosynthetic process;GO:0010413|glucuronoxylan metabolic process;GO:0009834|plant-type secondary cell wall biogenesis	.	GO:0005794|Golgi apparatus;GO:0000139|Golgi membrane;GO:0016021|integral component of membraneGO:0016020|membrane	.	.
TRINITY_DN21694_c0_g1	14	14	16	7.4597	0	0	0	4.96569	1.34e-05	0.000383995	up	yes	.	.	.	.	.	.	.	.	.	.	.	.	.	.	.	.	.	.	.	.	.	.	.	.	.	.	.	.	.	.	.
TRINITY_DN23923_c0_g1	37	247	4	45.6578	2	1	0	4.96109	3.51e-06	0.000124557	up	yes	.	.	gi|1000949236|ref|XM_002527676.2|	110	E:6e-21	PREDICTED: Ricinus communis zinc transporter 5 (LOC8279565), mRNA	gi|641845495|gb|KDO64383.1|	128	E:6e-35	hypothetical protein CISIN_1g044821mg, partial [Citrus sinensis]	ZIP8_ORYSJ	110	E:6e-28	RecName: Full=Zinc transporter 8;^Eukaryota; Viridiplantae; Streptophyta; Embryophyta; Tracheophyta; Spermatophyta; Magnoliophyta; Liliopsida; Poales; Poaceae; BOP clade; Oryzoideae; Oryzeae; Oryzinae; Oryza	.	.	.	.	.	.	.	ENOG4111GP2	zinc transporter	.	.	.	GO:0071577|zinc II ion transmembrane transport;GO:0006829|zinc II ion transport	.	GO:0016021|integral component of membrane;GO:0005886|plasma membrane	K14709|SLC39A1_2_3, ZIP1_2_3; solute carrier family 39 (zinc transporter), member 1/2/3	.
TRINITY_DN20778_c0_g2	24	8	16	8.28899	0	0	0	4.96019	1.68e-05	0.000463436	up	yes	Gene.33913::TRINITY_DN20778_c0_g2::g.33913::m.33913	2-331[-]	gi|595824404|ref|XM_007205167.1|	165	E:9e-38	Prunus persica hypothetical protein (PRUPE_ppa006015mg) mRNA, complete cds	gi|658028719|ref|XP_008349795.1|	140	E:3e-40	PREDICTED: UDP-glycosyltransferase 87A1-like [Malus domestica]	U87A2_ARATH	117	E:1e-30	RecName: Full=UDP-glycosyltransferase 87A2;^Eukaryota; Viridiplantae; Streptophyta; Embryophyta; Tracheophyta; Spermatophyta; Magnoliophyta; eudicotyledons; Gunneridae; Pentapetalae; rosids; malvids; Brassicales; Brassicaceae; Camelineae; Arabidopsis	U87A2_ARATH	117	E:1e-30	RecName: Full=UDP-glycosyltransferase 87A2;^Eukaryota; Viridiplantae; Streptophyta; Embryophyta; Tracheophyta; Spermatophyta; Magnoliophyta; eudicotyledons; Gunneridae; Pentapetalae; rosids; malvids; Brassicales; Brassicaceae; Camelineae; Arabidopsis	.	.	.	COG1819	Transferase	.	.	.	GO:0008152|metabolic process;GO:0009909|regulation of flower development	.	GO:0005737|cytoplasm;GO:0005829|cytosol;GO:0005634|nucleus	.	.
TRINITY_DN24498_c2_g2	22	183	7	33.5562	0	2	0	4.94698	5.37e-06	0.000176913	up	yes	Gene.41999::TRINITY_DN24498_c2_g2::g.41999::m.41999	1-348[+]	.	.	.	.	gi|697189404|ref|XP_009603759.1|	124	E:9e-32	PREDICTED: UPF0481 protein At3g47200-like [Nicotiana tomentosiformis]	Y3720_ARATH	58.2	E:2e-09	RecName: Full=UPF0481 protein At3g47200;^Eukaryota; Viridiplantae; Streptophyta; Embryophyta; Tracheophyta; Spermatophyta; Magnoliophyta; eudicotyledons; Gunneridae; Pentapetalae; rosids; malvids; Brassicales; Brassicaceae; Camelineae; Arabidopsis	Y3720_ARATH	58.2	E:2e-09	RecName: Full=UPF0481 protein At3g47200;^Eukaryota; Viridiplantae; Streptophyta; Embryophyta; Tracheophyta; Spermatophyta; Magnoliophyta; eudicotyledons; Gunneridae; Pentapetalae; rosids; malvids; Brassicales; Brassicaceae; Camelineae; Arabidopsis	PF03140.14	DUF247	Plant protein of unknown function	.	.	.	.	.	.	.	GO:0016021|integral component of membrane;GO:0005886|plasma membrane	.	.
TRINITY_DN26447_c2_g1	65	9	70	25.5672	0	2	0	4.94583	1.11e-06	4.67e-05	up	yes	Gene.44224::TRINITY_DN26447_c2_g1::g.44224::m.44224	1-756[+]	gi|645276963|ref|XR_514803.1|	158	E:4e-35	PREDICTED: Prunus mume beta-glucosidase 12-like (LOC103341770), misc_RNA	gi|225450384|ref|XP_002277198.1|	362	E:7e-120	PREDICTED: beta-glucosidase 12-like [Vitis vinifera]	BGL12_ORYSJ	351	E:1e-116	RecName: Full=Beta-glucosidase 12 {ECO:0000305};^Eukaryota; Viridiplantae; Streptophyta; Embryophyta; Tracheophyta; Spermatophyta; Magnoliophyta; Liliopsida; Poales; Poaceae; BOP clade; Oryzoideae; Oryzeae; Oryzinae; Oryza	BGL12_ORYSJ	351	E:7e-117	RecName: Full=Beta-glucosidase 12 {ECO:0000305};^Eukaryota; Viridiplantae; Streptophyta; Embryophyta; Tracheophyta; Spermatophyta; Magnoliophyta; Liliopsida; Poales; Poaceae; BOP clade; Oryzoideae; Oryzeae; Oryzinae; Oryza	PF00232.17	Glyco_hydro_1	Glycosyl hydrolase family 1	COG2723	beta-glucosidase	.	.	.	GO:0005975|carbohydrate metabolic process;GO:1901657|glycosyl compound metabolic processGO:0005975|carbohydrate metabolic process	.	GO:0005576|extracellular region	K01188|E3.2.1.21; beta-glucosidase [EC:3.2.1.21]	map01110|Biosynthesis of secondary metabolites;map01100|Metabolic pathways;map00940|Phenylpropanoid biosynthesis;map00460|Cyanoamino acid metabolism;map00500|Starch and sucrose metabolism
TRINITY_DN24797_c2_g1	10	17	17	7.39862	0	0	0	4.9302	1.68e-05	0.00046295	up	yes	.	.	.	.	.	.	.	.	.	.	.	.	.	.	.	.	.	.	.	.	.	.	.	.	.	.	.	.	.	.	.
TRINITY_DN11064_c0_g1	91	215	3	50.0144	0	0	3	4.92978	7.15e-06	0.000224514	up	yes	Gene.12387::TRINITY_DN11064_c0_g1::g.12387::m.12387	86-1375[-]	gi|731395944|ref|XM_002281493.2|	1061	E:0	PREDICTED: Vitis vinifera 3'-N-debenzoyl-2'-deoxytaxol N-benzoyltransferase (LOC100260553), mRNA	gi|225437789|ref|XP_002281529.1|	644	E:0	PREDICTED: 3'-N-debenzoyl-2'-deoxytaxol N-benzoyltransferase [Vitis vinifera]	AT4_ORYSJ	335	E:2e-108	RecName: Full=Acyl transferase 4 {ECO:0000305};^Eukaryota; Viridiplantae; Streptophyta; Embryophyta; Tracheophyta; Spermatophyta; Magnoliophyta; Liliopsida; Poales; Poaceae; BOP clade; Oryzoideae; Oryzeae; Oryzinae; Oryza	AT4_ORYSJ	334	E:1e-108	RecName: Full=Acyl transferase 4 {ECO:0000305};^Eukaryota; Viridiplantae; Streptophyta; Embryophyta; Tracheophyta; Spermatophyta; Magnoliophyta; Liliopsida; Poales; Poaceae; BOP clade; Oryzoideae; Oryzeae; Oryzinae; Oryza	PF02458.14	Transferase	Transferase family	ENOG410YE2Y	3-N-debenzoyl-2-deoxytaxol	.	.	.	GO:0009809|lignin biosynthetic process	.	.	.	.
TRINITY_DN28083_c0_g1	758	1012	6	294.081	10	7	12	4.92718	4.58e-07	2.18e-05	up	yes	Gene.16118::TRINITY_DN28083_c0_g1::g.16118::m.16118	80-778[+]	gi|123662199|emb|AM444980.1|	228	E:5e-56	Vitis vinifera contig VV78X113181.3, whole genome shotgun sequence	gi|297746117|emb|CBI16173.3|	304	E:2e-95	unnamed protein product [Vitis vinifera]	ADHL7_ARATH	189	E:6e-53	RecName: Full=Alcohol dehydrogenase-like 7;^Eukaryota; Viridiplantae; Streptophyta; Embryophyta; Tracheophyta; Spermatophyta; Magnoliophyta; eudicotyledons; Gunneridae; Pentapetalae; rosids; malvids; Brassicales; Brassicaceae; Camelineae; Arabidopsis	ADHL7_ARATH	209	E:1e-63	RecName: Full=Alcohol dehydrogenase-like 7;^Eukaryota; Viridiplantae; Streptophyta; Embryophyta; Tracheophyta; Spermatophyta; Magnoliophyta; eudicotyledons; Gunneridae; Pentapetalae; rosids; malvids; Brassicales; Brassicaceae; Camelineae; Arabidopsis	PF08240.11	ADH_N	Alcohol dehydrogenase GroES-like domain	COG1062	alcohol dehydrogenase	.	ExpAA=26.95^PredHel=1^Topology=i196-218o	.	GO:0055114|oxidation-reduction process	.	GO:0005737|cytoplasm	K00121|frmA, ADH5, adhC; S-(hydroxymethyl)glutathione dehydrogenase / alcohol dehydrogenase [EC:1.1.1.284 1.1.1.1];K00121|frmA, ADH5, adhC; S-(hydroxymethyl)glutathione dehydrogenase / alcohol dehydrogenase [EC:1.1.1.284 1.1.1.1]	map00980|Metabolism of xenobiotics by cytochrome P450;map00982|Drug metabolism - cytochrome P450;map00625|Chloroalkane and chloroalkene degradation;map00680|Methane metabolism;map01200|Carbon metabolism;map05204|Chemical carcinogenesis;map00350|Tyrosine metabolism;map00010|Glycolysis / Gluconeogenesis;map00071|Fatty acid degradation;map01220|Degradation of aromatic compounds;map01110|Biosynthesis…
TRINITY_DN20560_c0_g1	50	86	0	21.9861	0	0	0	4.9227	5.53e-05	0.0012656	up	yes	Gene.34387::TRINITY_DN20560_c0_g1::g.34387::m.34387	1-1269[+]	gi|731384665|ref|XM_010649916.1|	466	E:9e-128	PREDICTED: Vitis vinifera LRR receptor-like serine/threonine-protein kinase ERECTA (LOC100262125), mRNA	gi|731384666|ref|XP_010648218.1|	482	E:2e-165	PREDICTED: LRR receptor-like serine/threonine-protein kinase ERECTA [Vitis vinifera]	RCH1_ARATH	111	E:7e-25	RecName: Full=LRR receptor-like serine/threonine-protein kinase RCH1;^Eukaryota; Viridiplantae; Streptophyta; Embryophyta; Tracheophyta; Spermatophyta; Magnoliophyta; eudicotyledons; Gunneridae; Pentapetalae; rosids; malvids; Brassicales; Brassicaceae; Camelineae; Arabidopsis	ERECT_ARATH	140	E:3e-34	RecName: Full=LRR receptor-like serine/threonine-protein kinase ERECTA {ECO:0000303|PubMed:8624444};^Eukaryota; Viridiplantae; Streptophyta; Embryophyta; Tracheophyta; Spermatophyta; Magnoliophyta; eudicotyledons; Gunneridae; Pentapetalae; rosids; malvids; Brassicales; Brassicaceae; Camelineae; Arabidopsis	PF08263.11	LRRNT_2	Leucine rich repeat N-terminal domain	COG0515	Serine Threonine protein kinase	sigP:1^24^0.848^YES	.	.	GO:0070370|cellular heat acclimation;GO:0042742|defense response to bacterium;GO:0050832|defense response to fungus;GO:0048281|inflorescence morphogenesis;GO:0009965|leaf morphogenesis;GO:0009664|plant-type cell wall organization;GO:0009944|polarity specification of adaxial/abaxial axis;GO:0030155|regulation of cell adhesion;GO:0051302|regulation of cell division;GO:0001558|regulation of cell gro…	.	GO:0016021|integral component of membrane;GO:0005739|mitochondrion;GO:0005886|plasma membrane	.	.
TRINITY_DN24130_c1_g2	959	741	11	288.541	18	6	5	4.922	3.71e-07	1.81e-05	up	yes	Gene.42172::TRINITY_DN24130_c1_g2::g.42172::m.42172	3-707[-]	gi|731424857|ref|XM_002274774.3|	261	E:3e-66	PREDICTED: Vitis vinifera GDSL esterase/lipase At3g48460 (LOC100251794), mRNA	gi|224133820|ref|XP_002321669.1|	280	E:9e-90	GDSL-motif lipase/hydrolase family protein [Populus trichocarpa]	GDL57_ARATH	210	E:9e-64	RecName: Full=GDSL esterase/lipase At3g48460;^Eukaryota; Viridiplantae; Streptophyta; Embryophyta; Tracheophyta; Spermatophyta; Magnoliophyta; eudicotyledons; Gunneridae; Pentapetalae; rosids; malvids; Brassicales; Brassicaceae; Camelineae; Arabidopsis	GDL57_ARATH	241	E:3e-76	RecName: Full=GDSL esterase/lipase At3g48460;^Eukaryota; Viridiplantae; Streptophyta; Embryophyta; Tracheophyta; Spermatophyta; Magnoliophyta; eudicotyledons; Gunneridae; Pentapetalae; rosids; malvids; Brassicales; Brassicaceae; Camelineae; Arabidopsis	.	.	.	ENOG410YD8Z	GDSL esterase lipase	.	.	.	GO:0016042|lipid catabolic process	.	GO:0005576|extracellular region	.	.
TRINITY_DN34307_c0_g1	47	6	8	10.5842	0	0	0	4.92116	3.03e-05	0.000764077	up	yes	Gene.27168::TRINITY_DN34307_c0_g1::g.27168::m.27168	72-377[-]	.	.	.	.	.	.	.	.	.	.	.	.	.	.	.	.	.	.	.	.	.	.	ExpAA=16.17^PredHel=1^Topology=i21-36o	.	.	.	.	.	.
TRINITY_DN11280_c0_g1	1043	398	776	392.95	31	12	24	4.9164	3.21e-18	1.97e-15	up	yes	Gene.13081::TRINITY_DN11280_c0_g1::g.13081::m.13081	2-724[+]	gi|590618866|ref|XM_007024099.1|	348	E:5e-92	Theobroma cacao Peroxidase superfamily protein, putative (TCM_028741) mRNA, complete cds	gi|566149701|ref|XP_002298218.2|	355	E:3e-114	hypothetical protein POPTR_0001s18270g [Populus trichocarpa]	PER48_ARATH	277	E:2e-84	RecName: Full=Putative Peroxidase 48;^Eukaryota; Viridiplantae; Streptophyta; Embryophyta; Tracheophyta; Spermatophyta; Magnoliophyta; eudicotyledons; Gunneridae; Pentapetalae; rosids; malvids; Brassicales; Brassicaceae; Camelineae; Arabidopsis	PER48_ARATH	278	E:5e-90	RecName: Full=Putative Peroxidase 48;^Eukaryota; Viridiplantae; Streptophyta; Embryophyta; Tracheophyta; Spermatophyta; Magnoliophyta; eudicotyledons; Gunneridae; Pentapetalae; rosids; malvids; Brassicales; Brassicaceae; Camelineae; Arabidopsis	PF00141.22	peroxidase	Peroxidase	ENOG410YD1D	peroxidase	.	.	.	GO:0042744|hydrogen peroxide catabolic process;GO:0009664|plant-type cell wall organization;GO:0006979|response to oxidative stressGO:0006979|response to oxidative stress;GO:0055114|oxidation-reduction process	.	GO:0005576|extracellular region;GO:0009505|plant-type cell wall;GO:0009506|plasmodesma	K00430|E1.11.1.7; peroxidase [EC:1.11.1.7]	map01100|Metabolic pathways;map00940|Phenylpropanoid biosynthesis;map01110|Biosynthesis of secondary metabolites
TRINITY_DN26304_c0_g5	26	24	4	8.95969	0	0	0	4.91527	2.52e-05	0.000653012	up	yes	.	.	.	.	.	.	gi|703102329|ref|XP_010097432.1|	64.7	E:2e-10	hypothetical protein L484_003203 [Morus notabilis]	.	.	.	.	.	.	.	.	.	.	.	.	.	.	.	.	.	.	.	.	.
TRINITY_DN7740_c0_g1	7	32	12	8.28806	0	0	0	4.9138	2.27e-05	0.000596322	up	yes	Gene.52380::TRINITY_DN7740_c0_g1::g.52380::m.52380	1-723[-]	.	.	.	.	gi|1002210332|gb|KXT05752.1|	260	E:5e-82	hypothetical protein AC578_1047 [Mycosphaerella eumusae]	DHSO_CHICK	273	E:2e-88	RecName: Full=Sorbitol dehydrogenase;^Eukaryota; Metazoa; Chordata; Craniata; Vertebrata; Euteleostomi; Archelosauria; Archosauria; Dinosauria; Saurischia; Theropoda; Coelurosauria; Aves; Neognathae; Galloanserae; Galliformes; Phasianidae; Phasianinae; Gallus	DHSO_CHICK	273	E:1e-88	RecName: Full=Sorbitol dehydrogenase;^Eukaryota; Metazoa; Chordata; Craniata; Vertebrata; Euteleostomi; Archelosauria; Archosauria; Dinosauria; Saurischia; Theropoda; Coelurosauria; Aves; Neognathae; Galloanserae; Galliformes; Phasianidae; Phasianinae; Gallus	PF08240.11	ADH_N	Alcohol dehydrogenase GroES-like domain	COG1063	Dehydrogenase	.	.	.	GO:0046370|fructose biosynthetic process;GO:0006000|fructose metabolic process;GO:0006116|NADH oxidation;GO:0006735|NADH regeneration;GO:0006061|sorbitol biosynthetic process;GO:0006062|sorbitol catabolic processGO:0055114|oxidation-reduction process	.	GO:0032991|macromolecular complex;GO:0031966|mitochondrial membrane;GO:0031514|motile cilium	.	.
TRINITY_DN28024_c0_g5	21	61	1	13.2388	0	0	0	4.89943	4.33e-05	0.00103189	up	yes	.	.	.	.	.	.	gi|379068126|gb|AFC90416.1|	89	E:5e-20	nucleotide-binding site leucine-rich repeat protein, partial [Rhododendron formosanum]	DRL40_ARATH	65.5	E:5e-12	RecName: Full=Probable disease resistance protein At5g63020;^Eukaryota; Viridiplantae; Streptophyta; Embryophyta; Tracheophyta; Spermatophyta; Magnoliophyta; eudicotyledons; Gunneridae; Pentapetalae; rosids; malvids; Brassicales; Brassicaceae; Camelineae; Arabidopsis	.	.	.	.	.	.	.	COG4886	leucine Rich Repeat	.	.	.	GO:0006952|defense response;GO:0007165|signal transduction	.	GO:0005886|plasma membrane	.	.
TRINITY_DN15619_c0_g5	23	22	5	8.30487	0	0	0	4.89849	2.49e-05	0.000646807	up	yes	Gene.17596::TRINITY_DN15619_c0_g5::g.17596::m.17596	1-1203[+]	.	.	.	.	.	.	.	.	MYSA_DROME	475	E:1e-150	RecName: Full=Myosin heavy chain, muscle;^Eukaryota; Metazoa; Ecdysozoa; Arthropoda; Hexapoda; Insecta; Pterygota; Neoptera; Holometabola; Diptera; Brachycera; Muscomorpha; Ephydroidea; Drosophilidae; Drosophila; Sophophora	MYSA_DROME	528	E:4e-170	RecName: Full=Myosin heavy chain, muscle;^Eukaryota; Metazoa; Ecdysozoa; Arthropoda; Hexapoda; Insecta; Pterygota; Neoptera; Holometabola; Diptera; Brachycera; Muscomorpha; Ephydroidea; Drosophilidae; Drosophila; Sophophora	PF01576.18	Myosin_tail_1	Myosin tail	COG5022	myosin heavy chain	.	.	.	GO:0007527|adult somatic muscle development;GO:0007298|border follicle cell migration;GO:0007427|epithelial cell migration, open tracheal system;GO:0060361|flight;GO:0040011|locomotion;GO:0042692|muscle cell differentiation;GO:0006936|muscle contraction;GO:0007517|muscle organ development;GO:0071689|muscle thin filament assembly;GO:0030239|myofibril assembly;GO:0031033|myosin filament organizatio…	.	GO:0031672|A band;GO:0016459|myosin complex;GO:0032982|myosin filament;GO:0005703|polytene chromosome puff;GO:0030017|sarcomereGO:0016459|myosin complex	K17751|MYH6_7; myosin heavy chain 6/7	map04530|Tight junction;map04260|Cardiac muscle contraction;map04261|Adrenergic signaling in cardiomyocytes;map05416|Viral myocarditis;map04921|Oxytocin signaling pathway;map04270|Vascular smooth muscle contraction
TRINITY_DN23373_c0_g3	6796	5168	1289	2273.99	133	180	60	4.8942	3.5e-14	9.47e-12	up	yes	Gene.288::TRINITY_DN23373_c0_g3::g.288::m.288	3-2495[+]	gi|731406212|ref|XM_010657782.1|	2279	E:0	PREDICTED: Vitis vinifera sucrose synthase (LOC100249279), transcript variant X3, mRNA	gi|225444613|ref|XP_002275155.1|	1466	E:0	PREDICTED: sucrose synthase [Vitis vinifera]	SUSY_SOYBN	1419	E:0	RecName: Full=Sucrose synthase;^Eukaryota; Viridiplantae; Streptophyta; Embryophyta; Tracheophyta; Spermatophyta; Magnoliophyta; eudicotyledons; Gunneridae; Pentapetalae; rosids; fabids; Fabales; Fabaceae; Papilionoideae; Phaseoleae; Glycine; Soja	SUSY_SOYBN	1419	E:0	RecName: Full=Sucrose synthase;^Eukaryota; Viridiplantae; Streptophyta; Embryophyta; Tracheophyta; Spermatophyta; Magnoliophyta; eudicotyledons; Gunneridae; Pentapetalae; rosids; fabids; Fabales; Fabaceae; Papilionoideae; Phaseoleae; Glycine; Soja	PF00862.18	Sucrose_synth	Sucrose synthase	COG0438	Glycosyl transferase (Group 1	.	ExpAA=21.46^PredHel=1^Topology=i3-25o	.	GO:0009877|nodulation;GO:0005985|sucrose metabolic processGO:0005985|sucrose metabolic process	.	.	K00695|E2.4.1.13; sucrose synthase [EC:2.4.1.13]	map01100|Metabolic pathways;map00500|Starch and sucrose metabolism
TRINITY_DN15457_c1_g1	477	152	30	114.654	4	6	5	4.89401	5.57e-09	4.48e-07	up	yes	.	.	gi|743793379|ref|XM_011048699.1|	195	E:3e-46	PREDICTED: Populus euphratica indole-3-acetic acid-induced protein ARG7-like (LOC105141468), mRNA	gi|1000957043|ref|XP_015577300.1|	154	E:2e-44	PREDICTED: auxin-responsive protein SAUR21-like [Ricinus communis]	AX10A_SOYBN	127	E:2e-35	RecName: Full=Auxin-induced protein X10A;^Eukaryota; Viridiplantae; Streptophyta; Embryophyta; Tracheophyta; Spermatophyta; Magnoliophyta; eudicotyledons; Gunneridae; Pentapetalae; rosids; fabids; Fabales; Fabaceae; Papilionoideae; Phaseoleae; Glycine; Soja	.	.	.	.	.	.	.	ENOG410YVUY	auxin-induced protein	.	.	.	GO:0009734|auxin-activated signaling pathway	.	.	K14488|SAUR; SAUR family protein	map04075|Plant hormone signal transduction
TRINITY_DN24784_c0_g2	84	11	1	16.5871	0	0	0	4.89294	5.35e-05	0.001228	up	yes	Gene.7040::TRINITY_DN24784_c0_g2::g.7040::m.7040	186-1589[+]	gi|731394650|ref|XM_002263091.2|	662	E:0	PREDICTED: Vitis vinifera fatty acyl-CoA reductase 3 (LOC100259719), mRNA	gi|225436687|ref|XP_002263127.1|	675	E:0	PREDICTED: fatty acyl-CoA reductase 3 [Vitis vinifera]	FACR3_ARATH	592	E:0	RecName: Full=Fatty acyl-CoA reductase 3 {ECO:0000305};^Eukaryota; Viridiplantae; Streptophyta; Embryophyta; Tracheophyta; Spermatophyta; Magnoliophyta; eudicotyledons; Gunneridae; Pentapetalae; rosids; malvids; Brassicales; Brassicaceae; Camelineae; Arabidopsis	FACR3_ARATH	591	E:0	RecName: Full=Fatty acyl-CoA reductase 3 {ECO:0000305};^Eukaryota; Viridiplantae; Streptophyta; Embryophyta; Tracheophyta; Spermatophyta; Magnoliophyta; eudicotyledons; Gunneridae; Pentapetalae; rosids; malvids; Brassicales; Brassicaceae; Camelineae; Arabidopsis	PF07993.11	NAD_binding_4	Male sterility protein	ENOG410XS7R	fatty-acyl-CoA reductase (alcohol-forming) activity	.	.	.	GO:0006629|lipid metabolic process;GO:0035336|long-chain fatty-acyl-CoA metabolic process;GO:0010345|suberin biosynthetic process;GO:0010025|wax biosynthetic process	.	GO:0005783|endoplasmic reticulum	K13356|FAR; fatty acyl-CoA reductase [EC:1.2.1.-]	map00073|Cutin, suberine and wax biosynthesis;map04146|Peroxisome
TRINITY_DN23931_c0_g2	343	162	17	89.6322	7	1	2	4.89161	1.19e-07	6.62e-06	up	yes	Gene.50527::TRINITY_DN23931_c0_g2::g.50527::m.50527	2-313[-]	gi|764555002|ref|XR_904851.1|	150	E:2e-33	PREDICTED: Fragaria vesca subsp. vesca uncharacterized LOC105350372 (LOC105350372), transcript variant X2, ncRNA	gi|720049305|ref|XP_010271402.1|	129	E:6e-37	PREDICTED: auxin-induced protein X10A-like [Nelumbo nucifera]	AX10A_SOYBN	112	E:1e-31	RecName: Full=Auxin-induced protein X10A;^Eukaryota; Viridiplantae; Streptophyta; Embryophyta; Tracheophyta; Spermatophyta; Magnoliophyta; eudicotyledons; Gunneridae; Pentapetalae; rosids; fabids; Fabales; Fabaceae; Papilionoideae; Phaseoleae; Glycine; Soja	AX10A_SOYBN	112	E:1e-31	RecName: Full=Auxin-induced protein X10A;^Eukaryota; Viridiplantae; Streptophyta; Embryophyta; Tracheophyta; Spermatophyta; Magnoliophyta; eudicotyledons; Gunneridae; Pentapetalae; rosids; fabids; Fabales; Fabaceae; Papilionoideae; Phaseoleae; Glycine; Soja	PF02519.13	Auxin_inducible	Auxin responsive protein	ENOG410YVUY	auxin-induced protein	.	.	.	GO:0009734|auxin-activated signaling pathwayGO:0009733|response to auxin	.	.	K14488|SAUR; SAUR family protein	map04075|Plant hormone signal transduction
TRINITY_DN14489_c1_g1	30	7	12	8.47296	0	0	0	4.89105	2.67e-05	0.000686229	up	yes	.	.	gi|697116197|ref|XM_009613721.1|	104	E:6e-19	PREDICTED: Nicotiana tomentosiformis uncharacterized LOC104105424 (LOC104105424), mRNA	gi|703127459|ref|XP_010103837.1|	56.2	E:1e-06	hypothetical protein L484_024139 [Morus notabilis]	NAKR1_ARATH	50.1	E:1e-05	RecName: Full=Protein SODIUM POTASSIUM ROOT DEFECTIVE 1 {ECO:0000303|PubMed:21193571};^Eukaryota; Viridiplantae; Streptophyta; Embryophyta; Tracheophyta; Spermatophyta; Magnoliophyta; eudicotyledons; Gunneridae; Pentapetalae; rosids; malvids; Brassicales; Brassicaceae; Camelineae; Arabidopsis	.	.	.	.	.	.	.	COG2608	heavy metal transport detoxification protein	.	.	.	GO:0046916|cellular transition metal ion homeostasis;GO:0009908|flower development;GO:0030001|metal ion transport;GO:0010233|phloem transport;GO:0010015|root morphogenesis;GO:0055078|sodium ion homeostasis	.	GO:0005737|cytoplasm;GO:0005783|endoplasmic reticulum;GO:0005634|nucleus	.	.
TRINITY_DN30088_c1_g1	158	344	38	89.269	7	1	4	4.89094	1.95e-09	1.8e-07	up	yes	Gene.27305::TRINITY_DN30088_c1_g1::g.27305::m.27305	1-312[-]	gi|566177800|ref|XM_006381933.1|	226	E:8e-56	Populus trichocarpa hypothetical protein (POPTR_0006s23680g) mRNA, complete cds	gi|596284869|ref|XP_007225368.1|	121	E:5e-44	hypothetical protein PRUPE_ppa000847mg [Prunus persica]	ERECT_ARATH	116	E:3e-28	RecName: Full=LRR receptor-like serine/threonine-protein kinase ERECTA {ECO:0000303|PubMed:8624444};^Eukaryota; Viridiplantae; Streptophyta; Embryophyta; Tracheophyta; Spermatophyta; Magnoliophyta; eudicotyledons; Gunneridae; Pentapetalae; rosids; malvids; Brassicales; Brassicaceae; Camelineae; Arabidopsis	ERECT_ARATH	117	E:7e-30	RecName: Full=LRR receptor-like serine/threonine-protein kinase ERECTA {ECO:0000303|PubMed:8624444};^Eukaryota; Viridiplantae; Streptophyta; Embryophyta; Tracheophyta; Spermatophyta; Magnoliophyta; eudicotyledons; Gunneridae; Pentapetalae; rosids; malvids; Brassicales; Brassicaceae; Camelineae; Arabidopsis	PF13516.5	LRR_6	Leucine Rich repeat	COG0515	Serine Threonine protein kinase	.	.	.	GO:0070370|cellular heat acclimation;GO:0042742|defense response to bacterium;GO:0050832|defense response to fungus;GO:0048281|inflorescence morphogenesis;GO:0009965|leaf morphogenesis;GO:0009664|plant-type cell wall organization;GO:0009944|polarity specification of adaxial/abaxial axis;GO:0030155|regulation of cell adhesion;GO:0051302|regulation of cell division;GO:0001558|regulation of cell gro…	.	GO:0016021|integral component of membrane;GO:0005739|mitochondrion;GO:0005886|plasma membrane	.	.
TRINITY_DN5819_c0_g2	15	16	11	7.05067	0	0	0	4.89071	1.99e-05	0.000533813	up	yes	Gene.30228::TRINITY_DN5819_c0_g2::g.30228::m.30228	459-1232[-]	.	.	.	.	gi|698816274|ref|XP_009841166.1|	236	E:5e-67	hypothetical protein H257_14934 [Aphanomyces astaci]	KARG_LIMPO	427	E:3e-146	RecName: Full=Arginine kinase;^Eukaryota; Metazoa; Ecdysozoa; Arthropoda; Chelicerata; Merostomata; Xiphosura; Limulidae; Limulus	KARG_LIMPO	458	E:5e-161	RecName: Full=Arginine kinase;^Eukaryota; Metazoa; Ecdysozoa; Arthropoda; Chelicerata; Merostomata; Xiphosura; Limulidae; Limulus	PF00217.18	ATP-gua_Ptrans	ATP:guanido phosphotransferase, C-terminal catalytic domain	.	.	.	.	.	GO:0016310|phosphorylation	.	GO:0005737|cytoplasm	.	.
TRINITY_DN11043_c0_g1	51	25	1	12.9585	0	0	0	4.88992	4.45e-05	0.00105638	up	yes	Gene.4987::TRINITY_DN11043_c0_g1::g.4987::m.4987	1-1029[-]	gi|645217418|ref|XM_008227555.1|	601	E:2e-168	PREDICTED: Prunus mume uncharacterized LOC103325398 (LOC103325398), mRNA	gi|645217361|ref|XP_008225504.1|	506	E:6e-177	PREDICTED: uncharacterized protein LOC103325141 [Prunus mume]	.	.	.	.	.	.	.	.	PF06830.10	Root_cap	Root cap	.	.	sigP:1^26^0.82^YES	ExpAA=18.12^PredHel=1^Topology=i7-24o	.	.	.	.	.	.
TRINITY_DN16103_c0_g4	80	125	241	78.1241	7	4	1	4.88178	6.49e-12	1.12e-09	up	yes	Gene.13024::TRINITY_DN16103_c0_g4::g.13024::m.13024	3-680[-]	gi|731392409|ref|XM_003632156.2|	630	E:2e-177	PREDICTED: Vitis vinifera laccase-17 (LOC100245042), mRNA	gi|147858029|emb|CAN80346.1|	398	E:7e-133	hypothetical protein VITISV_003134 [Vitis vinifera]	LAC17_ARATH	351	E:3e-116	RecName: Full=Laccase-17;^Eukaryota; Viridiplantae; Streptophyta; Embryophyta; Tracheophyta; Spermatophyta; Magnoliophyta; eudicotyledons; Gunneridae; Pentapetalae; rosids; malvids; Brassicales; Brassicaceae; Camelineae; Arabidopsis	LAC17_ARATH	359	E:7e-120	RecName: Full=Laccase-17;^Eukaryota; Viridiplantae; Streptophyta; Embryophyta; Tracheophyta; Spermatophyta; Magnoliophyta; eudicotyledons; Gunneridae; Pentapetalae; rosids; malvids; Brassicales; Brassicaceae; Camelineae; Arabidopsis	PF07732.14	Cu-oxidase_3	Multicopper oxidase	COG2132	Multicopper oxidase	sigP:1^31^0.919^YES	ExpAA=21.97^PredHel=1^Topology=o10-31i	.	GO:0009809|lignin biosynthetic process;GO:0046274|lignin catabolic process;GO:0009698|phenylpropanoid metabolic processGO:0055114|oxidation-reduction process	.	GO:0048046|apoplast	K05909|E1.10.3.2; laccase [EC:1.10.3.2]	.
[truncated: 8,053 more rows]

## Sheet: NLHX_NLHQ
Supplementary Table S4-3 The numbers of differential expressed genes between NLHX and NLHQ
[truncated: 13,548 more rows]

## Sheet: ZFC_NLHC
Supplementary Table S4-4 The numbers of differential expressed genes between NLHC and ZFC
[truncated: 3,564 more rows]
