# Supplementary material for: Accumulation of Anthocyanidins Determines Leaf Color of Liquidambar Formosana as Revealed by Transcriptome Sequencing and Metabolism Analysis
Source: Curr Issues Mol Biol. 2022 Jan 7;44(1):242–56. doi: 10.3390/cimb44010018 (PMC8928986; doi:10.3390/cimb44010018)
Supplement: Supplementary file 1 [file cimb-44-00018-s001.zip › Supplementary files/Supplementary Table S5.xlsx]

## Sheet: sheet1
ID	map	gene
TRINITY_DN23371_c0_g1	K00660 (2.3.1.74)	CHS
TRINITY_DN23346_c3_g1	K01859 (5.5.1.6)	CHI
TRINITY_DN27682_c0_g1	K01859 (5.5.1.6)	CHI
TRINITY_DN22810_c2_g1	K00475 (1.14.11.9)	F3H
TRINITY_DN29440_c0_g3	K00475 (1.14.11.9)	F3H
TRINITY_DN16547_c2_g1	K00475 (1.14.11.9)	F3H
TRINITY_DN25342_c0_g1	K00475 (1.14.11.9)	F3H
TRINITY_DN30660_c1_g1	K00475 (1.14.11.9)	F3H
TRINITY_DN27295_c2_g1	K05280 (1.14.13.21)	F3'H
TRINITY_DN20930_c1_g2	K05280 (1.14.13.21)	F3'H
TRINITY_DN27295_c2_g4	K05280 (1.14.13.21)	F3'H
TRINITY_DN15182_c0_g1	K05280 (1.14.13.21)	F3'H
TRINITY_DN22915_c1_g1	K05280 (1.14.13.21)	F3'H
TRINITY_DN17424_c0_g4	K13083 (1.14.13.88)	F3'5'H
TRINITY_DN27540_c2_g2	K13083 (1.14.13.88)	F3'5'H
TRINITY_DN24758_c0_g1	K13083 (1.14.13.88)	F3'5'H
TRINITY_DN14063_c2_g2	K13082 (1.1.1.219)	DFR
TRINITY_DN28563_c1_g1	K13082 (1.1.1.219)	DFR
TRINITY_DN16198_c1_g1	K13082 (1.1.1.219)	DFR
TRINITY_DN24352_c0_g1	K13082 (1.1.1.219)	DFR
TRINITY_DN13241_c2_g1	K05277 (1.14.11.19)	ANS
TRINITY_DN13866_c0_g1	K12930 (2.4.1.115)	BZ1
TRINITY_DN22424_c0_g1	K12930 (2.4.1.115)	BZ1
TRINITY_DN30794_c1_g4	K12930 (2.4.1.115)	BZ1
TRINITY_DN30794_c1_g2	K12930 (2.4.1.115)	BZ1
TRINITY_DN30794_c1_g3	K12930 (2.4.1.115)	BZ1
TRINITY_DN30570_c3_g4	K12930 (2.4.1.115)	BZ1
TRINITY_DN30570_c3_g3	K12930 (2.4.1.115)	BZ1
TRINITY_DN30794_c1_g1	K12930 (2.4.1.115)	BZ1
TRINITY_DN28956_c0_g5	K12938 (2.4.1.-)	GT1
TRINITY_DN18062_c2_g1	K12934(2.3.1.172)	5MAT2
TRINITY_DN29917_c1_g2	K12934(2.3.1.172)	5MAT2
TRINITY_DN29917_c1_g1	K12936(2.3.1.153)	5AT
TRINITY_DN20233_c0_g3	K05278 (1.14.11.23)	FLS
TRINITY_DN26132_c1_g2	K05278 (1.14.11.23)	FLS
TRINITY_DN17139_c1_g1	K05278 (1.14.11.23)	FLS
TRINITY_DN17139_c1_g2	K05278 (1.14.11.23)	FLS
TRINITY_DN17913_c0_g2	K08695（1.3.1.77）	ANR
TRINITY_DN31033_c3_g1	K08695（1.3.1.77）	ANR
TRINITY_DN17913_c0_g1	K08695（1.3.1.77）	ANR
TRINITY_DN20984_c2_g1	K08695（1.3.1.77）	ANR
TRINITY_DN31033_c3_g2	K08695（1.3.1.77）	ANR
TRINITY_DN31033_c3_g3	K08695（1.3.1.77）	ANR
TRINITY_DN14173_c1_g1	K13081(1.17.1.3)	LAR
TRINITY_DN29537_c1_g1	K13081(1.17.1.3)	LAR
TRINITY_DN18148_c1_g1	(2.4.1.-)	GT2
TRINITY_DN10538_c0_g1	(2.4.1.-)	GT2
TRINITY_DN18185_c5_g1	(2.4.1.-)	GT2
