# Supplementary material for: Accumulation of Anthocyanidins Determines Leaf Color of Liquidambar Formosana as Revealed by Transcriptome Sequencing and Metabolism Analysis
Source: Curr Issues Mol Biol. 2022 Jan 7;44(1):242–56. doi: 10.3390/cimb44010018 (PMC8928986; doi:10.3390/cimb44010018)
Supplement: Supplementary file 1 [file cimb-44-00018-s001.zip › Supplementary files/Supplementary Table S6.xlsx]

## Sheet: 1
Table S6 The numbers of differential expressed TFs related with ABP in the three development stages of NLH.
Gene	Prot_ID	Prot_Coords	NT_TopHit	NT_Score	NT_Evalue	NT_Description	NR_TopHit	NR_Score	NR_Evalue	NR_Description	BLASTX_Sprot_TopHit	BLASTX_Score	BLASTX_Evalue	BLASTX_Description	BLASTP_Sprot_TopHit	BLASTP_Score	BLASTP_Evalue	BLASTP_Description	PFAM_TopHit	PFAM_Name	PFAM_Description	eggNOG_TopHit	eggNOG_Description	SignalP	TmHMM	RNAMMER	GO_biological_process	GO_molecular_function	GO_cellular_component	KO	Map	NLHC1	NLHC2	NLHC3	NLHX1	NLHX2	NLHX3	NLHQ1	NLHQ2	NLHQ3
ARF
TRINITY_DN27299_c1_g2	.	.	gi|147774088|emb|AM436883.2|	108	E:3e-20	Vitis vinifera contig VV78X162520.2, whole genome shotgun sequence	gi|731404528|ref|XP_010655464.1|	75.9	E:5e-13	PREDICTED: auxin response factor 3 [Vitis vinifera]	ARFC_ARATH	62.4	E:5e-10	RecName: Full=Auxin response factor 3;^Eukaryota; Viridiplantae; Streptophyta; Embryophyta; Tracheophyta; Spermatophyta; Magnoliophyta; eudicotyledons; Gunneridae; Pentapetalae; rosids; malvids; Brassicales; Brassicaceae; Camelineae; Arabidopsis	.	.	.	.	.	.	.	ENOG410YC80	auxin response factor	.	.	.	GO:0010158|abaxial cell fate specification;GO:0009850|auxin metabolic process;GO:0009734|auxin-activated signaling pathway;GO:0010582|floral meristem determinacy;GO:0009733|response to auxin;GO:0006351|transcription, DNA-templated;GO:0010050|vegetative phase change	.	GO:0005634|nucleus	K14486|K14486, ARF; auxin response factor	map04075|Plant hormone signal transduction	0.270617	0.876611	0.827457	0.128416	0	0.0774832	0.307604	0.54622	0
TRINITY_DN15947_c0_g2	Gene.27571::TRINITY_DN15947_c0_g2::g.27571::m.27571	136-2238[+]	gi|731392567|ref|XM_002284983.3|	2119	E:0	PREDICTED: Vitis vinifera auxin response factor 4 (LOC100243320), transcript variant X1, mRNA	gi|359479063|ref|XP_002285019.2|	1099	E:0	PREDICTED: auxin response factor 4 [Vitis vinifera]	ARFD_ARATH	723	E:0	RecName: Full=Auxin response factor 4;^Eukaryota; Viridiplantae; Streptophyta; Embryophyta; Tracheophyta; Spermatophyta; Magnoliophyta; eudicotyledons; Gunneridae; Pentapetalae; rosids; malvids; Brassicales; Brassicaceae; Camelineae; Arabidopsis	ARFD_ARATH	759	E:0	RecName: Full=Auxin response factor 4;^Eukaryota; Viridiplantae; Streptophyta; Embryophyta; Tracheophyta; Spermatophyta; Magnoliophyta; eudicotyledons; Gunneridae; Pentapetalae; rosids; malvids; Brassicales; Brassicaceae; Camelineae; Arabidopsis	PF02362.20	B3	B3 DNA binding domain	ENOG4111D9H	auxin response factor	.	.	.	GO:0010158|abaxial cell fate specification;GO:0009734|auxin-activated signaling pathway;GO:0006351|transcription, DNA-templated;GO:0010050|vegetative phase changeGO:0006355|regulation of transcription, DNA-templated;GO:0009725|response to hormone	.	GO:0005634|nucleusGO:0005634|nucleus	.	.	36.3289	23.9595	20.0891	6.8363	2.61484	5.07885	21.1276	17.9521	37.8013
TRINITY_DN20441_c1_g1	Gene.10741::TRINITY_DN20441_c1_g1::g.10741::m.10741	3-2201[+]	gi|731395135|ref|XM_010653775.1|	771	E:0	PREDICTED: Vitis vinifera auxin response factor 23-like (LOC100246055), transcript variant X3, mRNA	gi|645258647|ref|XP_008234982.1|	820	E:0	PREDICTED: auxin response factor 1-like [Prunus mume]	ARFB_ARATH	474	E:1e-152	RecName: Full=Auxin response factor 2;^Eukaryota; Viridiplantae; Streptophyta; Embryophyta; Tracheophyta; Spermatophyta; Magnoliophyta; eudicotyledons; Gunneridae; Pentapetalae; rosids; malvids; Brassicales; Brassicaceae; Camelineae; Arabidopsis	ARFB_ARATH	473	E:5e-153	RecName: Full=Auxin response factor 2;^Eukaryota; Viridiplantae; Streptophyta; Embryophyta; Tracheophyta; Spermatophyta; Magnoliophyta; eudicotyledons; Gunneridae; Pentapetalae; rosids; malvids; Brassicales; Brassicaceae; Camelineae; Arabidopsis	PF02362.20	B3	B3 DNA binding domain	ENOG4110RNJ	auxin response factor	.	.	.	GO:0009734|auxin-activated signaling pathway;GO:0010227|floral organ abscission;GO:0010047|fruit dehiscence;GO:0010150|leaf senescence;GO:0008285|negative regulation of cell proliferation;GO:0045892|negative regulation of transcription, DNA-templated;GO:0048481|plant ovule development;GO:0009911|positive regulation of flower development;GO:1903288|positive regulation of potassium ion import;GO:00…	.	GO:0005634|nucleusGO:0005634|nucleus	.	.	0.0335134	0.0688717	0.0709852	0.0233985	0.927799	0.181401	0.678675	0.0456661	0.0231687
TRINITY_DN25587_c0_g7	Gene.42575::TRINITY_DN25587_c0_g7::g.42575::m.42575	73-840[-]	gi|955345961|ref|XM_003535264.3|	348	E:2e-92	PREDICTED: Glycine max uncharacterized LOC100794384 (LOC100794384), mRNA	gi|720047974|ref|XP_010270979.1|	265	E:5e-83	PREDICTED: meiosis arrest female protein 1 [Nelumbo nucifera]	MARF1_HUMAN	68.9	E:9e-12	RecName: Full=Meiosis regulator and mRNA stability factor 1 {ECO:0000312|HGNC:HGNC:29562};^Eukaryota; Metazoa; Chordata; Craniata; Vertebrata; Euteleostomi; Mammalia; Eutheria; Euarchontoglires; Primates; Haplorrhini; Catarrhini; Hominidae; Homo	MARF1_HUMAN	68.9	E:7e-12	RecName: Full=Meiosis regulator and mRNA stability factor 1 {ECO:0000312|HGNC:HGNC:29562};^Eukaryota; Metazoa; Chordata; Craniata; Vertebrata; Euteleostomi; Mammalia; Eutheria; Euarchontoglires; Primates; Haplorrhini; Catarrhini; Hominidae; Homo	PF01936.17	NYN	NYN domain	ENOG410XQFX	kiaa0430	.	ExpAA=18.45^PredHel=1^Topology=o237-254i	.	GO:0006302|double-strand break repair;GO:0007143|female meiotic nuclear division;GO:0010923|negative regulation of phosphatase activity;GO:0048477|oogenesis;GO:0010468|regulation of gene expression	.	GO:0005794|Golgi apparatus;GO:0043231|intracellular membrane-bounded organelle;GO:0016020|membrane;GO:0005777|peroxisome	K17573|LKAP, MARF1; meiosis arrest female protein 1	.	5.66368	3.73861	0.58374	1.44445	0.879967	1.27544	3.4178	4.88095	4.20907
TRINITY_DN18706_c0_g1	Gene.19295::TRINITY_DN18706_c0_g1::g.19295::m.19295	3-1670[+]	gi|731408023|ref|XM_010658398.1|	1238	E:0	PREDICTED: Vitis vinifera auxin response factor 19-like (LOC100263801), mRNA	gi|731408024|ref|XP_010656700.1|	701	E:0	PREDICTED: auxin response factor 19-like [Vitis vinifera]	ARFS_ORYSJ	380	E:2e-114	RecName: Full=Auxin response factor 19;^Eukaryota; Viridiplantae; Streptophyta; Embryophyta; Tracheophyta; Spermatophyta; Magnoliophyta; Liliopsida; Poales; Poaceae; BOP clade; Oryzoideae; Oryzeae; Oryzinae; Oryza	ARFS_ORYSJ	389	E:2e-120	RecName: Full=Auxin response factor 19;^Eukaryota; Viridiplantae; Streptophyta; Embryophyta; Tracheophyta; Spermatophyta; Magnoliophyta; Liliopsida; Poales; Poaceae; BOP clade; Oryzoideae; Oryzeae; Oryzinae; Oryza	PF02309.15	AUX_IAA	AUX/IAA family	ENOG410YDIT	auxin response factor	.	.	.	GO:0009734|auxin-activated signaling pathway;GO:0006355|regulation of transcription, DNA-templated;GO:0006351|transcription, DNA-templated	.	GO:0005634|nucleus	.	.	60.1623	52.1449	29.7295	33.5742	28.7988	30.4811	54.4163	56.3329	60.7282
TRINITY_DN10845_c0_g1	Gene.28493::TRINITY_DN10845_c0_g1::g.28493::m.28493	1-759[-]	gi|731428229|ref|XM_002284292.3|	220	E:6e-54	PREDICTED: Vitis vinifera auxin response factor 17 (LOC100255673), mRNA	gi|720090341|ref|XP_010245064.1|	304	E:2e-95	PREDICTED: auxin response factor 17-like [Nelumbo nucifera]	ARFQ_ARATH	262	E:9e-81	RecName: Full=Auxin response factor 17;^Eukaryota; Viridiplantae; Streptophyta; Embryophyta; Tracheophyta; Spermatophyta; Magnoliophyta; eudicotyledons; Gunneridae; Pentapetalae; rosids; malvids; Brassicales; Brassicaceae; Camelineae; Arabidopsis	ARFQ_ARATH	286	E:4e-91	RecName: Full=Auxin response factor 17;^Eukaryota; Viridiplantae; Streptophyta; Embryophyta; Tracheophyta; Spermatophyta; Magnoliophyta; eudicotyledons; Gunneridae; Pentapetalae; rosids; malvids; Brassicales; Brassicaceae; Camelineae; Arabidopsis	PF02362.20	B3	B3 DNA binding domain	ENOG410ZJKK	auxin response factor	.	.	.	GO:0048830|adventitious root development;GO:0009653|anatomical structure morphogenesis;GO:0009734|auxin-activated signaling pathway;GO:0052543|callose deposition in cell wall;GO:0009555|pollen development;GO:0010208|pollen wall assembly;GO:0006355|regulation of transcription, DNA-templated;GO:0006351|transcription, DNA-templated	.	GO:0005634|nucleus	.	.	3.18198	4.36307	9.23715	12.5829	13.6939	12.7549	5.05797	4.38685	3.5077
TRINITY_DN12592_c0_g1	Gene.31262::TRINITY_DN12592_c0_g1::g.31262::m.31262	259-1719[-]	gi|731412534|ref|XM_010660097.1|	1225	E:0	PREDICTED: Vitis vinifera auxin response factor 18 (LOC100265118), transcript variant X2, mRNA	gi|719992839|ref|XP_010253698.1|	697	E:0	PREDICTED: auxin response factor 18-like [Nelumbo nucifera]	ARFR_ORYSJ	531	E:9e-180	RecName: Full=Auxin response factor 18;^Eukaryota; Viridiplantae; Streptophyta; Embryophyta; Tracheophyta; Spermatophyta; Magnoliophyta; Liliopsida; Poales; Poaceae; BOP clade; Oryzoideae; Oryzeae; Oryzinae; Oryza	ARFR_ORYSJ	578	E:0	RecName: Full=Auxin response factor 18;^Eukaryota; Viridiplantae; Streptophyta; Embryophyta; Tracheophyta; Spermatophyta; Magnoliophyta; Liliopsida; Poales; Poaceae; BOP clade; Oryzoideae; Oryzeae; Oryzinae; Oryza	PF06507.12	Auxin_resp	Auxin response factor	ENOG410ZZ2C	auxin response factor	.	.	.	GO:0009734|auxin-activated signaling pathway;GO:0006355|regulation of transcription, DNA-templated;GO:0006351|transcription, DNA-templatedGO:0006355|regulation of transcription, DNA-templated;GO:0009725|response to hormone	.	GO:0005634|nucleusGO:0005634|nucleus	.	.	19.2834	18.4784	7.31866	8.27837	8.33856	8.7568	24.3689	20.6871	19.9638
TRINITY_DN27324_c0_g5	Gene.31343::TRINITY_DN27324_c0_g5::g.31343::m.31343	488-1207[+]	gi|731412534|ref|XM_010660097.1|	538	E:2e-149	PREDICTED: Vitis vinifera auxin response factor 18 (LOC100265118), transcript variant X2, mRNA	gi|720027735|ref|XP_010264667.1|	391	E:2e-126	PREDICTED: auxin response factor 18-like [Nelumbo nucifera]	ARFR_ORYSJ	328	E:1e-103	RecName: Full=Auxin response factor 18;^Eukaryota; Viridiplantae; Streptophyta; Embryophyta; Tracheophyta; Spermatophyta; Magnoliophyta; Liliopsida; Poales; Poaceae; BOP clade; Oryzoideae; Oryzeae; Oryzinae; Oryza	ARFP_ARATH	348	E:2e-114	RecName: Full=Auxin response factor 16;^Eukaryota; Viridiplantae; Streptophyta; Embryophyta; Tracheophyta; Spermatophyta; Magnoliophyta; eudicotyledons; Gunneridae; Pentapetalae; rosids; malvids; Brassicales; Brassicaceae; Camelineae; Arabidopsis	PF02362.20	B3	B3 DNA binding domain	ENOG410ZZ2C	auxin response factor	.	.	.	GO:0009734|auxin-activated signaling pathway;GO:0051301|cell division;GO:0007389|pattern specification process;GO:0009733|response to auxin;GO:0048829|root cap development;GO:0006351|transcription, DNA-templated	.	GO:0005634|nucleus	.	.	16.4561	11.2007	6.37443	8.34918	6.59356	7.15648	17.9774	17.4806	15.6687
TRINITY_DN22202_c2_g5	Gene.37252::TRINITY_DN22202_c2_g5::g.37252::m.37252	520-2304[+]	gi|731408023|ref|XM_010658398.1|	1999	E:0	PREDICTED: Vitis vinifera auxin response factor 19-like (LOC100263801), mRNA	gi|566215821|ref|XP_006372205.1|	892	E:0	auxin response factor 2 family protein [Populus trichocarpa]	ARFE_ORYSJ	704	E:0	RecName: Full=Auxin response factor 5;^Eukaryota; Viridiplantae; Streptophyta; Embryophyta; Tracheophyta; Spermatophyta; Magnoliophyta; Liliopsida; Poales; Poaceae; BOP clade; Oryzoideae; Oryzeae; Oryzinae; Oryza	ARFE_ORYSJ	740	E:0	RecName: Full=Auxin response factor 5;^Eukaryota; Viridiplantae; Streptophyta; Embryophyta; Tracheophyta; Spermatophyta; Magnoliophyta; Liliopsida; Poales; Poaceae; BOP clade; Oryzoideae; Oryzeae; Oryzinae; Oryza	PF02362.20	B3	B3 DNA binding domain	ENOG410YDIT	auxin response factor	.	.	.	GO:0009734|auxin-activated signaling pathway;GO:0006355|regulation of transcription, DNA-templated;GO:0006351|transcription, DNA-templatedGO:0006355|regulation of transcription, DNA-templated;GO:0009725|response to hormone	.	GO:0005634|nucleusGO:0005634|nucleus	.	.	45.8098	43.4675	18.5672	26.7698	20.2079	22.4004	37.8663	43.3005	40.3231
TRINITY_DN22822_c2_g1	Gene.43409::TRINITY_DN22822_c2_g1::g.43409::m.43409	473-2533[+]	gi|731378534|ref|XM_010661218.1|	1146	E:0	PREDICTED: Vitis vinifera auxin response factor 9 (LOC100247833), mRNA	gi|297742361|emb|CBI34510.3|	1030	E:0	unnamed protein product [Vitis vinifera]	ARFI_ARATH	751	E:0	RecName: Full=Auxin response factor 9;^Eukaryota; Viridiplantae; Streptophyta; Embryophyta; Tracheophyta; Spermatophyta; Magnoliophyta; eudicotyledons; Gunneridae; Pentapetalae; rosids; malvids; Brassicales; Brassicaceae; Camelineae; Arabidopsis	ARFI_ARATH	755	E:0	RecName: Full=Auxin response factor 9;^Eukaryota; Viridiplantae; Streptophyta; Embryophyta; Tracheophyta; Spermatophyta; Magnoliophyta; eudicotyledons; Gunneridae; Pentapetalae; rosids; malvids; Brassicales; Brassicaceae; Camelineae; Arabidopsis	PF02362.20	B3	B3 DNA binding domain	ENOG410YECH	auxin response factor	.	.	.	GO:0009734|auxin-activated signaling pathway;GO:0006351|transcription, DNA-templatedGO:0006355|regulation of transcription, DNA-templated;GO:0009725|response to hormone	.	GO:0005634|nucleusGO:0005634|nucleus	.	.	3.78121	20.7437	8.48883	19.8505	10.0589	26.1507	4.18196	3.99921	10.9079
TRINITY_DN19229_c2_g1	.	.	gi|731388577|ref|XM_002264618.3|	357	E:6e-95	PREDICTED: Vitis vinifera ADP-ribosylation factor (LOC100242458), mRNA	gi|470103896|ref|XP_004288363.1|	148	E:3e-39	PREDICTED: ADP-ribosylation factor 2-like [Fragaria vesca subsp. vesca]	ARF1_PLAFA	185	E:1e-54	RecName: Full=ADP-ribosylation factor 1;^Eukaryota; Alveolata; Apicomplexa; Aconoidasida; Haemosporida; Plasmodiidae; Plasmodium; Plasmodium (Laverania)	.	.	.	.	.	.	.	COG1100	GTP-binding Protein	.	.	.	GO:0015031|protein transport;GO:0007264|small GTPase mediated signal transduction;GO:0016192|vesicle-mediated transport	.	GO:0005794|Golgi apparatus	.	.	122.434	87.5677	120.814	73.3019	78.8963	64.3142	156.086	123.714	132.337
TRINITY_DN30579_c4_g1	.	.	.	.	.	.	gi|703084903|ref|XP_010092594.1|	86.3	E:3e-17	hypothetical protein L484_018920 [Morus notabilis]	ARFA_ARATH	74.7	E:1e-12	RecName: Full=Auxin response factor 1;^Eukaryota; Viridiplantae; Streptophyta; Embryophyta; Tracheophyta; Spermatophyta; Magnoliophyta; eudicotyledons; Gunneridae; Pentapetalae; rosids; malvids; Brassicales; Brassicaceae; Camelineae; Arabidopsis	.	.	.	.	.	.	.	ENOG410Y8ZK	auxin response factor	.	.	.	GO:0009734|auxin-activated signaling pathway;GO:0010150|leaf senescence;GO:0045892|negative regulation of transcription, DNA-templated;GO:0009733|response to auxin;GO:0006351|transcription, DNA-templated	.	GO:0005634|nucleus	K14486|K14486, ARF; auxin response factor	map04075|Plant hormone signal transduction	0.657626	0.663071	0.233136	0.205781	0.367134	0.358163	0.526099	1.16866	1.20474
TRINITY_DN25994_c2_g3	Gene.41303::TRINITY_DN25994_c2_g3::g.41303::m.41303	2166-2489[-]	gi|731405209|ref|XM_002279772.2|	1343	E:0	PREDICTED: Vitis vinifera auxin response factor 6 (LOC100242923), mRNA	gi|223527247|gb|EEF29407.1|	613	E:0	Auxin response factor, putative [Ricinus communis]	ARFF_ARATH	592	E:0	RecName: Full=Auxin response factor 6;^Eukaryota; Viridiplantae; Streptophyta; Embryophyta; Tracheophyta; Spermatophyta; Magnoliophyta; eudicotyledons; Gunneridae; Pentapetalae; rosids; malvids; Brassicales; Brassicaceae; Camelineae; Arabidopsis	ARFQ_ORYSJ	155	E:3e-43	RecName: Full=Auxin response factor 17;^Eukaryota; Viridiplantae; Streptophyta; Embryophyta; Tracheophyta; Spermatophyta; Magnoliophyta; Liliopsida; Poales; Poaceae; BOP clade; Oryzoideae; Oryzeae; Oryzinae; Oryza	PF06507.12	Auxin_resp	Auxin response factor	ENOG410YA3R	auxin response factor	.	.	.	GO:0009734|auxin-activated signaling pathway;GO:0006355|regulation of transcription, DNA-templated;GO:0006351|transcription, DNA-templatedGO:0006355|regulation of transcription, DNA-templated;GO:0009725|response to hormone	.	GO:0005634|nucleusGO:0005634|nucleus	.	.	68.1942	102.465	59.7502	30.6194	55.3217	20.5997	59.369	56.3387	77.9699
bHLH
TRINITY_DN17202_c2_g1	Gene.3315::TRINITY_DN17202_c2_g1::g.3315::m.3315	351-1652[+]	gi|657969037|ref|XM_008378015.1|	171	E:1e-38	PREDICTED: Malus x domestica transcription factor bHLH57-like (LOC103439451), transcript variant X2, mRNA	gi|359489477|ref|XP_002267819.2|	461	E:3e-155	PREDICTED: transcription factor bHLH67 isoform X1 [Vitis vinifera]	BH067_ARATH	223	E:3e-65	RecName: Full=Transcription factor bHLH67;^Eukaryota; Viridiplantae; Streptophyta; Embryophyta; Tracheophyta; Spermatophyta; Magnoliophyta; eudicotyledons; Gunneridae; Pentapetalae; rosids; malvids; Brassicales; Brassicaceae; Camelineae; Arabidopsis	BH070_ARATH	268	E:9e-84	RecName: Full=Transcription factor bHLH70;^Eukaryota; Viridiplantae; Streptophyta; Embryophyta; Tracheophyta; Spermatophyta; Magnoliophyta; eudicotyledons; Gunneridae; Pentapetalae; rosids; malvids; Brassicales; Brassicaceae; Camelineae; Arabidopsis	PF00010.25	HLH	Helix-loop-helix DNA-binding domain	ENOG41115JJ	Transcription factor	.	.	.	GO:0006355|regulation of transcription, DNA-templated;GO:0006351|transcription, DNA-templated	.	GO:0005634|nucleus	.	.	32.8241	23.3022	6.83048	0.946911	0.337876	0.872597	25.8884	23.6954	41.4884
TRINITY_DN24307_c1_g4	Gene.39294::TRINITY_DN24307_c1_g4::g.39294::m.39294	1489-1794[-]	.	.	.	.	gi|743793872|ref|XP_011048302.1|	121	E:6e-27	PREDICTED: transcription factor bHLH63-like isoform X1 [Populus euphratica]	.	.	.	.	.	.	.	.	.	.	.	.	.	.	.	.	.	.	.	.	.	14.2309	11.2083	13.9419	1.33786	0.795624	1.01651	17.2399	20.0677	12.0444
TRINITY_DN30578_c0_g1	Gene.17902::TRINITY_DN30578_c0_g1::g.17902::m.17902	535-1698[+]	gi|566187568|ref|XM_002313755.2|	486	E:9e-134	Populus trichocarpa basic helix-loop-helix family protein (POPTR_0009s12000g) mRNA, complete cds	gi|225428454|ref|XP_002284113.1|	468	E:4e-157	PREDICTED: transcription factor bHLH63 [Vitis vinifera]	BH063_ARATH	201	E:2e-57	RecName: Full=Transcription factor bHLH63;^Eukaryota; Viridiplantae; Streptophyta; Embryophyta; Tracheophyta; Spermatophyta; Magnoliophyta; eudicotyledons; Gunneridae; Pentapetalae; rosids; malvids; Brassicales; Brassicaceae; Camelineae; Arabidopsis	BH063_ARATH	217	E:4e-65	RecName: Full=Transcription factor bHLH63;^Eukaryota; Viridiplantae; Streptophyta; Embryophyta; Tracheophyta; Spermatophyta; Magnoliophyta; eudicotyledons; Gunneridae; Pentapetalae; rosids; malvids; Brassicales; Brassicaceae; Camelineae; Arabidopsis	PF00010.25	HLH	Helix-loop-helix DNA-binding domain	ENOG410YGAM	Transcription factor	.	.	.	GO:0009908|flower development;GO:0009911|positive regulation of flower development;GO:0009637|response to blue light;GO:0006351|transcription, DNA-templated	.	GO:0005634|nucleus	.	.	66.0868	47.9615	68.9	6.09346	3.23959	5.46756	71.6107	85.5696	45.1493
TRINITY_DN18914_c1_g1	Gene.29956::TRINITY_DN18914_c1_g1::g.29956::m.29956	388-1314[+]	gi|349704996|emb|FQ383950.1|	564	E:5e-157	Vitis vinifera clone SS0AAG6YJ08	gi|225427181|ref|XP_002278824.1|	433	E:4e-145	PREDICTED: transcription factor bHLH71 [Vitis vinifera]	BH071_ARATH	237	E:1e-70	RecName: Full=Transcription factor bHLH71;^Eukaryota; Viridiplantae; Streptophyta; Embryophyta; Tracheophyta; Spermatophyta; Magnoliophyta; eudicotyledons; Gunneridae; Pentapetalae; rosids; malvids; Brassicales; Brassicaceae; Camelineae; Arabidopsis	BH071_ARATH	231	E:8e-72	RecName: Full=Transcription factor bHLH71;^Eukaryota; Viridiplantae; Streptophyta; Embryophyta; Tracheophyta; Spermatophyta; Magnoliophyta; eudicotyledons; Gunneridae; Pentapetalae; rosids; malvids; Brassicales; Brassicaceae; Camelineae; Arabidopsis	PF00010.25	HLH	Helix-loop-helix DNA-binding domain	ENOG410YG89	Transcription factor	.	.	.	GO:0007275|multicellular organism development;GO:0006355|regulation of transcription, DNA-templated;GO:0006351|transcription, DNA-templated	.	GO:0005634|nucleus	.	.	7.2203	8.76754	3.15815	1.14902	0.822873	1.36217	3.8959	2.89112	15.7828
TRINITY_DN19851_c1_g1	Gene.34059::TRINITY_DN19851_c1_g1::g.34059::m.34059	225-1274[+]	gi|731426967|ref|XM_002284428.3|	1096	E:0	PREDICTED: Vitis vinifera transcription factor bHLH137-like (LOC100268131), mRNA	gi|225456461|ref|XP_002284464.1|	455	E:9e-154	PREDICTED: transcription factor bHLH137 [Vitis vinifera]	BH137_ARATH	189	E:2e-53	RecName: Full=Transcription factor bHLH137;^Eukaryota; Viridiplantae; Streptophyta; Embryophyta; Tracheophyta; Spermatophyta; Magnoliophyta; eudicotyledons; Gunneridae; Pentapetalae; rosids; malvids; Brassicales; Brassicaceae; Camelineae; Arabidopsis	BH137_ARATH	199	E:2e-59	RecName: Full=Transcription factor bHLH137;^Eukaryota; Viridiplantae; Streptophyta; Embryophyta; Tracheophyta; Spermatophyta; Magnoliophyta; eudicotyledons; Gunneridae; Pentapetalae; rosids; malvids; Brassicales; Brassicaceae; Camelineae; Arabidopsis	PF00010.25	HLH	Helix-loop-helix DNA-binding domain	ENOG410YIH7	Transcription factor	.	.	.	GO:0009739|response to gibberellin;GO:0006351|transcription, DNA-templated	.	GO:0005634|nucleus	.	.	3.13464	5.4749	6.05927	0.6839	1.00662	0.974882	3.20983	3.81803	6.70299
TRINITY_DN25334_c0_g1	Gene.24824::TRINITY_DN25334_c0_g1::g.24824::m.24824	1419-2675[+]	gi|731430199|ref|XM_010666615.1|	1029	E:0	PREDICTED: Vitis vinifera transcription factor bHLH74 (LOC100247194), mRNA	gi|470109423|ref|XP_004290997.1|	626	E:0	PREDICTED: transcription factor bHLH74 [Fragaria vesca subsp. vesca]	BH074_ARATH	255	E:3e-74	RecName: Full=Transcription factor bHLH74;^Eukaryota; Viridiplantae; Streptophyta; Embryophyta; Tracheophyta; Spermatophyta; Magnoliophyta; eudicotyledons; Gunneridae; Pentapetalae; rosids; malvids; Brassicales; Brassicaceae; Camelineae; Arabidopsis	BH074_ARATH	238	E:1e-72	RecName: Full=Transcription factor bHLH74;^Eukaryota; Viridiplantae; Streptophyta; Embryophyta; Tracheophyta; Spermatophyta; Magnoliophyta; eudicotyledons; Gunneridae; Pentapetalae; rosids; malvids; Brassicales; Brassicaceae; Camelineae; Arabidopsis	PF00010.25	HLH	Helix-loop-helix DNA-binding domain	ENOG4111DWU	Transcription factor	.	.	.	GO:0040008|regulation of growth;GO:0006355|regulation of transcription, DNA-templated;GO:0009637|response to blue light;GO:0006351|transcription, DNA-templated	.	GO:0005634|nucleus	.	.	9.21915	8.3143	2.17416	1.52936	1.1463	0.786272	4.50335	4.19838	10.8837
TRINITY_DN15269_c2_g1	Gene.27052::TRINITY_DN15269_c2_g1::g.27052::m.27052	429-1223[+]	gi|703156408|ref|XM_010113134.1|	139	E:5e-29	Morus notabilis hypothetical protein partial mRNA	gi|225441702|ref|XP_002282897.1|	300	E:3e-90	PREDICTED: transcription factor bHLH48 [Vitis vinifera]	BH048_ARATH	185	E:2e-50	RecName: Full=Transcription factor bHLH48;^Eukaryota; Viridiplantae; Streptophyta; Embryophyta; Tracheophyta; Spermatophyta; Magnoliophyta; eudicotyledons; Gunneridae; Pentapetalae; rosids; malvids; Brassicales; Brassicaceae; Camelineae; Arabidopsis	BH060_ARATH	201	E:1e-59	RecName: Full=Transcription factor bHLH60;^Eukaryota; Viridiplantae; Streptophyta; Embryophyta; Tracheophyta; Spermatophyta; Magnoliophyta; eudicotyledons; Gunneridae; Pentapetalae; rosids; malvids; Brassicales; Brassicaceae; Camelineae; Arabidopsis	PF00010.25	HLH	Helix-loop-helix DNA-binding domain	ENOG410YEV1	transcription factor	.	.	.	GO:0006355|regulation of transcription, DNA-templated;GO:0006351|transcription, DNA-templated	.	GO:0005634|nucleus	.	.	51.3931	31.5565	24.8805	8.31663	4.57231	8.32205	28.1043	22.0924	44.5144
TRINITY_DN24169_c0_g2	Gene.8095::TRINITY_DN24169_c0_g2::g.8095::m.8095	224-1279[-]	gi|731370656|ref|XM_010649679.1|	893	E:0	PREDICTED: Vitis vinifera transcription factor bHLH30 (LOC100250878), transcript variant X2, mRNA	gi|225423869|ref|XP_002278697.1|	414	E:2e-138	PREDICTED: transcription factor bHLH30 [Vitis vinifera]	BH030_ARATH	252	E:1e-76	RecName: Full=Transcription factor bHLH30;^Eukaryota; Viridiplantae; Streptophyta; Embryophyta; Tracheophyta; Spermatophyta; Magnoliophyta; eudicotyledons; Gunneridae; Pentapetalae; rosids; malvids; Brassicales; Brassicaceae; Camelineae; Arabidopsis	BH030_ARATH	328	E:2e-108	RecName: Full=Transcription factor bHLH30;^Eukaryota; Viridiplantae; Streptophyta; Embryophyta; Tracheophyta; Spermatophyta; Magnoliophyta; eudicotyledons; Gunneridae; Pentapetalae; rosids; malvids; Brassicales; Brassicaceae; Camelineae; Arabidopsis	PF00010.25	HLH	Helix-loop-helix DNA-binding domain	ENOG410YEFC	Transcription factor	.	.	.	GO:0006355|regulation of transcription, DNA-templated;GO:0006351|transcription, DNA-templated	.	GO:0005634|nucleus	.	.	16.9342	15.9774	4.83201	4.49399	2.39184	2.68308	8.95556	10.1199	20.2363
TRINITY_DN13202_c0_g1	Gene.32495::TRINITY_DN13202_c0_g1::g.32495::m.32495	442-1308[-]	gi|731374241|ref|XM_002272740.2|	684	E:0	PREDICTED: Vitis vinifera transcription factor bHLH79 (LOC100265665), mRNA	gi|720051693|ref|XP_010272168.1|	352	E:1e-114	PREDICTED: transcription factor bHLH79-like isoform X1 [Nelumbo nucifera]	BH094_ORYSJ	236	E:9e-72	RecName: Full=Transcription factor BHLH094 {ECO:0000305};^Eukaryota; Viridiplantae; Streptophyta; Embryophyta; Tracheophyta; Spermatophyta; Magnoliophyta; Liliopsida; Poales; Poaceae; BOP clade; Oryzoideae; Oryzeae; Oryzinae; Oryza	BH094_ORYSJ	242	E:2e-77	RecName: Full=Transcription factor BHLH094 {ECO:0000305};^Eukaryota; Viridiplantae; Streptophyta; Embryophyta; Tracheophyta; Spermatophyta; Magnoliophyta; Liliopsida; Poales; Poaceae; BOP clade; Oryzoideae; Oryzeae; Oryzinae; Oryza	PF00010.25	HLH	Helix-loop-helix DNA-binding domain	ENOG410YAFX	Transcription factor	.	.	.	.	.	GO:0005634|nucleus	.	.	8.96912	6.23138	1.7098	1.59999	1.85381	1.19842	2.70922	2.93344	6.02187
TRINITY_DN17877_c1_g1	Gene.27559::TRINITY_DN17877_c1_g1::g.27559::m.27559	825-2033[-]	gi|731435099|ref|XM_010647001.1|	368	E:5e-98	PREDICTED: Vitis vinifera transcription factor bHLH74 (LOC100853160), transcript variant X6, mRNA	gi|359494803|ref|XP_003634844.1|	338	E:3e-104	PREDICTED: transcription factor bHLH74 isoform X1 [Vitis vinifera]	BH074_ARATH	175	E:1e-46	RecName: Full=Transcription factor bHLH74;^Eukaryota; Viridiplantae; Streptophyta; Embryophyta; Tracheophyta; Spermatophyta; Magnoliophyta; eudicotyledons; Gunneridae; Pentapetalae; rosids; malvids; Brassicales; Brassicaceae; Camelineae; Arabidopsis	BH074_ARATH	175	E:8e-49	RecName: Full=Transcription factor bHLH74;^Eukaryota; Viridiplantae; Streptophyta; Embryophyta; Tracheophyta; Spermatophyta; Magnoliophyta; eudicotyledons; Gunneridae; Pentapetalae; rosids; malvids; Brassicales; Brassicaceae; Camelineae; Arabidopsis	PF00010.25	HLH	Helix-loop-helix DNA-binding domain	ENOG4111DWU	Transcription factor	.	.	.	GO:0040008|regulation of growth;GO:0006355|regulation of transcription, DNA-templated;GO:0009637|response to blue light;GO:0006351|transcription, DNA-templated	.	GO:0005634|nucleus	.	.	0.66634	0.959323	0.506666	0.245932	0.229831	0.211985	0.515461	0.779221	1.52351
TRINITY_DN15803_c4_g2	Gene.43700::TRINITY_DN15803_c4_g2::g.43700::m.43700	1099-2019[-]	gi|802564212|ref|XM_012211875.1|	305	E:4e-79	PREDICTED: Jatropha curcas transcription factor bHLH63 (LOC105630155), transcript variant X2, mRNA	gi|225428454|ref|XP_002284113.1|	245	E:1e-69	PREDICTED: transcription factor bHLH63 [Vitis vinifera]	HBI1_ARATH	181	E:2e-49	RecName: Full=Transcription factor HBI1;^Eukaryota; Viridiplantae; Streptophyta; Embryophyta; Tracheophyta; Spermatophyta; Magnoliophyta; eudicotyledons; Gunneridae; Pentapetalae; rosids; malvids; Brassicales; Brassicaceae; Camelineae; Arabidopsis	HBI1_ARATH	195	E:6e-58	RecName: Full=Transcription factor HBI1;^Eukaryota; Viridiplantae; Streptophyta; Embryophyta; Tracheophyta; Spermatophyta; Magnoliophyta; eudicotyledons; Gunneridae; Pentapetalae; rosids; malvids; Brassicales; Brassicaceae; Camelineae; Arabidopsis	PF00010.25	HLH	Helix-loop-helix DNA-binding domain	ENOG411190E	basic helix-loop-helix (bHLH) family protein	.	.	.	GO:0009742|brassinosteroid mediated signaling pathway;GO:0009740|gibberellic acid mediated signaling pathway;GO:0040008|regulation of growth;GO:0006355|regulation of transcription, DNA-templated;GO:0006351|transcription, DNA-templated	.	GO:0005634|nucleus	.	.	7.11891	8.06278	7.82021	4.25416	2.13108	4.48622	4.03939	4.28508	8.20802
TRINITY_DN23429_c3_g1	Gene.40252::TRINITY_DN23429_c3_g1::g.40252::m.40252	204-1796[-]	gi|590697004|ref|XM_007045258.1|	387	E:1e-103	Theobroma cacao Basic helix-loop-helix DNA-binding superfamily protein, putative isoform 3 (TCM_011083) mRNA, complete cds	gi|359473541|ref|XP_002268359.2|	667	E:0	PREDICTED: transcription factor bHLH111 [Vitis vinifera]	BH111_ARATH	202	E:1e-57	RecName: Full=Transcription factor bHLH111;^Eukaryota; Viridiplantae; Streptophyta; Embryophyta; Tracheophyta; Spermatophyta; Magnoliophyta; eudicotyledons; Gunneridae; Pentapetalae; rosids; malvids; Brassicales; Brassicaceae; Camelineae; Arabidopsis	BH111_ARATH	202	E:3e-58	RecName: Full=Transcription factor bHLH111;^Eukaryota; Viridiplantae; Streptophyta; Embryophyta; Tracheophyta; Spermatophyta; Magnoliophyta; eudicotyledons; Gunneridae; Pentapetalae; rosids; malvids; Brassicales; Brassicaceae; Camelineae; Arabidopsis	.	.	.	ENOG410Y9A0	HLH	.	.	.	GO:0006366|transcription from RNA polymerase II promoter	.	GO:0005634|nucleus	.	.	3.0993	2.04258	3.43224	1.12189	1.41287	1.53801	1.77839	2.69176	1.46007
TRINITY_DN23697_c0_g1	Gene.40125::TRINITY_DN23697_c0_g1::g.40125::m.40125	251-1282[+]	gi|924276073|gb|KP890785.1|	438	E:3e-119	Panax japonicus bHLH transcription factor (bHLH) mRNA, complete cds	gi|694439080|ref|XP_009346450.1|	494	E:7e-169	PREDICTED: transcription factor bHLH18-like [Pyrus x bretschneideri]	BH025_ARATH	215	E:2e-62	RecName: Full=Transcription factor bHLH25;^Eukaryota; Viridiplantae; Streptophyta; Embryophyta; Tracheophyta; Spermatophyta; Magnoliophyta; eudicotyledons; Gunneridae; Pentapetalae; rosids; malvids; Brassicales; Brassicaceae; Camelineae; Arabidopsis	BH025_ARATH	214	E:6e-65	RecName: Full=Transcription factor bHLH25;^Eukaryota; Viridiplantae; Streptophyta; Embryophyta; Tracheophyta; Spermatophyta; Magnoliophyta; eudicotyledons; Gunneridae; Pentapetalae; rosids; malvids; Brassicales; Brassicaceae; Camelineae; Arabidopsis	PF00010.25	HLH	Helix-loop-helix DNA-binding domain	ENOG410YG6S	Transcription factor	.	.	.	GO:0006355|regulation of transcription, DNA-templated;GO:0006351|transcription, DNA-templated	.	GO:0005634|nucleus	.	.	0.503191	0.880103	0.404074	1.58704	2.6507	1.16132	2.48718	1.53887	1.28496
TRINITY_DN13583_c3_g1	Gene.27404::TRINITY_DN13583_c3_g1::g.27404::m.27404	222-701[-]	gi|147780108|emb|AM423346.2|	375	E:3e-100	Vitis vinifera contig VV78X018571.4, whole genome shotgun sequence	gi|645237580|ref|XP_008225271.1|	229	E:6e-66	PREDICTED: transcription factor bHLH30-like [Prunus mume]	BH030_ARATH	100	E:3e-21	RecName: Full=Transcription factor bHLH30;^Eukaryota; Viridiplantae; Streptophyta; Embryophyta; Tracheophyta; Spermatophyta; Magnoliophyta; eudicotyledons; Gunneridae; Pentapetalae; rosids; malvids; Brassicales; Brassicaceae; Camelineae; Arabidopsis	BH030_ARATH	102	E:8e-25	RecName: Full=Transcription factor bHLH30;^Eukaryota; Viridiplantae; Streptophyta; Embryophyta; Tracheophyta; Spermatophyta; Magnoliophyta; eudicotyledons; Gunneridae; Pentapetalae; rosids; malvids; Brassicales; Brassicaceae; Camelineae; Arabidopsis	.	.	.	ENOG410YEFC	Transcription factor	.	.	.	GO:0006355|regulation of transcription, DNA-templated;GO:0006351|transcription, DNA-templated	.	GO:0005634|nucleus	.	.	1.54542	2.40115	1.69267	6.93398	5.91205	5.33954	1.21588	1.10573	1.33351
TRINITY_DN21026_c0_g2	Gene.19562::TRINITY_DN21026_c0_g2::g.19562::m.19562	470-1168[-]	.	.	.	.	gi|568845520|ref|XP_006476619.1|	249	E:7e-77	PREDICTED: transcription factor bHLH47 isoform X3 [Citrus sinensis]	BH047_ARATH	158	E:1e-43	RecName: Full=Transcription factor bHLH47;^Eukaryota; Viridiplantae; Streptophyta; Embryophyta; Tracheophyta; Spermatophyta; Magnoliophyta; eudicotyledons; Gunneridae; Pentapetalae; rosids; malvids; Brassicales; Brassicaceae; Camelineae; Arabidopsis	BH047_ARATH	186	E:1e-56	RecName: Full=Transcription factor bHLH47;^Eukaryota; Viridiplantae; Streptophyta; Embryophyta; Tracheophyta; Spermatophyta; Magnoliophyta; eudicotyledons; Gunneridae; Pentapetalae; rosids; malvids; Brassicales; Brassicaceae; Camelineae; Arabidopsis	.	.	.	ENOG410YN73	Transcription factor	.	.	.	GO:0010106|cellular response to iron ion starvation;GO:0055072|iron ion homeostasis;GO:0006355|regulation of transcription, DNA-templated;GO:0006351|transcription, DNA-templated	.	GO:0005634|nucleus	.	.	1.15601	3.11459	2.76988	6.60201	12.2794	5.10131	4.43767	3.39765	2.22577
TRINITY_DN18375_c0_g1	Gene.30057::TRINITY_DN18375_c0_g1::g.30057::m.30057	527-1924[+]	gi|731402178|ref|XM_010656270.1|	815	E:0	PREDICTED: Vitis vinifera transcription factor bHLH87 (LOC100251455), transcript variant X4, mRNA	gi|359482873|ref|XP_003632856.1|	597	E:0	PREDICTED: transcription factor bHLH87 [Vitis vinifera]	BH087_ARATH	260	E:6e-77	RecName: Full=Transcription factor bHLH87;^Eukaryota; Viridiplantae; Streptophyta; Embryophyta; Tracheophyta; Spermatophyta; Magnoliophyta; eudicotyledons; Gunneridae; Pentapetalae; rosids; malvids; Brassicales; Brassicaceae; Camelineae; Arabidopsis	BH087_ARATH	291	E:2e-92	RecName: Full=Transcription factor bHLH87;^Eukaryota; Viridiplantae; Streptophyta; Embryophyta; Tracheophyta; Spermatophyta; Magnoliophyta; eudicotyledons; Gunneridae; Pentapetalae; rosids; malvids; Brassicales; Brassicaceae; Camelineae; Arabidopsis	PF00010.25	HLH	Helix-loop-helix DNA-binding domain	ENOG410YJMV	Transcription factor	.	.	.	GO:0006355|regulation of transcription, DNA-templated;GO:0006351|transcription, DNA-templated	.	GO:0005634|nucleus	.	.	0.0532203	0.0219414	0.574979	1.66176	1.13543	1.056	0.0529324	0.0537106	0.0938693
TRINITY_DN7543_c0_g2	Gene.37287::TRINITY_DN7543_c0_g2::g.37287::m.37287	3-557[+]	gi|595957935|ref|XM_007216680.1|	89.8	E:1e-14	Prunus persica hypothetical protein (PRUPE_ppa025306mg) mRNA, partial cds	gi|731409839|ref|XP_010657339.1|	196	E:2e-58	PREDICTED: transcription factor bHLH117 [Vitis vinifera]	BH117_ARATH	92.4	E:4e-21	RecName: Full=Transcription factor bHLH117;^Eukaryota; Viridiplantae; Streptophyta; Embryophyta; Tracheophyta; Spermatophyta; Magnoliophyta; eudicotyledons; Gunneridae; Pentapetalae; rosids; malvids; Brassicales; Brassicaceae; Camelineae; Arabidopsis	BH117_ARATH	125	E:9e-34	RecName: Full=Transcription factor bHLH117;^Eukaryota; Viridiplantae; Streptophyta; Embryophyta; Tracheophyta; Spermatophyta; Magnoliophyta; eudicotyledons; Gunneridae; Pentapetalae; rosids; malvids; Brassicales; Brassicaceae; Camelineae; Arabidopsis	PF00010.25	HLH	Helix-loop-helix DNA-binding domain	ENOG41118KP	Helix-loop-helix DNA-binding domain	.	.	.	GO:0006366|transcription from RNA polymerase II promoter	.	GO:0005634|nucleus	.	.	0.0893037	0	0.0910202	0.791044	0.176412	0.671198	0	0	0
TRINITY_DN16261_c1_g2	Gene.45984::TRINITY_DN16261_c1_g2::g.45984::m.45984	2-874[+]	gi|950804727|gb|KP689401.1|	479	E:1e-131	Prunus pseudocerasus isolate Unigene19909 bHLH transcription factor mRNA, complete cds	gi|359477937|ref|XP_002264969.2|	387	E:5e-126	PREDICTED: transcription factor bHLH77-like [Vitis vinifera]	BH062_ARATH	218	E:8e-64	RecName: Full=Transcription factor bHLH62;^Eukaryota; Viridiplantae; Streptophyta; Embryophyta; Tracheophyta; Spermatophyta; Magnoliophyta; eudicotyledons; Gunneridae; Pentapetalae; rosids; malvids; Brassicales; Brassicaceae; Camelineae; Arabidopsis	BH077_ARATH	230	E:3e-71	RecName: Full=Transcription factor bHLH77;^Eukaryota; Viridiplantae; Streptophyta; Embryophyta; Tracheophyta; Spermatophyta; Magnoliophyta; eudicotyledons; Gunneridae; Pentapetalae; rosids; malvids; Brassicales; Brassicaceae; Camelineae; Arabidopsis	PF00010.25	HLH	Helix-loop-helix DNA-binding domain	ENOG41108J6	Helix-loop-helix DNA-binding domain	.	.	.	GO:0006355|regulation of transcription, DNA-templated;GO:0006351|transcription, DNA-templated	.	GO:0005634|nucleus	.	.	31.7818	20.7691	14.3873	16.7395	12.6637	14.5435	30.9038	28.4077	23.6944
TRINITY_DN21840_c0_g1	Gene.50814::TRINITY_DN21840_c0_g1::g.50814::m.50814	2116-3447[-]	gi|731375154|ref|XM_010655912.1|	1123	E:0	PREDICTED: Vitis vinifera transcription factor bHLH49 (LOC100265116), transcript variant X6, mRNA	gi|731375155|ref|XP_010654214.1|	578	E:0	PREDICTED: transcription factor bHLH49 isoform X3 [Vitis vinifera]	BH049_ARATH	272	E:7e-78	RecName: Full=Transcription factor bHLH49;^Eukaryota; Viridiplantae; Streptophyta; Embryophyta; Tracheophyta; Spermatophyta; Magnoliophyta; eudicotyledons; Gunneridae; Pentapetalae; rosids; malvids; Brassicales; Brassicaceae; Camelineae; Arabidopsis	BH049_ARATH	296	E:3e-93	RecName: Full=Transcription factor bHLH49;^Eukaryota; Viridiplantae; Streptophyta; Embryophyta; Tracheophyta; Spermatophyta; Magnoliophyta; eudicotyledons; Gunneridae; Pentapetalae; rosids; malvids; Brassicales; Brassicaceae; Camelineae; Arabidopsis	PF00010.25	HLH	Helix-loop-helix DNA-binding domain	ENOG410YG35	Transcription factor	.	.	.	GO:0040008|regulation of growth;GO:0006355|regulation of transcription, DNA-templated;GO:0006351|transcription, DNA-templated	.	GO:0005634|nucleus	.	.	15.8717	16.3337	17.4216	11.9289	10.8932	10.3945	18.3967	21.9419	15.2249
TRINITY_DN15895_c2_g2	Gene.25227::TRINITY_DN15895_c2_g2::g.25227::m.25227	1750-2256[-]	gi|764568923|ref|XM_004296450.2|	468	E:5e-128	PREDICTED: Fragaria vesca subsp. vesca transcription factor bHLH35 (LOC101296851), mRNA	gi|658045819|ref|XP_008358594.1|	303	E:5e-93	PREDICTED: transcription factor bHLH35-like [Malus domestica]	BH035_ARATH	207	E:2e-59	RecName: Full=Transcription factor bHLH35;^Eukaryota; Viridiplantae; Streptophyta; Embryophyta; Tracheophyta; Spermatophyta; Magnoliophyta; eudicotyledons; Gunneridae; Pentapetalae; rosids; malvids; Brassicales; Brassicaceae; Camelineae; Arabidopsis	BH035_ARATH	137	E:1e-38	RecName: Full=Transcription factor bHLH35;^Eukaryota; Viridiplantae; Streptophyta; Embryophyta; Tracheophyta; Spermatophyta; Magnoliophyta; eudicotyledons; Gunneridae; Pentapetalae; rosids; malvids; Brassicales; Brassicaceae; Camelineae; Arabidopsis	.	.	.	ENOG410YDYS	Transcription factor	.	ExpAA=19.69^PredHel=1^Topology=o130-151i	.	GO:0006355|regulation of transcription, DNA-templated;GO:0006351|transcription, DNA-templated	.	GO:0005634|nucleus	.	.	6.43477	33.2348	3.22718	22.6524	54.8909	23.4497	11.5199	3.50472	9.45796
TRINITY_DN15922_c2_g3	Gene.23015::TRINITY_DN15922_c2_g3::g.23015::m.23015	180-1391[-]	gi|720024247|ref|XM_010265274.1|	220	E:1e-53	PREDICTED: Nelumbo nucifera transcription factor bHLH110-like (LOC104601802), transcript variant X1, mRNA	gi|719996164|ref|XP_010254734.1|	316	E:9e-99	PREDICTED: transcription factor bHLH110-like isoform X1 [Nelumbo nucifera]	BH110_ARATH	155	E:4e-40	RecName: Full=Transcription factor bHLH110;^Eukaryota; Viridiplantae; Streptophyta; Embryophyta; Tracheophyta; Spermatophyta; Magnoliophyta; eudicotyledons; Gunneridae; Pentapetalae; rosids; malvids; Brassicales; Brassicaceae; Camelineae; Arabidopsis	BH110_ARATH	171	E:1e-46	RecName: Full=Transcription factor bHLH110;^Eukaryota; Viridiplantae; Streptophyta; Embryophyta; Tracheophyta; Spermatophyta; Magnoliophyta; eudicotyledons; Gunneridae; Pentapetalae; rosids; malvids; Brassicales; Brassicaceae; Camelineae; Arabidopsis	.	.	.	ENOG410YI9B	HLH	.	.	.	GO:0006366|transcription from RNA polymerase II promoter	.	GO:0005634|nucleus	.	.	3.23174	2.71469	1.15285	1.01982	0.191521	0.906806	1.71963	1.23937	3.08755
TRINITY_DN31260_c1_g1	Gene.46536::TRINITY_DN31260_c1_g1::g.46536::m.46536	314-628[-]	gi|731416208|ref|XM_002281047.3|	322	E:3e-84	PREDICTED: Vitis vinifera transcription factor bHLH94 (LOC100261443), mRNA	gi|255542558|ref|XP_002512342.1|	218	E:3e-62	PREDICTED: transcription factor bHLH94 [Ricinus communis]	BH096_ARATH	141	E:5e-36	RecName: Full=Transcription factor bHLH96;^Eukaryota; Viridiplantae; Streptophyta; Embryophyta; Tracheophyta; Spermatophyta; Magnoliophyta; eudicotyledons; Gunneridae; Pentapetalae; rosids; malvids; Brassicales; Brassicaceae; Camelineae; Arabidopsis	BH096_ARATH	117	E:3e-31	RecName: Full=Transcription factor bHLH96;^Eukaryota; Viridiplantae; Streptophyta; Embryophyta; Tracheophyta; Spermatophyta; Magnoliophyta; eudicotyledons; Gunneridae; Pentapetalae; rosids; malvids; Brassicales; Brassicaceae; Camelineae; Arabidopsis	.	.	.	ENOG410YF8H	nucleic acid binding transcription factor activity	.	.	.	GO:0006351|transcription, DNA-templated	.	GO:0005634|nucleus	.	.	2.64544	4.77572	2.38581	1.98826	3.61059	2.28151	4.84766	4.01281	4.58744
TRINITY_DN22552_c0_g1	.	.	gi|1000940802|ref|XM_015727367.1|	137	E:4e-29	PREDICTED: Ricinus communis transcription factor bHLH130 (LOC8277514), transcript variant X3, mRNA	gi|225441696|ref|XP_002277274.1|	81.6	E:2e-24	PREDICTED: transcription factor bHLH130-like [Vitis vinifera]	BH130_ARATH	73.2	E:4e-14	RecName: Full=Transcription factor bHLH130;^Eukaryota; Viridiplantae; Streptophyta; Embryophyta; Tracheophyta; Spermatophyta; Magnoliophyta; eudicotyledons; Gunneridae; Pentapetalae; rosids; malvids; Brassicales; Brassicaceae; Camelineae; Arabidopsis	.	.	.	.	.	.	.	ENOG410YDYN	Transcription factor	.	.	.	GO:0048573|photoperiodism, flowering;GO:0006355|regulation of transcription, DNA-templated;GO:0006366|transcription from RNA polymerase II promoter	.	GO:0005634|nucleus	.	.	1.18755	2.93758	11.2807	20.4598	19.0019	16.0897	3.44889	4.65014	2.28077
TRINITY_DN16289_c2_g4	.	.	.	.	.	.	gi|720050621|ref|XP_010271836.1|	100	E:7e-22	PREDICTED: transcription factor bHLH106-like [Nelumbo nucifera]	BH106_ARATH	54.3	E:6e-07	RecName: Full=Transcription factor bHLH106;^Eukaryota; Viridiplantae; Streptophyta; Embryophyta; Tracheophyta; Spermatophyta; Magnoliophyta; eudicotyledons; Gunneridae; Pentapetalae; rosids; malvids; Brassicales; Brassicaceae; Camelineae; Arabidopsis	.	.	.	.	.	.	.	ENOG410XRJI	aryl hydrocarbon receptor nuclear	.	.	.	GO:0042538|hyperosmotic salinity response;GO:0006355|regulation of transcription, DNA-templated;GO:0006351|transcription, DNA-templated	.	GO:0009941|chloroplast envelope;GO:0005634|nucleus	.	.	4.18064	2.61694	6.31341	2.42354	1.49172	3.18051	3.7444	4.04243	4.03219
TRINITY_DN16289_c2_g7	Gene.22394::TRINITY_DN16289_c2_g7::g.22394::m.22394	888-1226[-]	.	.	.	.	gi|720050621|ref|XP_010271836.1|	98.6	E:5e-21	PREDICTED: transcription factor bHLH106-like [Nelumbo nucifera]	BH106_ARATH	54.7	E:4e-07	RecName: Full=Transcription factor bHLH106;^Eukaryota; Viridiplantae; Streptophyta; Embryophyta; Tracheophyta; Spermatophyta; Magnoliophyta; eudicotyledons; Gunneridae; Pentapetalae; rosids; malvids; Brassicales; Brassicaceae; Camelineae; Arabidopsis	.	.	.	.	.	.	.	.	.	.	.	.	.	.	.	.	.	5.17903	3.40098	9.46581	2.97609	1.31662	4.24837	4.32512	5.95451	5.41744
TRINITY_DN17995_c1_g1	.	.	.	.	.	.	gi|645234570|ref|XP_008223870.1|	57	E:7e-07	PREDICTED: transcription factor bHLH35 [Prunus mume]	.	.	.	.	.	.	.	.	.	.	.	.	.	.	.	.	.	.	.	.	.	0.465662	5.21548	0.0632817	2.4405	20.7893	4.3554	0.185257	0.281971	0.943007
MYB
TRINITY_DN28978_c2_g1	Gene.2311::TRINITY_DN28978_c2_g1::g.2311::m.2311	333-653[-]	.	.	.	.	gi|220979400|gb|ACL97979.1|	102	E:8e-22	R2R3 MYBA6 transcription factor splice variant 1 [Vitis vinifera]	MYB90_ARATH	63.2	E:6e-10	RecName: Full=Transcription factor MYB90;^Eukaryota; Viridiplantae; Streptophyta; Embryophyta; Tracheophyta; Spermatophyta; Magnoliophyta; eudicotyledons; Gunneridae; Pentapetalae; rosids; malvids; Brassicales; Brassicaceae; Camelineae; Arabidopsis	.	.	.	.	.	.	.	.	.	.	.	.	.	.	.	.	.	6.33788	2.56285	1.1052	0.0207007	0	0.20609	7.30771	7.3774	6.90652
TRINITY_DN12971_c0_g1	Gene.44284::TRINITY_DN12971_c0_g1::g.44284::m.44284	803-1123[+]	gi|720057280|ref|XM_010275626.1|	187	E:7e-44	PREDICTED: Nelumbo nucifera myb-related protein Myb4-like (LOC104609339), mRNA	gi|590704365|ref|XP_007047138.1|	244	E:2e-75	MybPA2, putative [Theobroma cacao]	MYBC_MAIZE	193	E:5e-57	RecName: Full=Anthocyanin regulatory C1 protein;^Eukaryota; Viridiplantae; Streptophyta; Embryophyta; Tracheophyta; Spermatophyta; Magnoliophyta; Liliopsida; Poales; Poaceae; PACMAD clade; Panicoideae; Andropogonodae; Andropogoneae; Tripsacinae; Zea	.	.	.	.	.	.	.	.	.	.	ExpAA=30.37^PredHel=2^Topology=i7-24o83-105i	.	.	.	.	K09422|MYBP; myb proto-oncogene protein, plant	.	4.15805	1.21751	0.385271	0.104635	0	0.0947017	2.06778	0.381487	6.36625
TRINITY_DN19655_c1_g3	Gene.15126::TRINITY_DN19655_c1_g3::g.15126::m.15126	191-1111[-]	gi|731377792|ref|XM_002272968.2|	833	E:0	PREDICTED: Vitis vinifera transcription factor MYB86 (LOC100244939), mRNA	gi|225426160|ref|XP_002273004.1|	479	E:1e-166	PREDICTED: transcription factor MYB86 [Vitis vinifera]	MYB26_ARATH	199	E:6e-58	RecName: Full=Transcription factor MYB26 {ECO:0000305};^Eukaryota; Viridiplantae; Streptophyta; Embryophyta; Tracheophyta; Spermatophyta; Magnoliophyta; eudicotyledons; Gunneridae; Pentapetalae; rosids; malvids; Brassicales; Brassicaceae; Camelineae; Arabidopsis	MYB86_ARATH	209	E:7e-63	RecName: Full=Transcription factor MYB86;^Eukaryota; Viridiplantae; Streptophyta; Embryophyta; Tracheophyta; Spermatophyta; Magnoliophyta; eudicotyledons; Gunneridae; Pentapetalae; rosids; malvids; Brassicales; Brassicaceae; Camelineae; Arabidopsis	PF00249.30	Myb_DNA-binding	Myb-like DNA-binding domain	COG5147	Myblike DNAbinding domain containing protein	.	.	.	GO:0030154|cell differentiation;GO:0006357|regulation of transcription from RNA polymerase II promoter;GO:0006351|transcription, DNA-templated	.	GO:0005634|nucleus	K09422|MYBP; myb proto-oncogene protein, plant	.	0.231557	2.10023	3.77612	0.128194	0	0.0928191	0.690913	0.514117	0
TRINITY_DN17329_c1_g2	Gene.49863::TRINITY_DN17329_c1_g2::g.49863::m.49863	528-1541[-]	gi|854930013|gb|KP711284.1|	383	E:1e-102	Betula platyphylla MYB transcription factor 46 (MYB46) mRNA, complete cds	gi|225435450|ref|XP_002282821.1|	342	E:9e-111	PREDICTED: transcription factor MYB46 [Vitis vinifera]	MYB83_ARATH	214	E:9e-63	RecName: Full=Transcription factor MYB83 {ECO:0000303|PubMed:11597504};^Eukaryota; Viridiplantae; Streptophyta; Embryophyta; Tracheophyta; Spermatophyta; Magnoliophyta; eudicotyledons; Gunneridae; Pentapetalae; rosids; malvids; Brassicales; Brassicaceae; Camelineae; Arabidopsis	MYB83_ARATH	252	E:2e-79	RecName: Full=Transcription factor MYB83 {ECO:0000303|PubMed:11597504};^Eukaryota; Viridiplantae; Streptophyta; Embryophyta; Tracheophyta; Spermatophyta; Magnoliophyta; eudicotyledons; Gunneridae; Pentapetalae; rosids; malvids; Brassicales; Brassicaceae; Camelineae; Arabidopsis	PF00249.30	Myb_DNA-binding	Myb-like DNA-binding domain	COG5147	Myblike DNAbinding domain containing protein	.	.	.	GO:0030154|cell differentiation;GO:0045893|positive regulation of transcription, DNA-templated;GO:2000652|regulation of secondary cell wall biogenesis;GO:0006357|regulation of transcription from RNA polymerase II promoter	.	GO:0005634|nucleus	K09422|MYBP; myb proto-oncogene protein, plant	.	1.61685	5.42947	1.91373	0.307999	0.0343437	0.104534	4.89349	11.3521	2.86201
TRINITY_DN13937_c3_g2	Gene.8175::TRINITY_DN13937_c3_g2::g.8175::m.8175	77-904[+]	gi|731384950|ref|XM_002277640.3|	291	E:5e-75	PREDICTED: Vitis vinifera transcription factor MYB1R1 (LOC100242268), mRNA	gi|720019741|ref|XP_010262182.1|	244	E:4e-75	PREDICTED: transcription factor MYB1R1-like [Nelumbo nucifera]	MYBS3_ORYSJ	155	E:2e-42	RecName: Full=Transcription factor MYBS3 {ECO:0000303|PubMed:12172034};^Eukaryota; Viridiplantae; Streptophyta; Embryophyta; Tracheophyta; Spermatophyta; Magnoliophyta; Liliopsida; Poales; Poaceae; BOP clade; Oryzoideae; Oryzeae; Oryzinae; Oryza	MYBS3_ORYSJ	175	E:8e-51	RecName: Full=Transcription factor MYBS3 {ECO:0000303|PubMed:12172034};^Eukaryota; Viridiplantae; Streptophyta; Embryophyta; Tracheophyta; Spermatophyta; Magnoliophyta; Liliopsida; Poales; Poaceae; BOP clade; Oryzoideae; Oryzeae; Oryzinae; Oryza	PF14392.5	zf-CCHC_4	Zinc knuckle	ENOG4111IMA	Transcription factor	.	.	.	GO:0045892|negative regulation of transcription, DNA-templated;GO:0009723|response to ethylene;GO:0009739|response to gibberellin;GO:0009744|response to sucrose;GO:0006351|transcription, DNA-templated	.	GO:0005634|nucleus	.	.	2.20236	4.48648	3.24821	0.22951	0.102367	0.259651	1.49466	0.366084	1.34561
TRINITY_DN18805_c0_g2	Gene.3255::TRINITY_DN18805_c0_g2::g.3255::m.3255	296-1492[-]	gi|731416074|ref|XM_002276055.2|	848	E:0	PREDICTED: Vitis vinifera transcription factor MYB86 (LOC100240910), mRNA	gi|147833906|emb|CAN62191.1|	494	E:3e-167	hypothetical protein VITISV_020114 [Vitis vinifera]	MYB61_ARATH	229	E:5e-67	RecName: Full=Transcription factor MYB61 {ECO:0000305};^Eukaryota; Viridiplantae; Streptophyta; Embryophyta; Tracheophyta; Spermatophyta; Magnoliophyta; eudicotyledons; Gunneridae; Pentapetalae; rosids; malvids; Brassicales; Brassicaceae; Camelineae; Arabidopsis	MYB61_ARATH	252	E:4e-78	RecName: Full=Transcription factor MYB61 {ECO:0000305};^Eukaryota; Viridiplantae; Streptophyta; Embryophyta; Tracheophyta; Spermatophyta; Magnoliophyta; eudicotyledons; Gunneridae; Pentapetalae; rosids; malvids; Brassicales; Brassicaceae; Camelineae; Arabidopsis	PF00249.30	Myb_DNA-binding	Myb-like DNA-binding domain	COG5147	Myblike DNAbinding domain containing protein	.	.	.	GO:0030154|cell differentiation;GO:0010119|regulation of stomatal movement;GO:0006357|regulation of transcription from RNA polymerase II promoter;GO:0009733|response to auxin;GO:0048364|root development;GO:0010214|seed coat development;GO:0006351|transcription, DNA-templated;GO:0001944|vasculature development;GO:0010089|xylem development	.	GO:0005634|nucleus	K09422|MYBP; myb proto-oncogene protein, plant	.	23.3623	7.29265	12.5276	1.15825	0.358756	1.09197	35.5186	44.985	11.0902
TRINITY_DN16788_c0_g1	Gene.14960::TRINITY_DN16788_c0_g1::g.14960::m.14960	654-1064[+]	gi|731385095|ref|XM_002279864.2|	231	E:4e-57	PREDICTED: Vitis vinifera transcription factor TT2-like (LOC100244051), mRNA	gi|702291848|ref|XP_010047392.1|	172	E:3e-47	PREDICTED: transcription factor WER-like [Eucalyptus grandis]	MYBC_MAIZE	148	E:2e-39	RecName: Full=Anthocyanin regulatory C1 protein;^Eukaryota; Viridiplantae; Streptophyta; Embryophyta; Tracheophyta; Spermatophyta; Magnoliophyta; Liliopsida; Poales; Poaceae; PACMAD clade; Panicoideae; Andropogonodae; Andropogoneae; Tripsacinae; Zea	.	.	.	.	.	.	.	.	.	.	.	.	.	.	.	K09422|MYBP; myb proto-oncogene protein, plant	.	10.9061	7.51422	18.1034	0.262515	1.4636	0.61378	6.26854	7.57699	9.15726
TRINITY_DN23895_c0_g1	Gene.42262::TRINITY_DN23895_c0_g1::g.42262::m.42262	157-1383[-]	gi|731409020|ref|XM_010658744.1|	497	E:5e-137	PREDICTED: Vitis vinifera uncharacterized LOC104880828 (LOC104880828), mRNA	gi|731409021|ref|XP_010657046.1|	471	E:2e-157	PREDICTED: uncharacterized protein LOC104880828 [Vitis vinifera]	MYBF_ARATH	110	E:2e-25	RecName: Full=Putative Myb family transcription factor At1g14600;^Eukaryota; Viridiplantae; Streptophyta; Embryophyta; Tracheophyta; Spermatophyta; Magnoliophyta; eudicotyledons; Gunneridae; Pentapetalae; rosids; malvids; Brassicales; Brassicaceae; Camelineae; Arabidopsis	MYBF_ARATH	111	E:1e-26	RecName: Full=Putative Myb family transcription factor At1g14600;^Eukaryota; Viridiplantae; Streptophyta; Embryophyta; Tracheophyta; Spermatophyta; Magnoliophyta; eudicotyledons; Gunneridae; Pentapetalae; rosids; malvids; Brassicales; Brassicaceae; Camelineae; Arabidopsis	PF00249.30	Myb_DNA-binding	Myb-like DNA-binding domain	ENOG410YDJI	Transcription factor	.	.	.	GO:0006355|regulation of transcription, DNA-templated;GO:0006351|transcription, DNA-templated	.	GO:0005634|nucleus	.	.	8.78122	1.19619	0.256529	0.232235	0.055244	0.252225	12.8781	5.85633	5.52171
TRINITY_DN13175_c4_g5	Gene.41029::TRINITY_DN13175_c4_g5::g.41029::m.41029	3-590[-]	gi|731374999|ref|XM_002265542.2|	601	E:1e-168	PREDICTED: Vitis vinifera myb-related protein 308 (LOC100258147), mRNA	gi|595887266|ref|XP_007213378.1|	296	E:5e-97	hypothetical protein PRUPE_ppa026618mg [Prunus persica]	MYB86_ARATH	221	E:5e-69	RecName: Full=Transcription factor MYB86;^Eukaryota; Viridiplantae; Streptophyta; Embryophyta; Tracheophyta; Spermatophyta; Magnoliophyta; eudicotyledons; Gunneridae; Pentapetalae; rosids; malvids; Brassicales; Brassicaceae; Camelineae; Arabidopsis	MYB86_ARATH	221	E:2e-69	RecName: Full=Transcription factor MYB86;^Eukaryota; Viridiplantae; Streptophyta; Embryophyta; Tracheophyta; Spermatophyta; Magnoliophyta; eudicotyledons; Gunneridae; Pentapetalae; rosids; malvids; Brassicales; Brassicaceae; Camelineae; Arabidopsis	PF00249.30	Myb_DNA-binding	Myb-like DNA-binding domain	COG5147	Myblike DNAbinding domain containing protein	.	.	.	GO:0030154|cell differentiation;GO:0006357|regulation of transcription from RNA polymerase II promoter;GO:0006351|transcription, DNA-templated	.	GO:0005634|nucleus	K09422|MYBP; myb proto-oncogene protein, plant	.	0.20174	0.499034	0.0822472	0	0	0	0.361168	0.447917	0.513972
TRINITY_DN13937_c3_g3	Gene.45754::TRINITY_DN13937_c3_g3::g.45754::m.45754	234-1151[+]	gi|731406580|ref|XM_002282462.2|	723	E:0	PREDICTED: Vitis vinifera uncharacterized LOC100247499 (LOC100247499), mRNA	gi|225444961|ref|XP_002282498.1|	356	E:8e-117	PREDICTED: uncharacterized protein LOC100247499 [Vitis vinifera]	MYBS3_ORYSJ	155	E:3e-41	RecName: Full=Transcription factor MYBS3 {ECO:0000303|PubMed:12172034};^Eukaryota; Viridiplantae; Streptophyta; Embryophyta; Tracheophyta; Spermatophyta; Magnoliophyta; Liliopsida; Poales; Poaceae; BOP clade; Oryzoideae; Oryzeae; Oryzinae; Oryza	MYBS3_ORYSJ	167	E:1e-47	RecName: Full=Transcription factor MYBS3 {ECO:0000303|PubMed:12172034};^Eukaryota; Viridiplantae; Streptophyta; Embryophyta; Tracheophyta; Spermatophyta; Magnoliophyta; Liliopsida; Poales; Poaceae; BOP clade; Oryzoideae; Oryzeae; Oryzinae; Oryza	PF14392.5	zf-CCHC_4	Zinc knuckle	ENOG4111IMA	Transcription factor	.	.	.	GO:0045892|negative regulation of transcription, DNA-templated;GO:0009723|response to ethylene;GO:0009739|response to gibberellin;GO:0009744|response to sucrose;GO:0006351|transcription, DNA-templated	.	GO:0005634|nucleus	.	.	41.7132	38.7479	32.7378	3.44048	2.01631	4.72509	37.6065	34.1483	48.7337
TRINITY_DN12030_c0_g1	Gene.27640::TRINITY_DN12030_c0_g1::g.27640::m.27640	111-836[-]	gi|823150494|ref|XM_012619613.1|	167	E:1e-37	PREDICTED: Gossypium raimondii myb-related protein 308-like (LOC105791528), mRNA	gi|590721068|ref|XP_007051504.1|	196	E:8e-56	Myb domain protein 7, putative [Theobroma cacao]	MYB5_ARATH	136	E:3e-35	RecName: Full=Transcription repressor MYB5;^Eukaryota; Viridiplantae; Streptophyta; Embryophyta; Tracheophyta; Spermatophyta; Magnoliophyta; eudicotyledons; Gunneridae; Pentapetalae; rosids; malvids; Brassicales; Brassicaceae; Camelineae; Arabidopsis	MYB5_ARATH	137	E:2e-37	RecName: Full=Transcription repressor MYB5;^Eukaryota; Viridiplantae; Streptophyta; Embryophyta; Tracheophyta; Spermatophyta; Magnoliophyta; eudicotyledons; Gunneridae; Pentapetalae; rosids; malvids; Brassicales; Brassicaceae; Camelineae; Arabidopsis	PF00249.30	Myb_DNA-binding	Myb-like DNA-binding domain	COG5147	Myblike DNAbinding domain containing protein	sigP:1^19^0.797^YES	.	.	GO:0048354|mucilage biosynthetic process involved in seed coat development;GO:0010468|regulation of gene expression;GO:0006357|regulation of transcription from RNA polymerase II promoter;GO:0010214|seed coat development;GO:0006351|transcription, DNA-templated;GO:0010090|trichome morphogenesis	.	GO:0005634|nucleus	K09422|MYBP; myb proto-oncogene protein, plant	.	2.35437	1.23423	0	0.0898913	0.100234	0.0406787	1.59473	0.307249	2.82409
TRINITY_DN24468_c0_g5	Gene.31360::TRINITY_DN24468_c0_g5::g.31360::m.31360	197-937[-]	gi|566215555|ref|XM_002325170.2|	320	E:6e-84	Populus trichocarpa hypothetical protein (POPTR_0018s12780g) mRNA, complete cds	gi|1000950218|ref|XP_015579667.1|	295	E:3e-96	PREDICTED: transcription factor MYB82 [Ricinus communis]	MYB82_ARATH	209	E:1e-64	RecName: Full=Transcription factor MYB82;^Eukaryota; Viridiplantae; Streptophyta; Embryophyta; Tracheophyta; Spermatophyta; Magnoliophyta; eudicotyledons; Gunneridae; Pentapetalae; rosids; malvids; Brassicales; Brassicaceae; Camelineae; Arabidopsis	MYB82_ARATH	211	E:1e-66	RecName: Full=Transcription factor MYB82;^Eukaryota; Viridiplantae; Streptophyta; Embryophyta; Tracheophyta; Spermatophyta; Magnoliophyta; eudicotyledons; Gunneridae; Pentapetalae; rosids; malvids; Brassicales; Brassicaceae; Camelineae; Arabidopsis	PF00249.30	Myb_DNA-binding	Myb-like DNA-binding domain	COG5147	Myblike DNAbinding domain containing protein	.	.	.	GO:0007275|multicellular organism development;GO:0045893|positive regulation of transcription, DNA-templated;GO:0006357|regulation of transcription from RNA polymerase II promoter;GO:0006351|transcription, DNA-templated;GO:0010026|trichome differentiation	.	GO:0005634|nucleus	K09422|MYBP; myb proto-oncogene protein, plant	.	10.2035	3.45868	0.0556132	0.543742	0.565885	0.382761	2.36071	2.36788	7.99326
TRINITY_DN28678_c0_g2	.	.	gi|459585656|gb|KC282466.1|	303	E:2e-79	Paeonia suffruticosa MYB1 protein mRNA, complete cds	gi|459585657|gb|AGG69481.1|	182	E:2e-54	MYB1 protein [Paeonia suffruticosa]	MYB06_ANTMA	176	E:7e-54	RecName: Full=Myb-related protein 306;^Eukaryota; Viridiplantae; Streptophyta; Embryophyta; Tracheophyta; Spermatophyta; Magnoliophyta; eudicotyledons; Gunneridae; Pentapetalae; asterids; lamiids; Lamiales; Plantaginaceae; Antirrhineae; Antirrhinum	.	.	.	.	.	.	.	.	.	.	.	.	GO:0006355|regulation of transcription, DNA-templated;GO:0006351|transcription, DNA-templated	.	GO:0005634|nucleus	.	.	8.71846	8.8924	0.740503	0.905008	0.179402	1.18313	11.3811	4.67435	16.2852
TRINITY_DN26077_c1_g1	Gene.46687::TRINITY_DN26077_c1_g1::g.46687::m.46687	487-1668[-]	gi|731395903|ref|XM_002280991.2|	385	E:5e-103	PREDICTED: Vitis vinifera transcription factor MYB86 (LOC100247039), mRNA	gi|224130802|ref|XP_002320929.1|	313	E:4e-95	hypothetical protein POPTR_0014s10680g [Populus trichocarpa]	MYB61_ARATH	171	E:1e-45	RecName: Full=Transcription factor MYB61 {ECO:0000305};^Eukaryota; Viridiplantae; Streptophyta; Embryophyta; Tracheophyta; Spermatophyta; Magnoliophyta; eudicotyledons; Gunneridae; Pentapetalae; rosids; malvids; Brassicales; Brassicaceae; Camelineae; Arabidopsis	MYB61_ARATH	135	E:2e-34	RecName: Full=Transcription factor MYB61 {ECO:0000305};^Eukaryota; Viridiplantae; Streptophyta; Embryophyta; Tracheophyta; Spermatophyta; Magnoliophyta; eudicotyledons; Gunneridae; Pentapetalae; rosids; malvids; Brassicales; Brassicaceae; Camelineae; Arabidopsis	.	.	.	COG5147	Myblike DNAbinding domain containing protein	sigP:1^24^0.527^YES	.	.	GO:0030154|cell differentiation;GO:0010119|regulation of stomatal movement;GO:0006357|regulation of transcription from RNA polymerase II promoter;GO:0009733|response to auxin;GO:0048364|root development;GO:0010214|seed coat development;GO:0006351|transcription, DNA-templated;GO:0001944|vasculature development;GO:0010089|xylem development	.	GO:0005634|nucleus	K09422|MYBP; myb proto-oncogene protein, plant	.	9.29312	5.65876	5.23439	0.920658	1.06282	1.49496	10.0577	12.4885	8.09969
TRINITY_DN24468_c0_g3	Gene.35333::TRINITY_DN24468_c0_g3::g.35333::m.35333	203-838[-]	gi|526118133|ref|NM_001281017.1|	261	E:3e-66	Vitis vinifera R2R3 Myb30 transcription factor (MYB30), mRNA	gi|526118134|ref|NP_001267946.1|	230	E:1e-70	R2R3 Myb30 transcription factor [Vitis vinifera]	MYB06_ANTMA	168	E:4e-48	RecName: Full=Myb-related protein 306;^Eukaryota; Viridiplantae; Streptophyta; Embryophyta; Tracheophyta; Spermatophyta; Magnoliophyta; eudicotyledons; Gunneridae; Pentapetalae; asterids; lamiids; Lamiales; Plantaginaceae; Antirrhineae; Antirrhinum	MYB06_ANTMA	168	E:4e-49	RecName: Full=Myb-related protein 306;^Eukaryota; Viridiplantae; Streptophyta; Embryophyta; Tracheophyta; Spermatophyta; Magnoliophyta; eudicotyledons; Gunneridae; Pentapetalae; asterids; lamiids; Lamiales; Plantaginaceae; Antirrhineae; Antirrhinum	PF00249.30	Myb_DNA-binding	Myb-like DNA-binding domain	.	.	.	.	.	GO:0006355|regulation of transcription, DNA-templated;GO:0006351|transcription, DNA-templated	.	GO:0005634|nucleus	.	.	12.5493	13.1648	0.813649	1.97997	1.00927	1.088	16.0703	6.02633	14.6436
TRINITY_DN17340_c1_g3	Gene.40180::TRINITY_DN17340_c1_g3::g.40180::m.40180	242-1129[-]	gi|338173756|gb|HQ660373.1|	457	E:6e-125	Camellia sinensis transcription factor R2R3-MYB1 mRNA, complete cds	gi|596163404|ref|XP_007222954.1|	336	E:2e-109	hypothetical protein PRUPE_ppa008906mg [Prunus persica]	MYB6_ARATH	266	E:2e-84	RecName: Full=Transcription repressor MYB6;^Eukaryota; Viridiplantae; Streptophyta; Embryophyta; Tracheophyta; Spermatophyta; Magnoliophyta; eudicotyledons; Gunneridae; Pentapetalae; rosids; malvids; Brassicales; Brassicaceae; Camelineae; Arabidopsis	MYB6_ARATH	276	E:6e-91	RecName: Full=Transcription repressor MYB6;^Eukaryota; Viridiplantae; Streptophyta; Embryophyta; Tracheophyta; Spermatophyta; Magnoliophyta; eudicotyledons; Gunneridae; Pentapetalae; rosids; malvids; Brassicales; Brassicaceae; Camelineae; Arabidopsis	PF00249.30	Myb_DNA-binding	Myb-like DNA-binding domain	COG5147	Myblike DNAbinding domain containing protein	.	.	.	GO:0030154|cell differentiation;GO:0006357|regulation of transcription from RNA polymerase II promoter;GO:0009739|response to gibberellin;GO:0009753|response to jasmonic acid;GO:0009751|response to salicylic acid;GO:0006351|transcription, DNA-templated	.	GO:0005634|nucleus	K09422|MYBP; myb proto-oncogene protein, plant	.	11.1355	5.79858	3.57885	1.20289	2.54846	2.23571	8.54762	8.39918	12.109
TRINITY_DN23895_c0_g4	Gene.37264::TRINITY_DN23895_c0_g4::g.37264::m.37264	322-1494[-]	gi|802795166|ref|XM_012237035.1|	292	E:3e-75	PREDICTED: Jatropha curcas putative two-component response regulator ARR19 (LOC105650157), mRNA	gi|590623581|ref|XP_007025361.1|	384	E:4e-124	Myb-like HTH transcriptional regulator family protein, putative [Theobroma cacao]	MYBF_ARATH	108	E:1e-24	RecName: Full=Putative Myb family transcription factor At1g14600;^Eukaryota; Viridiplantae; Streptophyta; Embryophyta; Tracheophyta; Spermatophyta; Magnoliophyta; eudicotyledons; Gunneridae; Pentapetalae; rosids; malvids; Brassicales; Brassicaceae; Camelineae; Arabidopsis	MYBF_ARATH	108	E:7e-26	RecName: Full=Putative Myb family transcription factor At1g14600;^Eukaryota; Viridiplantae; Streptophyta; Embryophyta; Tracheophyta; Spermatophyta; Magnoliophyta; eudicotyledons; Gunneridae; Pentapetalae; rosids; malvids; Brassicales; Brassicaceae; Camelineae; Arabidopsis	PF00249.30	Myb_DNA-binding	Myb-like DNA-binding domain	ENOG410YDJI	Transcription factor	.	.	.	GO:0006355|regulation of transcription, DNA-templated;GO:0006351|transcription, DNA-templated	.	GO:0005634|nucleus	.	.	2.62903	0.731192	2.86388	0.739293	0.590789	0.571529	5.00827	3.34113	1.29489
TRINITY_DN13175_c4_g3	Gene.35331::TRINITY_DN13175_c4_g3::g.35331::m.35331	14-754[-]	gi|526117847|ref|NM_001281200.1|	531	E:2e-147	Vitis vinifera flavonoid-related R2R3 MYB 4a repressor transcription factor (MYB4A), mRNA	gi|590684472|ref|XP_007041863.1|	394	E:4e-136	MYB domain class transcription factor [Theobroma cacao]	MYB08_ANTMA	334	E:5e-114	RecName: Full=Myb-related protein 308;^Eukaryota; Viridiplantae; Streptophyta; Embryophyta; Tracheophyta; Spermatophyta; Magnoliophyta; eudicotyledons; Gunneridae; Pentapetalae; asterids; lamiids; Lamiales; Plantaginaceae; Antirrhineae; Antirrhinum	MYB08_ANTMA	347	E:1e-119	RecName: Full=Myb-related protein 308;^Eukaryota; Viridiplantae; Streptophyta; Embryophyta; Tracheophyta; Spermatophyta; Magnoliophyta; eudicotyledons; Gunneridae; Pentapetalae; asterids; lamiids; Lamiales; Plantaginaceae; Antirrhineae; Antirrhinum	PF00249.30	Myb_DNA-binding	Myb-like DNA-binding domain	.	.	.	.	.	GO:0006355|regulation of transcription, DNA-templated;GO:0006351|transcription, DNA-templated	.	GO:0005634|nucleus	.	.	63.4508	58.7568	48.4251	17.2728	21.6384	15.4291	77.7462	65.2674	54.3984
TRINITY_DN16098_c0_g2	Gene.25681::TRINITY_DN16098_c0_g2::g.25681::m.25681	123-1040[-]	gi|731423259|ref|XM_010664118.1|	778	E:0	PREDICTED: Vitis vinifera uncharacterized protein At2g29880-like (LOC104882112), transcript variant X5, mRNA	gi|731423252|ref|XP_010662416.1|	458	E:1e-157	PREDICTED: uncharacterized protein At2g29880-like isoform X1 [Vitis vinifera]	LIMYB_ARATH	62	E:4e-09	RecName: Full=L10-interacting MYB domain-containing protein {ECO:0000303|PubMed:25707794};^Eukaryota; Viridiplantae; Streptophyta; Embryophyta; Tracheophyta; Spermatophyta; Magnoliophyta; eudicotyledons; Gunneridae; Pentapetalae; rosids; malvids; Brassicales; Brassicaceae; Camelineae; Arabidopsis	LIMYB_ARATH	62.4	E:1e-09	RecName: Full=L10-interacting MYB domain-containing protein {ECO:0000303|PubMed:25707794};^Eukaryota; Viridiplantae; Streptophyta; Embryophyta; Tracheophyta; Spermatophyta; Magnoliophyta; eudicotyledons; Gunneridae; Pentapetalae; rosids; malvids; Brassicales; Brassicaceae; Camelineae; Arabidopsis	PF12776.6	Myb_DNA-bind_3	Myb/SANT-like DNA-binding domain	ENOG410YZWQ	NA	.	.	.	GO:0006355|regulation of transcription, DNA-templated;GO:0006351|transcription, DNA-templated	.	GO:0005634|nucleus	.	.	3.63608	3.58293	1.73081	0.97332	0.828783	1.30135	3.09978	2.39934	3.79784
TRINITY_DN14855_c0_g1	Gene.118::TRINITY_DN14855_c0_g1::g.118::m.118	1580-2149[+]	gi|802769114|ref|XM_012234877.1|	209	E:3e-50	PREDICTED: Jatropha curcas transcription factor MYB3-like (LOC105648476), mRNA	gi|720054585|ref|XP_010273102.1|	220	E:5e-62	PREDICTED: myb-related protein 308-like [Nelumbo nucifera]	MYB17_ARATH	149	E:3e-38	RecName: Full=Transcription factor MYB41 {ECO:0000305};^Eukaryota; Viridiplantae; Streptophyta; Embryophyta; Tracheophyta; Spermatophyta; Magnoliophyta; eudicotyledons; Gunneridae; Pentapetalae; rosids; malvids; Brassicales; Brassicaceae; Camelineae; Arabidopsis	MYB17_ARATH	92.8	E:2e-21	RecName: Full=Transcription factor MYB41 {ECO:0000305};^Eukaryota; Viridiplantae; Streptophyta; Embryophyta; Tracheophyta; Spermatophyta; Magnoliophyta; eudicotyledons; Gunneridae; Pentapetalae; rosids; malvids; Brassicales; Brassicaceae; Camelineae; Arabidopsis	.	.	.	COG5147	Myblike DNAbinding domain containing protein	.	.	.	GO:0030154|cell differentiation;GO:0009908|flower development;GO:0009909|regulation of flower development;GO:0006357|regulation of transcription from RNA polymerase II promoter;GO:0009753|response to jasmonic acid;GO:0009751|response to salicylic acid;GO:0006351|transcription, DNA-templated	.	GO:0005634|nucleus	K09422|MYBP; myb proto-oncogene protein, plant	.	2.7039	2.76365	1.51573	6.03761	6.94373	6.55957	7.04813	7.75435	4.1288
TRINITY_DN15260_c1_g1	Gene.20594::TRINITY_DN15260_c1_g1::g.20594::m.20594	177-587[+]	gi|171452359|dbj|AB429356.1|	124	E:3e-25	Bruguiera gymnorhiza mRNA for myb transcription factor, complete cds, clone: Bg01-04_N14	gi|255549830|ref|XP_002515966.1|	160	E:2e-44	PREDICTED: uncharacterized protein LOC8273781 isoform X2 [Ricinus communis]	MYBS3_ORYSJ	117	E:7e-30	RecName: Full=Transcription factor MYBS3 {ECO:0000303|PubMed:12172034};^Eukaryota; Viridiplantae; Streptophyta; Embryophyta; Tracheophyta; Spermatophyta; Magnoliophyta; Liliopsida; Poales; Poaceae; BOP clade; Oryzoideae; Oryzeae; Oryzinae; Oryza	MYBS3_ORYSJ	124	E:2e-33	RecName: Full=Transcription factor MYBS3 {ECO:0000303|PubMed:12172034};^Eukaryota; Viridiplantae; Streptophyta; Embryophyta; Tracheophyta; Spermatophyta; Magnoliophyta; Liliopsida; Poales; Poaceae; BOP clade; Oryzoideae; Oryzeae; Oryzinae; Oryza	.	.	.	ENOG4111IMA	Transcription factor	.	.	.	GO:0045892|negative regulation of transcription, DNA-templated;GO:0009723|response to ethylene;GO:0009739|response to gibberellin;GO:0009744|response to sucrose;GO:0006351|transcription, DNA-templated	.	GO:0005634|nucleus	.	.	9.43156	37.8038	21.1297	69.8217	106.477	66.2979	20.5284	19.0369	13.5279
TRINITY_DN15147_c1_g3	Gene.50973::TRINITY_DN15147_c1_g3::g.50973::m.50973	359-889[-]	gi|147774926|emb|AM468577.2|	202	E:3e-48	Vitis vinifera contig VV78X197728.3, whole genome shotgun sequence	gi|511622297|gb|AGN89001.1|	166	E:4e-44	MYB transcription factor 3 [Prunus domestica]	MYBS3_ORYSJ	103	E:4e-23	RecName: Full=Transcription factor MYBS3 {ECO:0000303|PubMed:12172034};^Eukaryota; Viridiplantae; Streptophyta; Embryophyta; Tracheophyta; Spermatophyta; Magnoliophyta; Liliopsida; Poales; Poaceae; BOP clade; Oryzoideae; Oryzeae; Oryzinae; Oryza	KUA1_ARATH	79.7	E:1e-16	RecName: Full=Transcription factor KUA1 {ECO:0000303|PubMed:24806884};^Eukaryota; Viridiplantae; Streptophyta; Embryophyta; Tracheophyta; Spermatophyta; Magnoliophyta; eudicotyledons; Gunneridae; Pentapetalae; rosids; malvids; Brassicales; Brassicaceae; Camelineae; Arabidopsis	.	.	.	ENOG4111IMA	Transcription factor	.	.	.	GO:0010252|auxin homeostasis;GO:0048527|lateral root development;GO:0048366|leaf development;GO:0010150|leaf senescence;GO:2000469|negative regulation of peroxidase activity;GO:0000122|negative regulation of transcription from RNA polymerase II promoter;GO:0045892|negative regulation of transcription, DNA-templated;GO:0030307|positive regulation of cell growth;GO:0090697|post-embryonic plant orga…	.	GO:0005634|nucleus	.	.	7.59081	28.7362	16.4747	50.4884	93.3221	49.7045	16.5206	15.7	12.146
TRINITY_DN17529_c1_g4	Gene.17038::TRINITY_DN17529_c1_g4::g.17038::m.17038	1-1020[+]	gi|590705286|ref|XM_007047333.1|	298	E:3e-77	Theobroma cacao Myb domain protein 73, putative (TCM_000696) mRNA, complete cds	gi|526117816|ref|NP_001268121.1|	436	E:1e-149	sucrose responsive element binding protein [Vitis vinifera]	MYB44_ARATH	257	E:7e-81	RecName: Full=Transcription factor MYB44;^Eukaryota; Viridiplantae; Streptophyta; Embryophyta; Tracheophyta; Spermatophyta; Magnoliophyta; eudicotyledons; Gunneridae; Pentapetalae; rosids; malvids; Brassicales; Brassicaceae; Camelineae; Arabidopsis	MYB44_ARATH	298	E:1e-97	RecName: Full=Transcription factor MYB44;^Eukaryota; Viridiplantae; Streptophyta; Embryophyta; Tracheophyta; Spermatophyta; Magnoliophyta; eudicotyledons; Gunneridae; Pentapetalae; rosids; malvids; Brassicales; Brassicaceae; Camelineae; Arabidopsis	PF00249.30	Myb_DNA-binding	Myb-like DNA-binding domain	COG5147	Myblike DNAbinding domain containing protein	.	.	.	GO:0009738|abscisic acid-activated signaling pathway;GO:0030154|cell differentiation;GO:0042742|defense response to bacterium;GO:0050832|defense response to fungus;GO:2000022|regulation of jasmonic acid mediated signaling pathway;GO:2000031|regulation of salicylic acid mediated signaling pathway;GO:0006357|regulation of transcription from RNA polymerase II promoter;GO:0009737|response to abscisic…	.	GO:0005634|nucleus	K09422|MYBP; myb proto-oncogene protein, plant	.	76.3038	50.9855	33.1821	276.815	257.919	228.219	87.2916	80.6117	82.7661
TRINITY_DN31128_c0_g2	Gene.41121::TRINITY_DN31128_c0_g2::g.41121::m.41121	258-1082[-]	gi|703098066|ref|XM_010097982.1|	279	E:1e-71	Morus notabilis Transcription factor partial mRNA	gi|645261610|ref|XP_008236375.1|	289	E:4e-92	PREDICTED: transcription factor MYB44-like [Prunus mume]	MYB44_ARATH	202	E:1e-59	RecName: Full=Transcription factor MYB44;^Eukaryota; Viridiplantae; Streptophyta; Embryophyta; Tracheophyta; Spermatophyta; Magnoliophyta; eudicotyledons; Gunneridae; Pentapetalae; rosids; malvids; Brassicales; Brassicaceae; Camelineae; Arabidopsis	MYB44_ARATH	231	E:1e-72	RecName: Full=Transcription factor MYB44;^Eukaryota; Viridiplantae; Streptophyta; Embryophyta; Tracheophyta; Spermatophyta; Magnoliophyta; eudicotyledons; Gunneridae; Pentapetalae; rosids; malvids; Brassicales; Brassicaceae; Camelineae; Arabidopsis	PF00249.30	Myb_DNA-binding	Myb-like DNA-binding domain	COG5147	Myblike DNAbinding domain containing protein	.	.	.	GO:0009738|abscisic acid-activated signaling pathway;GO:0030154|cell differentiation;GO:0042742|defense response to bacterium;GO:0050832|defense response to fungus;GO:2000022|regulation of jasmonic acid mediated signaling pathway;GO:2000031|regulation of salicylic acid mediated signaling pathway;GO:0006357|regulation of transcription from RNA polymerase II promoter;GO:0009737|response to abscisic…	.	GO:0005634|nucleus	K09422|MYBP; myb proto-oncogene protein, plant	.	0.226085	2.23702	0.184345	4.38078	6.90018	6.34381	0.809505	0.273802	0.84184
TRINITY_DN24957_c3_g2	.	.	gi|217337737|gb|FJ475127.1|	156	E:7e-35	Panax ginseng myb-related transcription factor (MYB) mRNA, complete cds	gi|125549032|gb|EAY94854.1|	90.5	E:4e-21	hypothetical protein OsI_16650 [Oryza sativa Indica Group]	MYB4_ORYSJ	92.8	E:6e-22	RecName: Full=Transcription factor MYB4 {ECO:0000305};^Eukaryota; Viridiplantae; Streptophyta; Embryophyta; Tracheophyta; Spermatophyta; Magnoliophyta; Liliopsida; Poales; Poaceae; BOP clade; Oryzoideae; Oryzeae; Oryzinae; Oryza	.	.	.	.	.	.	.	COG5147	Myblike DNAbinding domain containing protein	.	.	.	GO:0030154|cell differentiation;GO:0006357|regulation of transcription from RNA polymerase II promoter;GO:0006351|transcription, DNA-templated	.	GO:0005634|nucleus	K09422|MYBP; myb proto-oncogene protein, plant	.	0.24579	0.316666	0.250514	2.17718	2.30631	1.29313	0.183345	0.186041	0.120423
TRINITY_DN23257_c2_g1	Gene.13398::TRINITY_DN23257_c2_g1::g.13398::m.13398	3-710[+]	gi|697102501|ref|XM_009603079.1|	235	E:2e-58	PREDICTED: Nicotiana tomentosiformis myb-related protein Myb4-like (LOC104096669), mRNA	gi|914408367|gb|AKV71950.1|	158	E:1e-42	R2R3-MYB protein [Rehmannia glutinosa]	MYB4_ORYSJ	124	E:2e-31	RecName: Full=Transcription factor MYB4 {ECO:0000305};^Eukaryota; Viridiplantae; Streptophyta; Embryophyta; Tracheophyta; Spermatophyta; Magnoliophyta; Liliopsida; Poales; Poaceae; BOP clade; Oryzoideae; Oryzeae; Oryzinae; Oryza	MYB15_ARATH	145	E:4e-40	RecName: Full=Transcription factor MYB15 {ECO:0000305};^Eukaryota; Viridiplantae; Streptophyta; Embryophyta; Tracheophyta; Spermatophyta; Magnoliophyta; eudicotyledons; Gunneridae; Pentapetalae; rosids; malvids; Brassicales; Brassicaceae; Camelineae; Arabidopsis	PF00249.30	Myb_DNA-binding	Myb-like DNA-binding domain	COG5147	Myblike DNAbinding domain containing protein	.	.	.	GO:0030154|cell differentiation;GO:0006357|regulation of transcription from RNA polymerase II promoter;GO:0009733|response to auxin;GO:0046686|response to cadmium ion;GO:0010200|response to chitin;GO:0009723|response to ethylene;GO:0009753|response to jasmonic acid;GO:0009651|response to salt stress;GO:0006351|transcription, DNA-templated	.	GO:0005634|nucleus	.	.	0.434842	0.497984	0.196978	4.54725	3.55529	2.1304	0.120136	0.146283	0.733828
TRINITY_DN24957_c3_g1	Gene.47766::TRINITY_DN24957_c3_g1::g.47766::m.47766	208-912[-]	gi|703121040|ref|XM_010103934.1|	357	E:4e-95	Morus notabilis Myb-related protein Myb4 partial mRNA	gi|731417263|ref|XP_010660228.1|	254	E:3e-81	PREDICTED: myb-related protein Myb4-like [Vitis vinifera]	MYB15_ARATH	228	E:3e-71	RecName: Full=Transcription factor MYB15 {ECO:0000305};^Eukaryota; Viridiplantae; Streptophyta; Embryophyta; Tracheophyta; Spermatophyta; Magnoliophyta; eudicotyledons; Gunneridae; Pentapetalae; rosids; malvids; Brassicales; Brassicaceae; Camelineae; Arabidopsis	MYB15_ARATH	229	E:2e-72	RecName: Full=Transcription factor MYB15 {ECO:0000305};^Eukaryota; Viridiplantae; Streptophyta; Embryophyta; Tracheophyta; Spermatophyta; Magnoliophyta; eudicotyledons; Gunneridae; Pentapetalae; rosids; malvids; Brassicales; Brassicaceae; Camelineae; Arabidopsis	PF00249.30	Myb_DNA-binding	Myb-like DNA-binding domain	COG5147	Myblike DNAbinding domain containing protein	.	.	.	GO:0030154|cell differentiation;GO:0006357|regulation of transcription from RNA polymerase II promoter;GO:0009733|response to auxin;GO:0046686|response to cadmium ion;GO:0010200|response to chitin;GO:0009723|response to ethylene;GO:0009753|response to jasmonic acid;GO:0009651|response to salt stress;GO:0006351|transcription, DNA-templated	.	GO:0005634|nucleus	.	.	0.0587524	0.0605553	0	2.27685	2.17614	1.11866	0.087652	0.118587	0
TRINITY_DN14757_c3_g3	Gene.379::TRINITY_DN14757_c3_g3::g.379::m.379	2-322[-]	gi|720059665|ref|XM_010276336.1|	254	E:2e-64	PREDICTED: Nelumbo nucifera transcription repressor MYB6-like (LOC104609910), mRNA	gi|223534652|gb|EEF36345.1|	166	E:1e-49	r2r3-myb transcription factor, putative [Ricinus communis]	MYB6_ARATH	143	E:8e-42	RecName: Full=Transcription repressor MYB6;^Eukaryota; Viridiplantae; Streptophyta; Embryophyta; Tracheophyta; Spermatophyta; Magnoliophyta; eudicotyledons; Gunneridae; Pentapetalae; rosids; malvids; Brassicales; Brassicaceae; Camelineae; Arabidopsis	MYB6_ARATH	144	E:3e-42	RecName: Full=Transcription repressor MYB6;^Eukaryota; Viridiplantae; Streptophyta; Embryophyta; Tracheophyta; Spermatophyta; Magnoliophyta; eudicotyledons; Gunneridae; Pentapetalae; rosids; malvids; Brassicales; Brassicaceae; Camelineae; Arabidopsis	PF00249.30	Myb_DNA-binding	Myb-like DNA-binding domain	COG5147	Myblike DNAbinding domain containing protein	sigP:1^21^0.563^YES	.	.	GO:0030154|cell differentiation;GO:0006357|regulation of transcription from RNA polymerase II promoter;GO:0009739|response to gibberellin;GO:0009753|response to jasmonic acid;GO:0009751|response to salicylic acid;GO:0006351|transcription, DNA-templated	.	GO:0005634|nucleus	K09422|MYBP; myb proto-oncogene protein, plant	.	6.32336	5.31683	0.508809	0.276374	1.15052	1.41744	5.46164	3.10684	17.284
TRINITY_DN19655_c1_g1	Gene.7567::TRINITY_DN19655_c1_g1::g.7567::m.7567	332-1561[-]	gi|71041099|gb|DQ074470.1|	241	E:9e-60	Malus x domestica MYB22 mRNA, complete cds	gi|590719487|ref|XP_007051069.1|	352	E:1e-111	MYB-like DNA-binding domain protein [Theobroma cacao]	MYB12_ARATH	159	E:8e-42	RecName: Full=Transcription factor MYB12 {ECO:0000303|PubMed:9839469};^Eukaryota; Viridiplantae; Streptophyta; Embryophyta; Tracheophyta; Spermatophyta; Magnoliophyta; eudicotyledons; Gunneridae; Pentapetalae; rosids; malvids; Brassicales; Brassicaceae; Camelineae; Arabidopsis	MYB12_ARATH	160	E:2e-43	RecName: Full=Transcription factor MYB12 {ECO:0000303|PubMed:9839469};^Eukaryota; Viridiplantae; Streptophyta; Embryophyta; Tracheophyta; Spermatophyta; Magnoliophyta; eudicotyledons; Gunneridae; Pentapetalae; rosids; malvids; Brassicales; Brassicaceae; Camelineae; Arabidopsis	PF00249.30	Myb_DNA-binding	Myb-like DNA-binding domain	COG5147	Myblike DNAbinding domain containing protein	.	ExpAA=19.39^PredHel=1^Topology=i7-25o	.	GO:0030154|cell differentiation;GO:0009813|flavonoid biosynthetic process;GO:0051555|flavonol biosynthetic process;GO:1900386|positive regulation of flavonol biosynthetic process;GO:0045893|positive regulation of transcription, DNA-templated;GO:0006357|regulation of transcription from RNA polymerase II promoter;GO:0009733|response to auxin;GO:0009723|response to ethylene;GO:0009416|response to li…	.	GO:0005634|nucleus	K09422|MYBP; myb proto-oncogene protein, plant	.	6.69061	14.2201	1.50402	4.64791	5.27822	4.23537	17.8401	9.96209	11.5116
TRINITY_DN17340_c1_g4	Gene.827::TRINITY_DN17340_c1_g4::g.827::m.827	341-1045[-]	gi|985466981|ref|XM_006491247.2|	302	E:3e-78	PREDICTED: Citrus sinensis transcription repressor MYB6 (LOC102630916), mRNA	gi|590721068|ref|XP_007051504.1|	246	E:1e-74	Myb domain protein 7, putative [Theobroma cacao]	MYB5_ARATH	147	E:3e-39	RecName: Full=Transcription repressor MYB5;^Eukaryota; Viridiplantae; Streptophyta; Embryophyta; Tracheophyta; Spermatophyta; Magnoliophyta; eudicotyledons; Gunneridae; Pentapetalae; rosids; malvids; Brassicales; Brassicaceae; Camelineae; Arabidopsis	MYB3_ARATH	118	E:2e-30	RecName: Full=Transcription factor MYB3;^Eukaryota; Viridiplantae; Streptophyta; Embryophyta; Tracheophyta; Spermatophyta; Magnoliophyta; eudicotyledons; Gunneridae; Pentapetalae; rosids; malvids; Brassicales; Brassicaceae; Camelineae; Arabidopsis	PF00249.30	Myb_DNA-binding	Myb-like DNA-binding domain	COG5147	Myblike DNAbinding domain containing protein	.	.	.	GO:0030154|cell differentiation;GO:0009800|cinnamic acid biosynthetic process;GO:0009892|negative regulation of metabolic process;GO:0006357|regulation of transcription from RNA polymerase II promoter;GO:0009737|response to abscisic acid;GO:0009751|response to salicylic acid;GO:0009651|response to salt stress;GO:0009611|response to wounding;GO:0006351|transcription, DNA-templated	.	GO:0005634|nucleus	K09422|MYBP; myb proto-oncogene protein, plant	.	11.4689	7.90563	0.130295	2.91182	12.0494	4.83153	16.0567	22.4486	18.8256
TRINITY_DN15760_c3_g3	Gene.3977::TRINITY_DN15760_c3_g3::g.3977::m.3977	24-1049[-]	gi|731387753|ref|XM_002274170.2|	385	E:2e-103	PREDICTED: Vitis vinifera transcription factor MYB44 (LOC100242035), mRNA	gi|359492779|ref|XP_002278632.2|	253	E:3e-78	PREDICTED: trichome differentiation protein GL1 [Vitis vinifera]	MYB52_ARATH	182	E:5e-53	RecName: Full=Transcription factor MYB52 {ECO:0000303|PubMed:9839469};^Eukaryota; Viridiplantae; Streptophyta; Embryophyta; Tracheophyta; Spermatophyta; Magnoliophyta; eudicotyledons; Gunneridae; Pentapetalae; rosids; malvids; Brassicales; Brassicaceae; Camelineae; Arabidopsis	MYB52_ARATH	195	E:2e-58	RecName: Full=Transcription factor MYB52 {ECO:0000303|PubMed:9839469};^Eukaryota; Viridiplantae; Streptophyta; Embryophyta; Tracheophyta; Spermatophyta; Magnoliophyta; eudicotyledons; Gunneridae; Pentapetalae; rosids; malvids; Brassicales; Brassicaceae; Camelineae; Arabidopsis	PF00249.30	Myb_DNA-binding	Myb-like DNA-binding domain	COG5147	Myblike DNAbinding domain containing protein	.	.	.	GO:0030154|cell differentiation;GO:0071555|cell wall organization;GO:1901347|negative regulation of secondary cell wall biogenesis;GO:0009834|plant-type secondary cell wall biogenesis;GO:1901348|positive regulation of secondary cell wall biogenesis;GO:2000652|regulation of secondary cell wall biogenesis;GO:0006357|regulation of transcription from RNA polymerase II promoter;GO:0009737|response to …	.	GO:0005634|nucleus	K09422|MYBP; myb proto-oncogene protein, plant	.	0	0.309726	1.2958	0.435108	0.639286	0.463295	0.137944	0.0933146	0
TRINITY_DN13175_c4_g4	Gene.5138::TRINITY_DN13175_c4_g4::g.5138::m.5138	130-1236[-]	gi|590663838|ref|XM_007036272.1|	667	E:0	Theobroma cacao Myb domain protein 86 (TCM_012174) mRNA, complete cds	gi|225456920|ref|XP_002278063.1|	523	E:1e-180	PREDICTED: protein ODORANT1 isoform X1 [Vitis vinifera]	MYB86_ARATH	252	E:1e-76	RecName: Full=Transcription factor MYB86;^Eukaryota; Viridiplantae; Streptophyta; Embryophyta; Tracheophyta; Spermatophyta; Magnoliophyta; eudicotyledons; Gunneridae; Pentapetalae; rosids; malvids; Brassicales; Brassicaceae; Camelineae; Arabidopsis	MYB86_ARATH	253	E:3e-79	RecName: Full=Transcription factor MYB86;^Eukaryota; Viridiplantae; Streptophyta; Embryophyta; Tracheophyta; Spermatophyta; Magnoliophyta; eudicotyledons; Gunneridae; Pentapetalae; rosids; malvids; Brassicales; Brassicaceae; Camelineae; Arabidopsis	PF00249.30	Myb_DNA-binding	Myb-like DNA-binding domain	COG5147	Myblike DNAbinding domain containing protein	.	.	.	GO:0030154|cell differentiation;GO:0006357|regulation of transcription from RNA polymerase II promoter;GO:0006351|transcription, DNA-templated	.	GO:0005634|nucleus	K09422|MYBP; myb proto-oncogene protein, plant	.	0.134207	0.570593	0.854917	1.87607	2.45232	1.54666	0.200222	0.575635	0.279453
TRINITY_DN31128_c0_g3	Gene.11296::TRINITY_DN31128_c0_g3::g.11296::m.11296	99-923[+]	gi|703098066|ref|XM_010097982.1|	279	E:1e-71	Morus notabilis Transcription factor partial mRNA	gi|645261610|ref|XP_008236375.1|	288	E:6e-92	PREDICTED: transcription factor MYB44-like [Prunus mume]	MYB44_ARATH	202	E:1e-59	RecName: Full=Transcription factor MYB44;^Eukaryota; Viridiplantae; Streptophyta; Embryophyta; Tracheophyta; Spermatophyta; Magnoliophyta; eudicotyledons; Gunneridae; Pentapetalae; rosids; malvids; Brassicales; Brassicaceae; Camelineae; Arabidopsis	MYB44_ARATH	231	E:1e-72	RecName: Full=Transcription factor MYB44;^Eukaryota; Viridiplantae; Streptophyta; Embryophyta; Tracheophyta; Spermatophyta; Magnoliophyta; eudicotyledons; Gunneridae; Pentapetalae; rosids; malvids; Brassicales; Brassicaceae; Camelineae; Arabidopsis	PF00249.30	Myb_DNA-binding	Myb-like DNA-binding domain	COG5147	Myblike DNAbinding domain containing protein	.	.	.	GO:0009738|abscisic acid-activated signaling pathway;GO:0030154|cell differentiation;GO:0042742|defense response to bacterium;GO:0050832|defense response to fungus;GO:2000022|regulation of jasmonic acid mediated signaling pathway;GO:2000031|regulation of salicylic acid mediated signaling pathway;GO:0006357|regulation of transcription from RNA polymerase II promoter;GO:0009737|response to abscisic…	.	GO:0005634|nucleus	K09422|MYBP; myb proto-oncogene protein, plant	.	0.227043	2.36351	0.32397	3.24294	6.09968	5.55161	0.541956	0.320789	0.645179
TRINITY_DN13175_c4_g2	Gene.13411::TRINITY_DN13175_c4_g2::g.13411::m.13411	205-1185[-]	gi|731434506|ref|XM_002265319.3|	510	E:4e-141	PREDICTED: Vitis vinifera myb-related protein 315 (LOC100248382), mRNA	gi|359494668|ref|XP_002265355.2|	349	E:2e-114	PREDICTED: myb-related protein 315 [Vitis vinifera]	MYB61_ARATH	214	E:3e-63	RecName: Full=Transcription factor MYB61 {ECO:0000305};^Eukaryota; Viridiplantae; Streptophyta; Embryophyta; Tracheophyta; Spermatophyta; Magnoliophyta; eudicotyledons; Gunneridae; Pentapetalae; rosids; malvids; Brassicales; Brassicaceae; Camelineae; Arabidopsis	MYB61_ARATH	216	E:3e-65	RecName: Full=Transcription factor MYB61 {ECO:0000305};^Eukaryota; Viridiplantae; Streptophyta; Embryophyta; Tracheophyta; Spermatophyta; Magnoliophyta; eudicotyledons; Gunneridae; Pentapetalae; rosids; malvids; Brassicales; Brassicaceae; Camelineae; Arabidopsis	PF00249.30	Myb_DNA-binding	Myb-like DNA-binding domain	COG5147	Myblike DNAbinding domain containing protein	.	.	.	GO:0030154|cell differentiation;GO:0010119|regulation of stomatal movement;GO:0006357|regulation of transcription from RNA polymerase II promoter;GO:0009733|response to auxin;GO:0048364|root development;GO:0010214|seed coat development;GO:0006351|transcription, DNA-templated;GO:0001944|vasculature development;GO:0010089|xylem development	.	GO:0005634|nucleus	K09422|MYBP; myb proto-oncogene protein, plant	.	0.851154	0.898161	0.123931	0.134633	0.200165	0.0812343	1.26983	0.654473	1.5092
TRINITY_DN12299_c0_g1	Gene.21035::TRINITY_DN12299_c0_g1::g.21035::m.21035	130-1254[-]	gi|802744808|ref|XM_012232069.1|	342	E:2e-90	PREDICTED: Jatropha curcas myb-related protein Zm1-like (LOC105646254), mRNA	gi|590612666|ref|XP_007022447.1|	338	E:4e-109	Myb domain protein 58 isoform 1 [Theobroma cacao]	MYB63_ARATH	244	E:3e-75	RecName: Full=Transcription factor MYB63 {ECO:0000303|PubMed:9839469};^Eukaryota; Viridiplantae; Streptophyta; Embryophyta; Tracheophyta; Spermatophyta; Magnoliophyta; eudicotyledons; Gunneridae; Pentapetalae; rosids; malvids; Brassicales; Brassicaceae; Camelineae; Arabidopsis	MYB63_ARATH	249	E:3e-78	RecName: Full=Transcription factor MYB63 {ECO:0000303|PubMed:9839469};^Eukaryota; Viridiplantae; Streptophyta; Embryophyta; Tracheophyta; Spermatophyta; Magnoliophyta; eudicotyledons; Gunneridae; Pentapetalae; rosids; malvids; Brassicales; Brassicaceae; Camelineae; Arabidopsis	PF00249.30	Myb_DNA-binding	Myb-like DNA-binding domain	COG5147	Myblike DNAbinding domain containing protein	.	.	.	GO:0030154|cell differentiation;GO:0009809|lignin biosynthetic process;GO:0045893|positive regulation of transcription, DNA-templated;GO:2000652|regulation of secondary cell wall biogenesis;GO:0006357|regulation of transcription from RNA polymerase II promoter;GO:0009753|response to jasmonic acid;GO:0009751|response to salicylic acid;GO:0009411|response to UV;GO:0006351|transcription, DNA-templat…	.	GO:0005634|nucleus	K09422|MYBP; myb proto-oncogene protein, plant	.	0.211711	2.69784	0.0392329	1.8327	4.35328	2.70022	1.07197	0.466171	0.77323
TRINITY_DN17242_c1_g1	Gene.21804::TRINITY_DN17242_c1_g1::g.21804::m.21804	257-985[-]	gi|819321154|gb|KP245829.1|	488	E:2e-134	Betula luminifera transcription repressor MybC2-L1 (MybC2) mRNA, partial cds	gi|297737716|emb|CBI26917.3|	314	E:2e-103	unnamed protein product [Vitis vinifera]	MYB4_ARATH	229	E:1e-70	RecName: Full=Transcription repressor MYB4;^Eukaryota; Viridiplantae; Streptophyta; Embryophyta; Tracheophyta; Spermatophyta; Magnoliophyta; eudicotyledons; Gunneridae; Pentapetalae; rosids; malvids; Brassicales; Brassicaceae; Camelineae; Arabidopsis	MYB6_ARATH	235	E:2e-75	RecName: Full=Transcription repressor MYB6;^Eukaryota; Viridiplantae; Streptophyta; Embryophyta; Tracheophyta; Spermatophyta; Magnoliophyta; eudicotyledons; Gunneridae; Pentapetalae; rosids; malvids; Brassicales; Brassicaceae; Camelineae; Arabidopsis	PF00249.30	Myb_DNA-binding	Myb-like DNA-binding domain	COG5147	Myblike DNAbinding domain containing protein	.	.	.	GO:0030154|cell differentiation;GO:0006357|regulation of transcription from RNA polymerase II promoter;GO:0009739|response to gibberellin;GO:0009753|response to jasmonic acid;GO:0009751|response to salicylic acid;GO:0006351|transcription, DNA-templated	.	GO:0005634|nucleus	K09422|MYBP; myb proto-oncogene protein, plant	.	68.881	61.6237	18.3111	22.7112	30.8921	24.9285	48.8313	54.4918	98.4038
TRINITY_DN20682_c1_g1	Gene.30459::TRINITY_DN20682_c1_g1::g.30459::m.30459	381-1265[-]	gi|1000981829|ref|XM_002511786.2|	590	E:5e-165	PREDICTED: Ricinus communis transcription repressor MYB6 (LOC8261851), mRNA	gi|590722298|ref|XP_007051856.1|	448	E:2e-153	Myb domain protein 17 isoform 1 [Theobroma cacao]	MYB17_ARATH	349	E:3e-116	RecName: Full=Transcription factor MYB41 {ECO:0000305};^Eukaryota; Viridiplantae; Streptophyta; Embryophyta; Tracheophyta; Spermatophyta; Magnoliophyta; eudicotyledons; Gunneridae; Pentapetalae; rosids; malvids; Brassicales; Brassicaceae; Camelineae; Arabidopsis	MYB17_ARATH	362	E:1e-123	RecName: Full=Transcription factor MYB41 {ECO:0000305};^Eukaryota; Viridiplantae; Streptophyta; Embryophyta; Tracheophyta; Spermatophyta; Magnoliophyta; eudicotyledons; Gunneridae; Pentapetalae; rosids; malvids; Brassicales; Brassicaceae; Camelineae; Arabidopsis	PF00249.30	Myb_DNA-binding	Myb-like DNA-binding domain	COG5147	Myblike DNAbinding domain containing protein	.	.	.	GO:0030154|cell differentiation;GO:0009908|flower development;GO:0009909|regulation of flower development;GO:0006357|regulation of transcription from RNA polymerase II promoter;GO:0009753|response to jasmonic acid;GO:0009751|response to salicylic acid;GO:0006351|transcription, DNA-templated	.	GO:0005634|nucleus	K09422|MYBP; myb proto-oncogene protein, plant	.	0.570023	2.45498	0.29049	0.112706	0.301617	0.265215	1.09338	0.349274	0.917627
TRINITY_DN12819_c0_g1	Gene.37216::TRINITY_DN12819_c0_g1::g.37216::m.37216	573-1199[-]	gi|189162406|dbj|AP009629.1|	246	E:1e-61	Lotus japonicus genomic DNA, chromosome 4, clone: LjB15O07, BM1698, complete sequence	gi|590664217|ref|XP_007036438.1|	196	E:2e-55	Duplicated homeodomain-like superfamily protein [Theobroma cacao]	MYBS1_ORYSJ	120	E:2e-29	RecName: Full=Transcription factor MYBS1 {ECO:0000303|PubMed:12172034};^Eukaryota; Viridiplantae; Streptophyta; Embryophyta; Tracheophyta; Spermatophyta; Magnoliophyta; Liliopsida; Poales; Poaceae; BOP clade; Oryzoideae; Oryzeae; Oryzinae; Oryza	SRM1_ARATH	104	E:2e-25	RecName: Full=Transcription factor SRM1 {ECO:0000305};^Eukaryota; Viridiplantae; Streptophyta; Embryophyta; Tracheophyta; Spermatophyta; Magnoliophyta; eudicotyledons; Gunneridae; Pentapetalae; rosids; malvids; Brassicales; Brassicaceae; Camelineae; Arabidopsis	PF00249.30	Myb_DNA-binding	Myb-like DNA-binding domain	COG5269	Transcription factor	.	ExpAA=19.31^PredHel=1^Topology=o178-200i	.	GO:0009738|abscisic acid-activated signaling pathway;GO:1901001|negative regulation of response to salt stress;GO:0010116|positive regulation of abscisic acid biosynthetic process;GO:1905615|positive regulation of developmental vegetative growth;GO:0045893|positive regulation of transcription, DNA-templated;GO:0009787|regulation of abscisic acid-activated signaling pathway;GO:1901371|regulation o…	.	GO:0005634|nucleus	.	.	51.3712	35.1273	82.3039	28.8922	6.76794	33.1357	75.1244	92.8938	41.4373
TRINITY_DN18571_c1_g1	Gene.44272::TRINITY_DN18571_c1_g1::g.44272::m.44272	581-1258[-]	gi|694389013|ref|XM_009371885.1|	255	E:2e-64	PREDICTED: Pyrus x bretschneideri transcriptional activator Myb-like (LOC103959532), mRNA	gi|645226684|ref|XP_008220156.1|	295	E:3e-94	PREDICTED: transcription factor MYB44-like [Prunus mume]	MYB44_ARATH	183	E:6e-52	RecName: Full=Transcription factor MYB44;^Eukaryota; Viridiplantae; Streptophyta; Embryophyta; Tracheophyta; Spermatophyta; Magnoliophyta; eudicotyledons; Gunneridae; Pentapetalae; rosids; malvids; Brassicales; Brassicaceae; Camelineae; Arabidopsis	MYB44_ARATH	185	E:2e-55	RecName: Full=Transcription factor MYB44;^Eukaryota; Viridiplantae; Streptophyta; Embryophyta; Tracheophyta; Spermatophyta; Magnoliophyta; eudicotyledons; Gunneridae; Pentapetalae; rosids; malvids; Brassicales; Brassicaceae; Camelineae; Arabidopsis	PF00249.30	Myb_DNA-binding	Myb-like DNA-binding domain	COG5147	Myblike DNAbinding domain containing protein	.	.	.	GO:0009738|abscisic acid-activated signaling pathway;GO:0030154|cell differentiation;GO:0042742|defense response to bacterium;GO:0050832|defense response to fungus;GO:2000022|regulation of jasmonic acid mediated signaling pathway;GO:2000031|regulation of salicylic acid mediated signaling pathway;GO:0006357|regulation of transcription from RNA polymerase II promoter;GO:0009737|response to abscisic…	.	GO:0005634|nucleus	K09422|MYBP; myb proto-oncogene protein, plant	.	2.48458	7.42441	0	11.9638	31.8836	27.0409	1.47502	0.485944	5.2089
TRINITY_DN26711_c0_g2	Gene.44669::TRINITY_DN26711_c0_g2::g.44669::m.44669	2-904[+]	gi|359477132|ref|XM_002271826.2|	204	E:6e-49	PREDICTED: Vitis vinifera transcription factor MYB12 (LOC100251652), mRNA	gi|225431879|ref|XP_002271862.1|	236	E:1e-71	PREDICTED: transcription factor MYB12 [Vitis vinifera]	MYB12_ARATH	119	E:3e-29	RecName: Full=Transcription factor MYB12 {ECO:0000303|PubMed:9839469};^Eukaryota; Viridiplantae; Streptophyta; Embryophyta; Tracheophyta; Spermatophyta; Magnoliophyta; eudicotyledons; Gunneridae; Pentapetalae; rosids; malvids; Brassicales; Brassicaceae; Camelineae; Arabidopsis	MYB12_ARATH	119	E:2e-29	RecName: Full=Transcription factor MYB12 {ECO:0000303|PubMed:9839469};^Eukaryota; Viridiplantae; Streptophyta; Embryophyta; Tracheophyta; Spermatophyta; Magnoliophyta; eudicotyledons; Gunneridae; Pentapetalae; rosids; malvids; Brassicales; Brassicaceae; Camelineae; Arabidopsis	PF00249.30	Myb_DNA-binding	Myb-like DNA-binding domain	COG5147	Myblike DNAbinding domain containing protein	.	.	.	GO:0030154|cell differentiation;GO:0009813|flavonoid biosynthetic process;GO:0051555|flavonol biosynthetic process;GO:1900386|positive regulation of flavonol biosynthetic process;GO:0045893|positive regulation of transcription, DNA-templated;GO:0006357|regulation of transcription from RNA polymerase II promoter;GO:0009733|response to auxin;GO:0009723|response to ethylene;GO:0009416|response to li…	.	GO:0005634|nucleus	K09422|MYBP; myb proto-oncogene protein, plant	.	0.72336	2.07099	0.218449	5.51753	17.359	5.53067	3.01102	2.29822	1.8114
TRINITY_DN14641_c0_g2	Gene.49671::TRINITY_DN14641_c0_g2::g.49671::m.49671	30-992[+]	gi|743837190|ref|XM_011027132.1|	436	E:8e-119	PREDICTED: Populus euphratica transcription factor MYB46-like (LOC105126308), mRNA	gi|590724675|ref|XP_007052536.1|	398	E:5e-133	Myb domain protein 83 [Theobroma cacao]	MYB83_ARATH	253	E:1e-77	RecName: Full=Transcription factor MYB83 {ECO:0000303|PubMed:11597504};^Eukaryota; Viridiplantae; Streptophyta; Embryophyta; Tracheophyta; Spermatophyta; Magnoliophyta; eudicotyledons; Gunneridae; Pentapetalae; rosids; malvids; Brassicales; Brassicaceae; Camelineae; Arabidopsis	MYB83_ARATH	258	E:6e-82	RecName: Full=Transcription factor MYB83 {ECO:0000303|PubMed:11597504};^Eukaryota; Viridiplantae; Streptophyta; Embryophyta; Tracheophyta; Spermatophyta; Magnoliophyta; eudicotyledons; Gunneridae; Pentapetalae; rosids; malvids; Brassicales; Brassicaceae; Camelineae; Arabidopsis	PF00249.30	Myb_DNA-binding	Myb-like DNA-binding domain	COG5147	Myblike DNAbinding domain containing protein	.	.	.	GO:0030154|cell differentiation;GO:0045893|positive regulation of transcription, DNA-templated;GO:2000652|regulation of secondary cell wall biogenesis;GO:0006357|regulation of transcription from RNA polymerase II promoter	.	GO:0005634|nucleus	K09422|MYBP; myb proto-oncogene protein, plant	.	0.903274	3.44467	0.920636	0.0400056	0	0	2.26394	2.71655	4.10687
TRINITY_DN20204_c1_g2	Gene.51966::TRINITY_DN20204_c1_g2::g.51966::m.51966	383-1168[-]	gi|731401850|ref|XM_002275112.2|	392	E:1e-105	PREDICTED: Vitis vinifera myb-related protein Zm38 (LOC100244605), mRNA	gi|147810820|emb|CAN60723.1|	316	E:2e-102	hypothetical protein VITISV_034452 [Vitis vinifera]	MYB7_ARATH	199	E:7e-59	RecName: Full=Transcription factor MYB7 {ECO:0000305};^Eukaryota; Viridiplantae; Streptophyta; Embryophyta; Tracheophyta; Spermatophyta; Magnoliophyta; eudicotyledons; Gunneridae; Pentapetalae; rosids; malvids; Brassicales; Brassicaceae; Camelineae; Arabidopsis	MYB7_ARATH	199	E:6e-61	RecName: Full=Transcription factor MYB7 {ECO:0000305};^Eukaryota; Viridiplantae; Streptophyta; Embryophyta; Tracheophyta; Spermatophyta; Magnoliophyta; eudicotyledons; Gunneridae; Pentapetalae; rosids; malvids; Brassicales; Brassicaceae; Camelineae; Arabidopsis	PF00249.30	Myb_DNA-binding	Myb-like DNA-binding domain	COG5147	Myblike DNAbinding domain containing protein	.	.	.	GO:0030154|cell differentiation;GO:1900384|regulation of flavonol biosynthetic process;GO:0006357|regulation of transcription from RNA polymerase II promoter;GO:0009751|response to salicylic acid;GO:0009651|response to salt stress;GO:0006351|transcription, DNA-templated	.	GO:0005634|nucleus	K09422|MYBP; myb proto-oncogene protein, plant	.	15.9322	18.7834	4.9668	2.4638	6.3737	5.26255	14.5182	14.2376	23.483
TRINITY_DN23813_c1_g5	Gene.53836::TRINITY_DN23813_c1_g5::g.53836::m.53836	350-1366[+]	gi|731400533|ref|XM_002270323.3|	604	E:2e-169	PREDICTED: Vitis vinifera transcription factor RAX2 (LOC100267549), mRNA	gi|566175937|ref|XP_006381399.1|	362	E:3e-118	hypothetical protein POPTR_0006s12530g [Populus trichocarpa]	MYB36_ARATH	221	E:5e-65	RecName: Full=Transcription factor MYB36 {ECO:0000303|PubMed:9839469};^Eukaryota; Viridiplantae; Streptophyta; Embryophyta; Tracheophyta; Spermatophyta; Magnoliophyta; eudicotyledons; Gunneridae; Pentapetalae; rosids; malvids; Brassicales; Brassicaceae; Camelineae; Arabidopsis	MYB36_ARATH	234	E:2e-72	RecName: Full=Transcription factor MYB36 {ECO:0000303|PubMed:9839469};^Eukaryota; Viridiplantae; Streptophyta; Embryophyta; Tracheophyta; Spermatophyta; Magnoliophyta; eudicotyledons; Gunneridae; Pentapetalae; rosids; malvids; Brassicales; Brassicaceae; Camelineae; Arabidopsis	PF00249.30	Myb_DNA-binding	Myb-like DNA-binding domain	COG5147	Myblike DNAbinding domain containing protein	.	.	.	GO:0030154|cell differentiation;GO:0035987|endodermal cell differentiation;GO:0008285|negative regulation of cell proliferation;GO:0045892|negative regulation of transcription, DNA-templated;GO:0045597|positive regulation of cell differentiation;GO:0045893|positive regulation of transcription, DNA-templated;GO:2000021|regulation of ion homeostasis;GO:2000067|regulation of root morphogenesis;GO:00…	.	GO:0048226|Casparian strip;GO:0005634|nucleus	K09422|MYBP; myb proto-oncogene protein, plant	.	0.588261	1.68035	0.154175	0.446637	0.929651	0.555823	2.2233	2.01851	1.07051
TRINITY_DN12601_c1_g2	Gene.1284::TRINITY_DN12601_c1_g2::g.1284::m.1284	871-1791[-]	gi|645279552|ref|XM_008246555.1|	412	E:2e-111	PREDICTED: Prunus mume transcription factor PCL1 (LOC103342895), mRNA	gi|147820325|emb|CAN73573.1|	345	E:5e-110	hypothetical protein VITISV_007446 [Vitis vinifera]	MYBC1_ARATH	184	E:1e-51	RecName: Full=Transcription factor MYBC1 {ECO:0000305};^Eukaryota; Viridiplantae; Streptophyta; Embryophyta; Tracheophyta; Spermatophyta; Magnoliophyta; eudicotyledons; Gunneridae; Pentapetalae; rosids; malvids; Brassicales; Brassicaceae; Camelineae; Arabidopsis	MYBC1_ARATH	199	E:2e-60	RecName: Full=Transcription factor MYBC1 {ECO:0000305};^Eukaryota; Viridiplantae; Streptophyta; Embryophyta; Tracheophyta; Spermatophyta; Magnoliophyta; eudicotyledons; Gunneridae; Pentapetalae; rosids; malvids; Brassicales; Brassicaceae; Camelineae; Arabidopsis	PF00249.30	Myb_DNA-binding	Myb-like DNA-binding domain	ENOG411077A	MYB family transcription factor	.	.	.	GO:0006355|regulation of transcription, DNA-templated;GO:0009409|response to cold;GO:0006351|transcription, DNA-templated	.	GO:0005634|nucleus	.	.	27.0221	22.9317	24.8736	20.5291	16.9696	18.2715	26.9652	37.4879	27.6603
TRINITY_DN14551_c0_g1	Gene.26816::TRINITY_DN14551_c0_g1::g.26816::m.26816	533-1087[+]	gi|720041561|ref|XM_010270647.1|	180	E:1e-41	PREDICTED: Nelumbo nucifera myb-related protein 308-like (LOC104605762), mRNA	gi|802749940|ref|XP_012087685.1|	160	E:2e-43	PREDICTED: myb-related protein Myb4-like [Jatropha curcas]	MYB4_ORYSJ	127	E:2e-32	RecName: Full=Transcription factor MYB4 {ECO:0000305};^Eukaryota; Viridiplantae; Streptophyta; Embryophyta; Tracheophyta; Spermatophyta; Magnoliophyta; Liliopsida; Poales; Poaceae; BOP clade; Oryzoideae; Oryzeae; Oryzinae; Oryza	MYB15_ARATH	72.8	E:2e-14	RecName: Full=Transcription factor MYB15 {ECO:0000305};^Eukaryota; Viridiplantae; Streptophyta; Embryophyta; Tracheophyta; Spermatophyta; Magnoliophyta; eudicotyledons; Gunneridae; Pentapetalae; rosids; malvids; Brassicales; Brassicaceae; Camelineae; Arabidopsis	PF00249.30	Myb_DNA-binding	Myb-like DNA-binding domain	COG5147	Myblike DNAbinding domain containing protein	.	.	.	GO:0030154|cell differentiation;GO:0006357|regulation of transcription from RNA polymerase II promoter;GO:0009733|response to auxin;GO:0046686|response to cadmium ion;GO:0010200|response to chitin;GO:0009723|response to ethylene;GO:0009753|response to jasmonic acid;GO:0009651|response to salt stress;GO:0006351|transcription, DNA-templated	.	GO:0005634|nucleus	.	.	10.5748	12.87	5.77397	8.468	11.3774	8.11352	26.7871	20.6536	22.5282
TRINITY_DN19805_c0_g1	Gene.13592::TRINITY_DN19805_c0_g1::g.13592::m.13592	173-1117[-]	gi|645270689|ref|XM_008242348.1|	481	E:3e-132	PREDICTED: Prunus mume myb-related protein 306 (LOC103339070), mRNA	gi|720093773|ref|XP_010246153.1|	450	E:2e-154	PREDICTED: myb-related protein 306 [Nelumbo nucifera]	MYB06_ANTMA	260	E:1e-81	RecName: Full=Myb-related protein 306;^Eukaryota; Viridiplantae; Streptophyta; Embryophyta; Tracheophyta; Spermatophyta; Magnoliophyta; eudicotyledons; Gunneridae; Pentapetalae; asterids; lamiids; Lamiales; Plantaginaceae; Antirrhineae; Antirrhinum	MYB06_ANTMA	273	E:3e-88	RecName: Full=Myb-related protein 306;^Eukaryota; Viridiplantae; Streptophyta; Embryophyta; Tracheophyta; Spermatophyta; Magnoliophyta; eudicotyledons; Gunneridae; Pentapetalae; asterids; lamiids; Lamiales; Plantaginaceae; Antirrhineae; Antirrhinum	PF00249.30	Myb_DNA-binding	Myb-like DNA-binding domain	.	.	.	.	.	GO:0006355|regulation of transcription, DNA-templated;GO:0006351|transcription, DNA-templated	.	GO:0005634|nucleus	.	.	34.0331	21.0119	23.4448	15.62	12.4247	14.5566	57.1436	47.0417	26.8264
TRINITY_DN14935_c0_g1	Gene.43574::TRINITY_DN14935_c0_g1::g.43574::m.43574	31-867[-]	gi|731418860|ref|XM_002270997.3|	460	E:5e-126	PREDICTED: Vitis vinifera myb-related protein 315 (LOC100262866), mRNA	gi|224055659|ref|XP_002298589.1|	360	E:4e-119	hypothetical protein POPTR_0001s36220g [Populus trichocarpa]	MYB15_ANTMA	261	E:5e-82	RecName: Full=Myb-related protein 315;^Eukaryota; Viridiplantae; Streptophyta; Embryophyta; Tracheophyta; Spermatophyta; Magnoliophyta; eudicotyledons; Gunneridae; Pentapetalae; asterids; lamiids; Lamiales; Plantaginaceae; Antirrhineae; Antirrhinum	MYB15_ANTMA	268	E:3e-87	RecName: Full=Myb-related protein 315;^Eukaryota; Viridiplantae; Streptophyta; Embryophyta; Tracheophyta; Spermatophyta; Magnoliophyta; eudicotyledons; Gunneridae; Pentapetalae; asterids; lamiids; Lamiales; Plantaginaceae; Antirrhineae; Antirrhinum	PF00249.30	Myb_DNA-binding	Myb-like DNA-binding domain	.	.	.	.	.	GO:0006355|regulation of transcription, DNA-templated;GO:0006351|transcription, DNA-templated	.	GO:0005634|nucleus	.	.	0.589442	0.431151	0.406975	0.168427	0.31927	0.304874	2.08026	2.533	0.409898
TRINITY_DN14321_c3_g1	Gene.37588::TRINITY_DN14321_c3_g1::g.37588::m.37588	26-364[-]	.	.	.	.	gi|658052611|ref|XP_008362035.1|	153	E:3e-50	PREDICTED: uncharacterized protein LOC103425724 [Malus domestica]	LIMYB_ARATH	109	E:4e-25	RecName: Full=L10-interacting MYB domain-containing protein {ECO:0000303|PubMed:25707794};^Eukaryota; Viridiplantae; Streptophyta; Embryophyta; Tracheophyta; Spermatophyta; Magnoliophyta; eudicotyledons; Gunneridae; Pentapetalae; rosids; malvids; Brassicales; Brassicaceae; Camelineae; Arabidopsis	LIMYB_ARATH	48.1	E:3e-06	RecName: Full=L10-interacting MYB domain-containing protein {ECO:0000303|PubMed:25707794};^Eukaryota; Viridiplantae; Streptophyta; Embryophyta; Tracheophyta; Spermatophyta; Magnoliophyta; eudicotyledons; Gunneridae; Pentapetalae; rosids; malvids; Brassicales; Brassicaceae; Camelineae; Arabidopsis	.	.	.	ENOG410YZWQ	NA	.	.	.	GO:0006355|regulation of transcription, DNA-templated;GO:0006351|transcription, DNA-templated	.	GO:0005634|nucleus	.	.	0.333104	0.0980932	0.048501	0.579584	2.25607	0.214593	0.189316	0.0480247	0.20983
TRINITY_DN14551_c0_g3	.	.	gi|743908096|ref|XM_011049192.1|	231	E:1e-57	PREDICTED: Populus euphratica myb-related protein Myb4-like (LOC105141826), mRNA	gi|802749940|ref|XP_012087685.1|	157	E:6e-45	PREDICTED: myb-related protein Myb4-like [Jatropha curcas]	MYB4_ORYSJ	125	E:5e-34	RecName: Full=Transcription factor MYB4 {ECO:0000305};^Eukaryota; Viridiplantae; Streptophyta; Embryophyta; Tracheophyta; Spermatophyta; Magnoliophyta; Liliopsida; Poales; Poaceae; BOP clade; Oryzoideae; Oryzeae; Oryzinae; Oryza	.	.	.	.	.	.	.	COG5147	Myblike DNAbinding domain containing protein	.	.	.	GO:0030154|cell differentiation;GO:0006357|regulation of transcription from RNA polymerase II promoter;GO:0006351|transcription, DNA-templated	.	GO:0005634|nucleus	K09422|MYBP; myb proto-oncogene protein, plant	.	1.37071	7.96289	0	0.344932	1.47694	0.437059	1.85904	1.06894	5.43358
TRINITY_DN15266_c3_g1	.	.	gi|720020168|ref|XM_010264018.1|	99	E:2e-17	PREDICTED: Nelumbo nucifera myb-related protein Myb4 (LOC104600871), mRNA	gi|928967|emb|CAA62032.1|	53.1	E:2e-06	Y19 [Arabidopsis thaliana]	MYB15_ARATH	53.9	E:3e-07	RecName: Full=Transcription factor MYB15 {ECO:0000305};^Eukaryota; Viridiplantae; Streptophyta; Embryophyta; Tracheophyta; Spermatophyta; Magnoliophyta; eudicotyledons; Gunneridae; Pentapetalae; rosids; malvids; Brassicales; Brassicaceae; Camelineae; Arabidopsis	.	.	.	.	.	.	.	COG5147	Myblike DNAbinding domain containing protein	.	.	.	GO:0030154|cell differentiation;GO:0006357|regulation of transcription from RNA polymerase II promoter;GO:0009733|response to auxin;GO:0046686|response to cadmium ion;GO:0010200|response to chitin;GO:0009723|response to ethylene;GO:0009753|response to jasmonic acid;GO:0009651|response to salt stress;GO:0006351|transcription, DNA-templated	.	GO:0005634|nucleus	.	.	0	0.217142	0	1.12747	7.10967	1.37231	0	0	0.0688129
TRINITY_DN26285_c0_g1	Gene.15585::TRINITY_DN26285_c0_g1::g.15585::m.15585	119-694[-]	gi|731426417|ref|XM_002276490.3|	302	E:4e-78	PREDICTED: Vitis vinifera transcription factor MYB108 (LOC100242243), mRNA	gi|297734217|emb|CBI15464.3|	210	E:6e-59	unnamed protein product [Vitis vinifera]	MYB05_ANTMA	137	E:1e-35	RecName: Full=Myb-related protein 305;^Eukaryota; Viridiplantae; Streptophyta; Embryophyta; Tracheophyta; Spermatophyta; Magnoliophyta; eudicotyledons; Gunneridae; Pentapetalae; asterids; lamiids; Lamiales; Plantaginaceae; Antirrhineae; Antirrhinum	.	.	.	.	.	.	.	.	.	.	.	.	.	.	.	.	.	0.676543	2.67765	0.413728	3.92526	5.15873	3.21362	1.30539	0.532565	1.08721
TRINITY_DN16160_c2_g1	Gene.21556::TRINITY_DN16160_c2_g1::g.21556::m.21556	1552-2040[+]	gi|590575418|ref|XM_007012619.1|	318	E:5e-83	Theobroma cacao Duplicated homeodomain-like superfamily protein (TCM_037559) mRNA, complete cds	gi|590575419|ref|XP_007012681.1|	175	E:8e-46	Duplicated homeodomain-like superfamily protein [Theobroma cacao]	MYBC_MAIZE	149	E:2e-38	RecName: Full=Anthocyanin regulatory C1 protein;^Eukaryota; Viridiplantae; Streptophyta; Embryophyta; Tracheophyta; Spermatophyta; Magnoliophyta; Liliopsida; Poales; Poaceae; PACMAD clade; Panicoideae; Andropogonodae; Andropogoneae; Tripsacinae; Zea	.	.	.	.	.	.	.	.	.	.	.	.	.	.	.	.	.	77.9015	38.7431	1.01005	9.86282	24.7967	18.8461	45.5206	30.6476	80.5533
NAC
TRINITY_DN17318_c1_g1	Gene.44021::TRINITY_DN17318_c1_g1::g.44021::m.44021	1330-2412[-]	gi|731380106|ref|XM_010663928.1|	1129	E:0	PREDICTED: Vitis vinifera NAC domain-containing protein 7 (LOC100242025), transcript variant X2, mRNA	gi|731380103|ref|XP_010662224.1|	600	E:0	PREDICTED: NAC domain-containing protein 7 [Vitis vinifera]	NAC7_ARATH	434	E:2e-141	RecName: Full=NAC domain-containing protein 7 {ECO:0000303|PubMed:15029955};^Eukaryota; Viridiplantae; Streptophyta; Embryophyta; Tracheophyta; Spermatophyta; Magnoliophyta; eudicotyledons; Gunneridae; Pentapetalae; rosids; malvids; Brassicales; Brassicaceae; Camelineae; Arabidopsis	NAC7_ARATH	455	E:2e-157	RecName: Full=NAC domain-containing protein 7 {ECO:0000303|PubMed:15029955};^Eukaryota; Viridiplantae; Streptophyta; Embryophyta; Tracheophyta; Spermatophyta; Magnoliophyta; eudicotyledons; Gunneridae; Pentapetalae; rosids; malvids; Brassicales; Brassicaceae; Camelineae; Arabidopsis	PF02365.14	NAM	No apical meristem (NAM) protein	ENOG4111EYD	Nac domain-containing protein	.	.	.	GO:0071555|cell wall organization;GO:0007275|multicellular organism development;GO:1901348|positive regulation of secondary cell wall biogenesis;GO:0006355|regulation of transcription, DNA-templated;GO:0006351|transcription, DNA-templated;GO:0048759|xylem vessel member cell differentiationGO:0006355|regulation of transcription, DNA-templated	.	GO:0005634|nucleus	.	.	1.79226	2.95754	0.643609	0.143951	0.0366889	0.0744483	1.20993	1.134	3.27583
TRINITY_DN17318_c1_g2	Gene.34651::TRINITY_DN17318_c1_g2::g.34651::m.34651	467-1549[-]	gi|731423233|ref|XM_010664106.1|	1206	E:0	PREDICTED: Vitis vinifera NAC domain-containing protein 7-like (LOC100258785), transcript variant X2, mRNA	gi|359490199|ref|XP_002264986.2|	587	E:0	PREDICTED: NAC domain-containing protein 7-like [Vitis vinifera]	NAC7_ARATH	381	E:2e-123	RecName: Full=NAC domain-containing protein 7 {ECO:0000303|PubMed:15029955};^Eukaryota; Viridiplantae; Streptophyta; Embryophyta; Tracheophyta; Spermatophyta; Magnoliophyta; eudicotyledons; Gunneridae; Pentapetalae; rosids; malvids; Brassicales; Brassicaceae; Camelineae; Arabidopsis	NAC7_ARATH	426	E:2e-146	RecName: Full=NAC domain-containing protein 7 {ECO:0000303|PubMed:15029955};^Eukaryota; Viridiplantae; Streptophyta; Embryophyta; Tracheophyta; Spermatophyta; Magnoliophyta; eudicotyledons; Gunneridae; Pentapetalae; rosids; malvids; Brassicales; Brassicaceae; Camelineae; Arabidopsis	PF02365.14	NAM	No apical meristem (NAM) protein	ENOG4111EYD	Nac domain-containing protein	.	.	.	GO:0071555|cell wall organization;GO:0007275|multicellular organism development;GO:1901348|positive regulation of secondary cell wall biogenesis;GO:0006355|regulation of transcription, DNA-templated;GO:0006351|transcription, DNA-templated;GO:0048759|xylem vessel member cell differentiationGO:0006355|regulation of transcription, DNA-templated	.	GO:0005634|nucleus	.	.	1.08927	2.81304	0.611237	0.108412	0.0725314	0.0735896	0.985994	1.53161	2.49449
TRINITY_DN15100_c1_g1	Gene.31805::TRINITY_DN15100_c1_g1::g.31805::m.31805	260-1426[+]	gi|731420747|ref|XM_002267347.2|	669	E:0	PREDICTED: Vitis vinifera NAC domain-containing protein 43-like (LOC100245500), mRNA	gi|225453610|ref|XP_002267383.1|	488	E:2e-166	PREDICTED: NAC domain-containing protein 43-like [Vitis vinifera]	NAC43_ARATH	350	E:2e-114	RecName: Full=NAC domain-containing protein 43;^Eukaryota; Viridiplantae; Streptophyta; Embryophyta; Tracheophyta; Spermatophyta; Magnoliophyta; eudicotyledons; Gunneridae; Pentapetalae; rosids; malvids; Brassicales; Brassicaceae; Camelineae; Arabidopsis	NAC43_ARATH	400	E:7e-136	RecName: Full=NAC domain-containing protein 43;^Eukaryota; Viridiplantae; Streptophyta; Embryophyta; Tracheophyta; Spermatophyta; Magnoliophyta; eudicotyledons; Gunneridae; Pentapetalae; rosids; malvids; Brassicales; Brassicaceae; Camelineae; Arabidopsis	PF02365.14	NAM	No apical meristem (NAM) protein	ENOG410YG0P	Nac domain-containing protein	.	.	.	GO:0010047|fruit dehiscence;GO:0009834|plant-type secondary cell wall biogenesis;GO:0045893|positive regulation of transcription, DNA-templated;GO:0006351|transcription, DNA-templatedGO:0006355|regulation of transcription, DNA-templated	.	GO:0005634|nucleus	.	.	0.903635	2.01796	3.56463	0.259399	0.165283	0.167695	2.44659	8.03875	1.03303
TRINITY_DN14923_c1_g3	Gene.49975::TRINITY_DN14923_c1_g3::g.49975::m.49975	373-1251[+]	gi|590691152|ref|XM_007043641.1|	702	E:0	Theobroma cacao NAC domain containing protein 73 (TCM_008229) mRNA, complete cds	gi|255553617|ref|XP_002517849.1|	499	E:9e-172	PREDICTED: NAC domain-containing protein 73 [Ricinus communis]	NAC73_ARATH	370	E:1e-122	RecName: Full=NAC domain-containing protein 73 {ECO:0000303|PubMed:15029955};^Eukaryota; Viridiplantae; Streptophyta; Embryophyta; Tracheophyta; Spermatophyta; Magnoliophyta; eudicotyledons; Gunneridae; Pentapetalae; rosids; malvids; Brassicales; Brassicaceae; Camelineae; Arabidopsis	NAC73_ARATH	370	E:9e-127	RecName: Full=NAC domain-containing protein 73 {ECO:0000303|PubMed:15029955};^Eukaryota; Viridiplantae; Streptophyta; Embryophyta; Tracheophyta; Spermatophyta; Magnoliophyta; eudicotyledons; Gunneridae; Pentapetalae; rosids; malvids; Brassicales; Brassicaceae; Camelineae; Arabidopsis	PF02365.14	NAM	No apical meristem (NAM) protein	ENOG410YF7Q	NAC domain-containing protein 8-like	.	.	.	GO:0045893|positive regulation of transcription, DNA-templated;GO:2000652|regulation of secondary cell wall biogenesis;GO:0006351|transcription, DNA-templatedGO:0006355|regulation of transcription, DNA-templated	.	GO:0005634|nucleus	.	.	3.50873	5.1594	3.97353	0.949667	0.308054	0.171902	4.73055	3.84007	5.60799
TRINITY_DN11764_c0_g1	Gene.40094::TRINITY_DN11764_c0_g1::g.40094::m.40094	280-1005[-]	gi|731427315|ref|XM_010665629.1|	656	E:0	PREDICTED: Vitis vinifera NAC domain-containing protein 86 (LOC100266514), transcript variant X2, mRNA	gi|731427316|ref|XP_010663931.1|	440	E:7e-153	PREDICTED: NAC domain-containing protein 86 isoform X2 [Vitis vinifera]	NAC86_ARATH	271	E:1e-84	RecName: Full=NAC domain-containing protein 86 {ECO:0000312|EMBL:AED92405.1};^Eukaryota; Viridiplantae; Streptophyta; Embryophyta; Tracheophyta; Spermatophyta; Magnoliophyta; eudicotyledons; Gunneridae; Pentapetalae; rosids; malvids; Brassicales; Brassicaceae; Camelineae; Arabidopsis	NAC86_ARATH	273	E:3e-87	RecName: Full=NAC domain-containing protein 86 {ECO:0000312|EMBL:AED92405.1};^Eukaryota; Viridiplantae; Streptophyta; Embryophyta; Tracheophyta; Spermatophyta; Magnoliophyta; eudicotyledons; Gunneridae; Pentapetalae; rosids; malvids; Brassicales; Brassicaceae; Camelineae; Arabidopsis	PF02365.14	NAM	No apical meristem (NAM) protein	ENOG41104KD	No apical meristem (NAM) protein	.	.	.	GO:0090603|sieve element differentiation;GO:0090602|sieve element enucleation;GO:0006351|transcription, DNA-templatedGO:0006355|regulation of transcription, DNA-templated	.	GO:0005634|nucleus	.	.	3.67522	2.45567	0.36167	0.477096	0.500697	0.381002	5.69729	6.36938	4.37121
TRINITY_DN14923_c1_g1	Gene.24312::TRINITY_DN14923_c1_g1::g.24312::m.24312	399-1322[+]	gi|731404521|ref|XM_002278625.3|	848	E:0	PREDICTED: Vitis vinifera NAC domain-containing protein 8 (LOC100250388), transcript variant X3, mRNA	gi|731404518|ref|XP_010655461.1|	549	E:0	PREDICTED: NAC domain-containing protein 8 isoform X1 [Vitis vinifera]	NAC73_ARATH	341	E:3e-111	RecName: Full=NAC domain-containing protein 73 {ECO:0000303|PubMed:15029955};^Eukaryota; Viridiplantae; Streptophyta; Embryophyta; Tracheophyta; Spermatophyta; Magnoliophyta; eudicotyledons; Gunneridae; Pentapetalae; rosids; malvids; Brassicales; Brassicaceae; Camelineae; Arabidopsis	NAC73_ARATH	343	E:1e-115	RecName: Full=NAC domain-containing protein 73 {ECO:0000303|PubMed:15029955};^Eukaryota; Viridiplantae; Streptophyta; Embryophyta; Tracheophyta; Spermatophyta; Magnoliophyta; eudicotyledons; Gunneridae; Pentapetalae; rosids; malvids; Brassicales; Brassicaceae; Camelineae; Arabidopsis	PF02365.14	NAM	No apical meristem (NAM) protein	ENOG410YF7Q	NAC domain-containing protein 8-like	.	.	.	GO:0045893|positive regulation of transcription, DNA-templated;GO:2000652|regulation of secondary cell wall biogenesis;GO:0006351|transcription, DNA-templatedGO:0006355|regulation of transcription, DNA-templated	.	GO:0005634|nucleus	.	.	3.43835	5.13138	4.94744	2.25668	1.18325	1.09138	4.53388	6.04506	5.41202
TRINITY_DN25196_c0_g2	Gene.9884::TRINITY_DN25196_c0_g2::g.9884::m.9884	157-924[-]	gi|719982868|ref|XM_010252290.1|	270	E:6e-69	PREDICTED: Nelumbo nucifera NAC transcription factor 25-like (LOC104592799), mRNA	gi|719982869|ref|XP_010250592.1|	303	E:8e-99	PREDICTED: NAC transcription factor 25-like [Nelumbo nucifera]	NAC83_ARATH	219	E:1e-67	RecName: Full=NAC domain-containing protein 83 {ECO:0000303|PubMed:15029955};^Eukaryota; Viridiplantae; Streptophyta; Embryophyta; Tracheophyta; Spermatophyta; Magnoliophyta; eudicotyledons; Gunneridae; Pentapetalae; rosids; malvids; Brassicales; Brassicaceae; Camelineae; Arabidopsis	NAC83_ARATH	224	E:8e-71	RecName: Full=NAC domain-containing protein 83 {ECO:0000303|PubMed:15029955};^Eukaryota; Viridiplantae; Streptophyta; Embryophyta; Tracheophyta; Spermatophyta; Magnoliophyta; eudicotyledons; Gunneridae; Pentapetalae; rosids; malvids; Brassicales; Brassicaceae; Camelineae; Arabidopsis	PF02365.14	NAM	No apical meristem (NAM) protein	ENOG410YED8	nac domain	.	.	.	GO:0010150|leaf senescence;GO:0045892|negative regulation of transcription, DNA-templated;GO:0009737|response to abscisic acid;GO:0009651|response to salt stress;GO:0006351|transcription, DNA-templated;GO:0016032|viral process;GO:0010089|xylem developmentGO:0006355|regulation of transcription, DNA-templated	.	GO:0005634|nucleus	.	.	9.40677	8.11524	9.16382	4.8625	1.8993	3.72382	10.6223	10.0441	10.2106
TRINITY_DN26005_c1_g2	Gene.41167::TRINITY_DN26005_c1_g2::g.41167::m.41167	322-729[+]	gi|224140078|ref|XM_002323378.1|	220	E:5e-54	Populus trichocarpa hypothetical protein (POPTR_0016s07690g) mRNA, complete cds	gi|297740149|emb|CBI30331.3|	269	E:7e-87	unnamed protein product [Vitis vinifera]	NAC90_ARATH	192	E:7e-58	RecName: Full=NAC domain-containing protein 90;^Eukaryota; Viridiplantae; Streptophyta; Embryophyta; Tracheophyta; Spermatophyta; Magnoliophyta; eudicotyledons; Gunneridae; Pentapetalae; rosids; malvids; Brassicales; Brassicaceae; Camelineae; Arabidopsis	NAC90_ARATH	103	E:5e-26	RecName: Full=NAC domain-containing protein 90;^Eukaryota; Viridiplantae; Streptophyta; Embryophyta; Tracheophyta; Spermatophyta; Magnoliophyta; eudicotyledons; Gunneridae; Pentapetalae; rosids; malvids; Brassicales; Brassicaceae; Camelineae; Arabidopsis	.	.	.	ENOG410YGJ5	NAC domain-containing protein	.	.	.	GO:0006351|transcription, DNA-templated	.	GO:0005634|nucleus	.	.	0.181635	0.530424	0.123417	1.03908	1.49502	1.4865	0.541956	0.24441	0.504278
TRINITY_DN28692_c1_g5	Gene.30675::TRINITY_DN28692_c1_g5::g.30675::m.30675	559-1488[-]	gi|593697577|ref|XM_007149200.1|	590	E:7e-165	Phaseolus vulgaris hypothetical protein (PHAVU_005G055400g) mRNA, complete cds	gi|734390512|gb|KHN26800.1|	441	E:8e-149	NAC domain-containing protein 21/22 [Glycine soja]	NAC22_ARATH	342	E:7e-111	RecName: Full=NAC domain-containing protein 21/22;^Eukaryota; Viridiplantae; Streptophyta; Embryophyta; Tracheophyta; Spermatophyta; Magnoliophyta; eudicotyledons; Gunneridae; Pentapetalae; rosids; malvids; Brassicales; Brassicaceae; Camelineae; Arabidopsis	NAC22_ARATH	362	E:5e-123	RecName: Full=NAC domain-containing protein 21/22;^Eukaryota; Viridiplantae; Streptophyta; Embryophyta; Tracheophyta; Spermatophyta; Magnoliophyta; eudicotyledons; Gunneridae; Pentapetalae; rosids; malvids; Brassicales; Brassicaceae; Camelineae; Arabidopsis	PF02365.14	NAM	No apical meristem (NAM) protein	ENOG410YDRK	NAC domain-containing protein 21	.	.	.	GO:0009734|auxin-activated signaling pathway;GO:0048527|lateral root development;GO:0010072|primary shoot apical meristem specification;GO:0006351|transcription, DNA-templatedGO:0006355|regulation of transcription, DNA-templated	.	GO:0005634|nucleus	.	.	0.392654	0.31131	2.33964	7.17357	4.46003	5.1002	2.23804	5.73069	0.503141
TRINITY_DN26005_c1_g3	Gene.52019::TRINITY_DN26005_c1_g3::g.52019::m.52019	121-882[+]	gi|224140078|ref|XM_002323378.1|	267	E:9e-68	Populus trichocarpa hypothetical protein (POPTR_0016s07690g) mRNA, complete cds	gi|225440815|ref|XP_002276192.1|	339	E:2e-112	PREDICTED: NAC domain-containing protein 90 [Vitis vinifera]	NAC90_ARATH	239	E:4e-75	RecName: Full=NAC domain-containing protein 90;^Eukaryota; Viridiplantae; Streptophyta; Embryophyta; Tracheophyta; Spermatophyta; Magnoliophyta; eudicotyledons; Gunneridae; Pentapetalae; rosids; malvids; Brassicales; Brassicaceae; Camelineae; Arabidopsis	NAC90_ARATH	253	E:2e-82	RecName: Full=NAC domain-containing protein 90;^Eukaryota; Viridiplantae; Streptophyta; Embryophyta; Tracheophyta; Spermatophyta; Magnoliophyta; eudicotyledons; Gunneridae; Pentapetalae; rosids; malvids; Brassicales; Brassicaceae; Camelineae; Arabidopsis	PF02365.14	NAM	No apical meristem (NAM) protein	ENOG410YGJ5	NAC domain-containing protein	.	.	.	GO:0006351|transcription, DNA-templatedGO:0006355|regulation of transcription, DNA-templated	.	GO:0005634|nucleus	.	.	0.0700726	0.240743	0.166646	1.26726	0.392198	1.19376	0.232312	0.0707181	0.0915505
TRINITY_DN18119_c1_g1	Gene.43065::TRINITY_DN18119_c1_g1::g.43065::m.43065	2-1165[+]	gi|206584344|gb|EU706342.1|	460	E:4e-126	Gossypium hirsutum NAC domain protein NAC4 (NAC4) mRNA, complete cds	gi|590608672|ref|XP_007021328.1|	513	E:5e-179	NAC domain class transcription factor isoform 1 [Theobroma cacao]	NAC72_ARATH	368	E:3e-124	RecName: Full=NAC domain-containing protein 72;^Eukaryota; Viridiplantae; Streptophyta; Embryophyta; Tracheophyta; Spermatophyta; Magnoliophyta; eudicotyledons; Gunneridae; Pentapetalae; rosids; malvids; Brassicales; Brassicaceae; Camelineae; Arabidopsis	NAC72_ARATH	382	E:6e-130	RecName: Full=NAC domain-containing protein 72;^Eukaryota; Viridiplantae; Streptophyta; Embryophyta; Tracheophyta; Spermatophyta; Magnoliophyta; eudicotyledons; Gunneridae; Pentapetalae; rosids; malvids; Brassicales; Brassicaceae; Camelineae; Arabidopsis	PF02365.14	NAM	No apical meristem (NAM) protein	.	.	.	ExpAA=22.38^PredHel=1^Topology=i7-29o	.	GO:0006355|regulation of transcription, DNA-templated;GO:0006351|transcription, DNA-templatedGO:0006355|regulation of transcription, DNA-templated	.	GO:0005634|nucleus	.	.	2.76841	39.2798	5.11989	55.3731	183.27	63.0031	15.4104	8.85491	12.3166
TRINITY_DN16547_c1_g1	Gene.3798::TRINITY_DN16547_c1_g1::g.3798::m.3798	251-706[+]	gi|922385377|ref|XM_003603535.2|	62.1	E:6e-06	Medicago truncatula NAC transcription factor-like protein mRNA	gi|225451537|ref|XP_002273649.1|	218	E:3e-64	PREDICTED: NAC domain-containing protein 68 [Vitis vinifera]	NAC83_ARATH	177	E:7e-50	RecName: Full=NAC domain-containing protein 83 {ECO:0000303|PubMed:15029955};^Eukaryota; Viridiplantae; Streptophyta; Embryophyta; Tracheophyta; Spermatophyta; Magnoliophyta; eudicotyledons; Gunneridae; Pentapetalae; rosids; malvids; Brassicales; Brassicaceae; Camelineae; Arabidopsis	NAC83_ARATH	177	E:3e-54	RecName: Full=NAC domain-containing protein 83 {ECO:0000303|PubMed:15029955};^Eukaryota; Viridiplantae; Streptophyta; Embryophyta; Tracheophyta; Spermatophyta; Magnoliophyta; eudicotyledons; Gunneridae; Pentapetalae; rosids; malvids; Brassicales; Brassicaceae; Camelineae; Arabidopsis	PF02365.14	NAM	No apical meristem (NAM) protein	ENOG410YED8	nac domain	.	.	.	GO:0010150|leaf senescence;GO:0045892|negative regulation of transcription, DNA-templated;GO:0009737|response to abscisic acid;GO:0009651|response to salt stress;GO:0006351|transcription, DNA-templated;GO:0016032|viral process;GO:0010089|xylem developmentGO:0006355|regulation of transcription, DNA-templated	.	GO:0005634|nucleus	.	.	12.1521	36.3571	11.8644	59.0744	210.162	89.7347	13.2091	9.1135	12.2014
TRINITY_DN21237_c2_g1	Gene.31047::TRINITY_DN21237_c2_g1::g.31047::m.31047	3-593[-]	gi|590709875|ref|XM_007048612.1|	111	E:2e-21	Theobroma cacao Senescence-associated gene 12 (TCM_001693) mRNA, complete cds	gi|359485281|ref|XP_002280230.2|	249	E:8e-79	PREDICTED: LOW QUALITY PROTEIN: senescence-specific cysteine protease SAG39 [Vitis vinifera]	SAG39_ORYSI	191	E:2e-57	RecName: Full=Senescence-specific cysteine protease SAG39 {ECO:0000305};^Eukaryota; Viridiplantae; Streptophyta; Embryophyta; Tracheophyta; Spermatophyta; Magnoliophyta; Liliopsida; Poales; Poaceae; BOP clade; Oryzoideae; Oryzeae; Oryzinae; Oryza	BROM1_ANACO	191	E:1e-57	RecName: Full=Fruit bromelain;^Eukaryota; Viridiplantae; Streptophyta; Embryophyta; Tracheophyta; Spermatophyta; Magnoliophyta; Liliopsida; Poales; Bromeliaceae; Bromelioideae; Ananas	PF08246.11	Inhibitor_I29	Cathepsin propeptide inhibitor domain (I29)	.	.	sigP:1^28^0.848^YES	ExpAA=16.61^PredHel=1^Topology=i7-29o	.	GO:0006508|proteolysis	.	.	.	.	0.28852	1.27446	0.840187	9.40125	1.547	5.45219	5.49322	1.87185	1.979
TRINITY_DN16880_c0_g2	Gene.25419::TRINITY_DN16880_c0_g2::g.25419::m.25419	1-936[+]	gi|694315785|ref|XM_009378828.1|	472	E:2e-129	PREDICTED: Pyrus x bretschneideri transcription factor JUNGBRUNNEN 1-like (LOC103965750), transcript variant X1, mRNA	gi|720051991|ref|XP_010272267.1|	375	E:2e-126	PREDICTED: transcription factor JUNGBRUNNEN 1-like [Nelumbo nucifera]	NAC42_ARATH	263	E:6e-84	RecName: Full=Transcription factor JUNGBRUNNEN 1;^Eukaryota; Viridiplantae; Streptophyta; Embryophyta; Tracheophyta; Spermatophyta; Magnoliophyta; eudicotyledons; Gunneridae; Pentapetalae; rosids; malvids; Brassicales; Brassicaceae; Camelineae; Arabidopsis	NAC42_ARATH	263	E:8e-85	RecName: Full=Transcription factor JUNGBRUNNEN 1;^Eukaryota; Viridiplantae; Streptophyta; Embryophyta; Tracheophyta; Spermatophyta; Magnoliophyta; eudicotyledons; Gunneridae; Pentapetalae; rosids; malvids; Brassicales; Brassicaceae; Camelineae; Arabidopsis	PF02365.14	NAM	No apical meristem (NAM) protein	ENOG410YFHY	(NAC) domain-containing protein	.	.	.	GO:0009718|anthocyanin-containing compound biosynthetic process;GO:0010120|camalexin biosynthetic process;GO:0042538|hyperosmotic salinity response;GO:0010150|leaf senescence;GO:1900056|negative regulation of leaf senescence;GO:0006561|proline biosynthetic process;GO:0006351|transcription, DNA-templated;GO:0005992|trehalose biosynthetic processGO:0006355|regulation of transcription, DNA-templated	.	GO:0005634|nucleus	.	.	0.172846	0.94165	0.553671	4.07369	5.34115	4.57776	0.663085	0.423635	0.26615
TRINITY_DN30829_c2_g3	Gene.34187::TRINITY_DN30829_c2_g3::g.34187::m.34187	194-823[+]	.	.	.	.	gi|225453680|ref|XP_002268892.1|	160	E:3e-42	PREDICTED: NAC transcription factor NAM-B1-like isoform X3 [Vitis vinifera]	NAC62_ARATH	124	E:3e-31	RecName: Full=NAC domain-containing protein 62 {ECO:0000303|PubMed:15029955};^Eukaryota; Viridiplantae; Streptophyta; Embryophyta; Tracheophyta; Spermatophyta; Magnoliophyta; eudicotyledons; Gunneridae; Pentapetalae; rosids; malvids; Brassicales; Brassicaceae; Camelineae; Arabidopsis	NAC62_ARATH	108	E:2e-26	RecName: Full=NAC domain-containing protein 62 {ECO:0000303|PubMed:15029955};^Eukaryota; Viridiplantae; Streptophyta; Embryophyta; Tracheophyta; Spermatophyta; Magnoliophyta; eudicotyledons; Gunneridae; Pentapetalae; rosids; malvids; Brassicales; Brassicaceae; Camelineae; Arabidopsis	PF02365.14	NAM	No apical meristem (NAM) protein	ENOG410ZJIT	nac domain	sigP:1^14^0.609^YES	.	.	GO:0070417|cellular response to cold;GO:0009814|defense response, incompatible interaction;GO:1900103|positive regulation of endoplasmic reticulum unfolded protein response;GO:0010200|response to chitin;GO:0006351|transcription, DNA-templatedGO:0006355|regulation of transcription, DNA-templated	.	GO:0016021|integral component of membrane;GO:0005634|nucleus;GO:0005886|plasma membrane	.	.	4.12921	7.07087	3.91033	48.2042	35.5822	40.0764	2.87805	3.57662	3.82312
TRINITY_DN19789_c1_g1	Gene.16002::TRINITY_DN19789_c1_g1::g.16002::m.16002	2-469[-]	gi|566156446|ref|XM_002300830.2|	496	E:5e-137	Populus trichocarpa hypothetical protein (POPTR_0002s05820g) mRNA, complete cds	gi|357494187|ref|XP_003617382.1|	287	E:2e-94	transcription factor jungbrunnen-like protein [Medicago truncatula]	NAC42_ARATH	241	E:5e-78	RecName: Full=Transcription factor JUNGBRUNNEN 1;^Eukaryota; Viridiplantae; Streptophyta; Embryophyta; Tracheophyta; Spermatophyta; Magnoliophyta; eudicotyledons; Gunneridae; Pentapetalae; rosids; malvids; Brassicales; Brassicaceae; Camelineae; Arabidopsis	NAC42_ARATH	239	E:4e-78	RecName: Full=Transcription factor JUNGBRUNNEN 1;^Eukaryota; Viridiplantae; Streptophyta; Embryophyta; Tracheophyta; Spermatophyta; Magnoliophyta; eudicotyledons; Gunneridae; Pentapetalae; rosids; malvids; Brassicales; Brassicaceae; Camelineae; Arabidopsis	PF02365.14	NAM	No apical meristem (NAM) protein	ENOG410YFHY	(NAC) domain-containing protein	.	.	.	GO:0009718|anthocyanin-containing compound biosynthetic process;GO:0010120|camalexin biosynthetic process;GO:0042538|hyperosmotic salinity response;GO:0010150|leaf senescence;GO:1900056|negative regulation of leaf senescence;GO:0006561|proline biosynthetic process;GO:0006351|transcription, DNA-templated;GO:0005992|trehalose biosynthetic processGO:0006355|regulation of transcription, DNA-templated	.	GO:0005634|nucleus	.	.	0.546757	0.798342	0.696583	5.39807	7.56053	5.98143	0.67975	0.919657	0.133939
TRINITY_DN16880_c0_g1	Gene.45878::TRINITY_DN16880_c0_g1::g.45878::m.45878	104-466[+]	gi|720051990|ref|XM_010273965.1|	342	E:6e-91	PREDICTED: Nelumbo nucifera transcription factor JUNGBRUNNEN 1-like (LOC104608089), mRNA	gi|590710892|ref|XP_007048954.1|	204	E:7e-63	NAC domain-containing protein 42 [Theobroma cacao]	NAC42_ARATH	181	E:2e-55	RecName: Full=Transcription factor JUNGBRUNNEN 1;^Eukaryota; Viridiplantae; Streptophyta; Embryophyta; Tracheophyta; Spermatophyta; Magnoliophyta; eudicotyledons; Gunneridae; Pentapetalae; rosids; malvids; Brassicales; Brassicaceae; Camelineae; Arabidopsis	NAC42_ARATH	184	E:3e-57	RecName: Full=Transcription factor JUNGBRUNNEN 1;^Eukaryota; Viridiplantae; Streptophyta; Embryophyta; Tracheophyta; Spermatophyta; Magnoliophyta; eudicotyledons; Gunneridae; Pentapetalae; rosids; malvids; Brassicales; Brassicaceae; Camelineae; Arabidopsis	PF02365.14	NAM	No apical meristem (NAM) protein	ENOG410YFHY	(NAC) domain-containing protein	.	.	.	GO:0009718|anthocyanin-containing compound biosynthetic process;GO:0010120|camalexin biosynthetic process;GO:0042538|hyperosmotic salinity response;GO:0010150|leaf senescence;GO:1900056|negative regulation of leaf senescence;GO:0006561|proline biosynthetic process;GO:0006351|transcription, DNA-templated;GO:0005992|trehalose biosynthetic processGO:0006355|regulation of transcription, DNA-templated	.	GO:0005634|nucleus	.	.	0.458948	2.54255	0.350827	10.9256	18.189	8.96847	1.48351	0.926352	0.674572
TRINITY_DN11727_c0_g1	Gene.25606::TRINITY_DN11727_c0_g1::g.25606::m.25606	225-1298[-]	gi|566176080|ref|XM_006381409.1|	435	E:3e-118	Populus trichocarpa hypothetical protein (POPTR_0006s13140g) mRNA, partial cds	gi|297741580|emb|CBI32712.3|	446	E:7e-152	unnamed protein product [Vitis vinifera]	NAC10_ORYSI	250	E:5e-76	RecName: Full=NAC transcription factor ONAC010;^Eukaryota; Viridiplantae; Streptophyta; Embryophyta; Tracheophyta; Spermatophyta; Magnoliophyta; Liliopsida; Poales; Poaceae; BOP clade; Oryzoideae; Oryzeae; Oryzinae; Oryza	NAC10_ORYSI	249	E:4e-77	RecName: Full=NAC transcription factor ONAC010;^Eukaryota; Viridiplantae; Streptophyta; Embryophyta; Tracheophyta; Spermatophyta; Magnoliophyta; Liliopsida; Poales; Poaceae; BOP clade; Oryzoideae; Oryzeae; Oryzinae; Oryza	PF02365.14	NAM	No apical meristem (NAM) protein	ENOG4111FG3	nac domain	.	.	.	GO:0006355|regulation of transcription, DNA-templated;GO:0006351|transcription, DNA-templatedGO:0006355|regulation of transcription, DNA-templated	.	GO:0005634|nucleus	.	.	0	0.0811557	0.120379	1.22057	0.894376	0.749612	0	0.0397324	0.0385777
TRINITY_DN16743_c0_g1	Gene.32395::TRINITY_DN16743_c0_g1::g.32395::m.32395	102-1127[+]	gi|224113986|ref|XM_002316599.1|	503	E:9e-139	Populus trichocarpa no apical meristem family protein (POPTR_0011s04650g) mRNA, complete cds	gi|590624817|ref|XP_007025712.1|	487	E:5e-167	NAC domain containing protein 25 [Theobroma cacao]	NAC25_ARATH	340	E:3e-111	RecName: Full=NAC transcription factor 25;^Eukaryota; Viridiplantae; Streptophyta; Embryophyta; Tracheophyta; Spermatophyta; Magnoliophyta; eudicotyledons; Gunneridae; Pentapetalae; rosids; malvids; Brassicales; Brassicaceae; Camelineae; Arabidopsis	NAC25_ARATH	342	E:1e-114	RecName: Full=NAC transcription factor 25;^Eukaryota; Viridiplantae; Streptophyta; Embryophyta; Tracheophyta; Spermatophyta; Magnoliophyta; eudicotyledons; Gunneridae; Pentapetalae; rosids; malvids; Brassicales; Brassicaceae; Camelineae; Arabidopsis	PF02365.14	NAM	No apical meristem (NAM) protein	ENOG4111FG3	nac domain	.	.	.	GO:0009793|embryo development ending in seed dormancy;GO:0006351|transcription, DNA-templatedGO:0006355|regulation of transcription, DNA-templated	.	GO:0005634|nucleus	.	.	0	0.427009	0.140753	2.65678	6.03576	1.81639	0.103014	0.365848	0
TRINITY_DN19789_c1_g2	Gene.26715::TRINITY_DN19789_c1_g2::g.26715::m.26715	79-642[-]	gi|985457856|ref|XM_006484847.2|	239	E:1e-59	PREDICTED: Citrus sinensis transcription factor JUNGBRUNNEN 1 (LOC102620096), transcript variant X2, mRNA	gi|720051991|ref|XP_010272267.1|	212	E:6e-65	PREDICTED: transcription factor JUNGBRUNNEN 1-like [Nelumbo nucifera]	NAC42_ARATH	117	E:3e-30	RecName: Full=Transcription factor JUNGBRUNNEN 1;^Eukaryota; Viridiplantae; Streptophyta; Embryophyta; Tracheophyta; Spermatophyta; Magnoliophyta; eudicotyledons; Gunneridae; Pentapetalae; rosids; malvids; Brassicales; Brassicaceae; Camelineae; Arabidopsis	NAC42_ARATH	117	E:2e-30	RecName: Full=Transcription factor JUNGBRUNNEN 1;^Eukaryota; Viridiplantae; Streptophyta; Embryophyta; Tracheophyta; Spermatophyta; Magnoliophyta; eudicotyledons; Gunneridae; Pentapetalae; rosids; malvids; Brassicales; Brassicaceae; Camelineae; Arabidopsis	PF02365.14	NAM	No apical meristem (NAM) protein	ENOG410YFHY	(NAC) domain-containing protein	.	.	.	GO:0009718|anthocyanin-containing compound biosynthetic process;GO:0010120|camalexin biosynthetic process;GO:0042538|hyperosmotic salinity response;GO:0010150|leaf senescence;GO:1900056|negative regulation of leaf senescence;GO:0006561|proline biosynthetic process;GO:0006351|transcription, DNA-templated;GO:0005992|trehalose biosynthetic processGO:0006355|regulation of transcription, DNA-templated	.	GO:0005634|nucleus	.	.	0	0.0860225	0.935722	7.30052	7.79017	8.02929	0.373545	0.715957	0.204456
TRINITY_DN15501_c3_g2	Gene.26489::TRINITY_DN15501_c3_g2::g.26489::m.26489	656-985[-]	gi|743923908|ref|XM_011007760.1|	261	E:5e-66	PREDICTED: Populus euphratica NAC domain-containing protein 90-like (LOC105112164), mRNA	gi|802621790|ref|XP_012076136.1|	162	E:9e-60	PREDICTED: NAC domain-containing protein 90-like [Jatropha curcas]	NAC90_ARATH	140	E:2e-48	RecName: Full=NAC domain-containing protein 90;^Eukaryota; Viridiplantae; Streptophyta; Embryophyta; Tracheophyta; Spermatophyta; Magnoliophyta; eudicotyledons; Gunneridae; Pentapetalae; rosids; malvids; Brassicales; Brassicaceae; Camelineae; Arabidopsis	NAC61_ARATH	144	E:3e-42	RecName: Full=Putative NAC domain-containing protein 61;^Eukaryota; Viridiplantae; Streptophyta; Embryophyta; Tracheophyta; Spermatophyta; Magnoliophyta; eudicotyledons; Gunneridae; Pentapetalae; rosids; malvids; Brassicales; Brassicaceae; Camelineae; Arabidopsis	PF02365.14	NAM	No apical meristem (NAM) protein	.	.	.	.	.	GO:0006355|regulation of transcription, DNA-templated;GO:0006351|transcription, DNA-templatedGO:0006355|regulation of transcription, DNA-templated	.	GO:0005634|nucleus	.	.	0.376015	0.465065	0.26827	5.32914	4.77242	7.27249	0.243088	0.474349	0.313183
TRINITY_DN11759_c0_g1	Gene.45320::TRINITY_DN11759_c0_g1::g.45320::m.45320	508-1065[-]	gi|954581158|gb|KT216259.1|	411	E:4e-111	Vitis vinifera cultivar Cabernet Sauvignon NAC transcription factor 29 mRNA, complete cds	gi|952977791|ref|NP_001304057.1|	282	E:2e-112	NAC transcription factor 29 [Vitis vinifera]	NAC29_ARATH	270	E:4e-86	RecName: Full=NAC transcription factor 29;^Eukaryota; Viridiplantae; Streptophyta; Embryophyta; Tracheophyta; Spermatophyta; Magnoliophyta; eudicotyledons; Gunneridae; Pentapetalae; rosids; malvids; Brassicales; Brassicaceae; Camelineae; Arabidopsis	NAC29_ARATH	270	E:9e-90	RecName: Full=NAC transcription factor 29;^Eukaryota; Viridiplantae; Streptophyta; Embryophyta; Tracheophyta; Spermatophyta; Magnoliophyta; eudicotyledons; Gunneridae; Pentapetalae; rosids; malvids; Brassicales; Brassicaceae; Camelineae; Arabidopsis	PF02365.14	NAM	No apical meristem (NAM) protein	ENOG410YB53	nac domain	.	.	.	GO:0009793|embryo development ending in seed dormancy;GO:0009908|flower development;GO:0009835|fruit ripening;GO:0010150|leaf senescence;GO:0009825|multidimensional cell growth;GO:0006351|transcription, DNA-templatedGO:0006355|regulation of transcription, DNA-templated	.	GO:0005634|nucleus	.	.	0.0442462	0.45604	1.3078	26.8716	37.3656	20.7733	0.396062	0.223269	0
TRINITY_DN15501_c3_g3	Gene.36070::TRINITY_DN15501_c3_g3::g.36070::m.36070	425-1123[-]	.	.	.	.	gi|802621790|ref|XP_012076136.1|	248	E:3e-75	PREDICTED: NAC domain-containing protein 90-like [Jatropha curcas]	NAC90_ARATH	213	E:2e-63	RecName: Full=NAC domain-containing protein 90;^Eukaryota; Viridiplantae; Streptophyta; Embryophyta; Tracheophyta; Spermatophyta; Magnoliophyta; eudicotyledons; Gunneridae; Pentapetalae; rosids; malvids; Brassicales; Brassicaceae; Camelineae; Arabidopsis	NAC90_ARATH	213	E:3e-67	RecName: Full=NAC domain-containing protein 90;^Eukaryota; Viridiplantae; Streptophyta; Embryophyta; Tracheophyta; Spermatophyta; Magnoliophyta; eudicotyledons; Gunneridae; Pentapetalae; rosids; malvids; Brassicales; Brassicaceae; Camelineae; Arabidopsis	PF02365.14	NAM	No apical meristem (NAM) protein	ENOG410YGJ5	NAC domain-containing protein	.	.	.	GO:0006351|transcription, DNA-templatedGO:0006355|regulation of transcription, DNA-templated	.	GO:0005634|nucleus	.	.	0.591229	0.55714	1.1191	28.3549	31.851	32.1633	0.806442	0.698962	0.41381
TRINITY_DN28271_c2_g1	Gene.17133::TRINITY_DN28271_c2_g1::g.17133::m.17133	1693-2115[+]	gi|823149701|ref|XM_012619244.1|	381	E:6e-102	PREDICTED: Gossypium raimondii nascent polypeptide-associated complex subunit alpha-like protein 2 (LOC105791252), mRNA	gi|743828998|ref|XP_010934027.1|	221	E:8e-64	PREDICTED: nascent polypeptide-associated complex subunit alpha-like protein 4 [Elaeis guineensis]	NACA2_ARATH	197	E:1e-56	RecName: Full=Nascent polypeptide-associated complex subunit alpha-like protein 2;^Eukaryota; Viridiplantae; Streptophyta; Embryophyta; Tracheophyta; Spermatophyta; Magnoliophyta; eudicotyledons; Gunneridae; Pentapetalae; rosids; malvids; Brassicales; Brassicaceae; Camelineae; Arabidopsis	NACA2_ARATH	201	E:5e-64	RecName: Full=Nascent polypeptide-associated complex subunit alpha-like protein 2;^Eukaryota; Viridiplantae; Streptophyta; Embryophyta; Tracheophyta; Spermatophyta; Magnoliophyta; eudicotyledons; Gunneridae; Pentapetalae; rosids; malvids; Brassicales; Brassicaceae; Camelineae; Arabidopsis	PF01849.17	NAC	NAC domain	COG1308	nascent polypeptide-associated complex	.	.	.	GO:0015031|protein transport	.	GO:0005829|cytosol;GO:0005854|nascent polypeptide-associated complex	K03626|EGD2, NACA; nascent polypeptide-associated complex subunit alpha	.	24.6871	20.9027	14.9159	15.4404	14.2585	13.2248	23.1236	21.2811	26.8477
TRINITY_DN13930_c2_g1	Gene.25371::TRINITY_DN13930_c2_g1::g.25371::m.25371	927-2825[-]	gi|940815339|gb|KR822711.1|	89.8	E:6e-14	Prunus persica NAC transcription factor NAC4 (NAC4) mRNA, complete cds	gi|703124511|ref|XP_010103069.1|	411	E:7e-128	NAC domain-containing protein 78 [Morus notabilis]	NAC14_ARATH	293	E:6e-85	RecName: Full=NAC domain-containing protein 14 {ECO:0000303|PubMed:15029955};^Eukaryota; Viridiplantae; Streptophyta; Embryophyta; Tracheophyta; Spermatophyta; Magnoliophyta; eudicotyledons; Gunneridae; Pentapetalae; rosids; malvids; Brassicales; Brassicaceae; Camelineae; Arabidopsis	NAC14_ARATH	305	E:2e-92	RecName: Full=NAC domain-containing protein 14 {ECO:0000303|PubMed:15029955};^Eukaryota; Viridiplantae; Streptophyta; Embryophyta; Tracheophyta; Spermatophyta; Magnoliophyta; eudicotyledons; Gunneridae; Pentapetalae; rosids; malvids; Brassicales; Brassicaceae; Camelineae; Arabidopsis	PF02365.14	NAM	No apical meristem (NAM) protein	ENOG410ZJIT	nac domain	.	ExpAA=20.13^PredHel=1^Topology=o611-630i	.	GO:0006351|transcription, DNA-templatedGO:0006355|regulation of transcription, DNA-templated	.	GO:0016021|integral component of membrane;GO:0005634|nucleus	.	.	122.434	87.5677	120.814	73.3019	78.8963	64.3142	156.086	123.714	132.337
TRINITY_DN11556_c0_g1	Gene.39277::TRINITY_DN11556_c0_g1::g.39277::m.39277	308-1522[+]	gi|731394496|ref|XM_002272878.2|	562	E:1e-156	PREDICTED: Vitis vinifera NAC domain-containing protein 89 (LOC100265540), transcript variant X1, mRNA	gi|590586538|ref|XP_007015733.1|	465	E:2e-157	NAC domain protein, IPR003441, putative isoform 1 [Theobroma cacao]	NAC60_ARATH	273	E:9e-85	RecName: Full=NAC domain-containing protein 60 {ECO:0000303|PubMed:15029955};^Eukaryota; Viridiplantae; Streptophyta; Embryophyta; Tracheophyta; Spermatophyta; Magnoliophyta; eudicotyledons; Gunneridae; Pentapetalae; rosids; malvids; Brassicales; Brassicaceae; Camelineae; Arabidopsis	NAC60_ARATH	274	E:6e-87	RecName: Full=NAC domain-containing protein 60 {ECO:0000303|PubMed:15029955};^Eukaryota; Viridiplantae; Streptophyta; Embryophyta; Tracheophyta; Spermatophyta; Magnoliophyta; eudicotyledons; Gunneridae; Pentapetalae; rosids; malvids; Brassicales; Brassicaceae; Camelineae; Arabidopsis	PF02365.14	NAM	No apical meristem (NAM) protein	ENOG4111423	NAC domain-containing protein	.	ExpAA=20.61^PredHel=1^Topology=o366-388i	.	GO:0071333|cellular response to glucose stimulus;GO:0006351|transcription, DNA-templatedGO:0006355|regulation of transcription, DNA-templated	.	GO:0016021|integral component of membrane;GO:0005634|nucleus	.	.	3.25546	3.97165	3.0641	2.59308	2.1327	3.09592	4.09687	4.81084	4.98025
TRINITY_DN31238_c3_g4	Gene.31664::TRINITY_DN31238_c3_g4::g.31664::m.31664	89-577[+]	gi|950985963|ref|XM_014647981.1|	394	E:2e-106	PREDICTED: Vigna radiata var. radiata NAC transcription factor 56-like (LOC106763825), mRNA	gi|731432291|ref|XP_010644222.1|	333	E:3e-112	PREDICTED: NAC transcription factor 25 isoform X2 [Vitis vinifera]	NAC56_ARATH	280	E:4e-92	RecName: Full=NAC transcription factor 56 {ECO:0000303|PubMed:15029955};^Eukaryota; Viridiplantae; Streptophyta; Embryophyta; Tracheophyta; Spermatophyta; Magnoliophyta; eudicotyledons; Gunneridae; Pentapetalae; rosids; malvids; Brassicales; Brassicaceae; Camelineae; Arabidopsis	NAC56_ARATH	280	E:1e-92	RecName: Full=NAC transcription factor 56 {ECO:0000303|PubMed:15029955};^Eukaryota; Viridiplantae; Streptophyta; Embryophyta; Tracheophyta; Spermatophyta; Magnoliophyta; eudicotyledons; Gunneridae; Pentapetalae; rosids; malvids; Brassicales; Brassicaceae; Camelineae; Arabidopsis	PF02365.14	NAM	No apical meristem (NAM) protein	ENOG4111FG3	nac domain	.	.	.	GO:0080060|integument development;GO:0045995|regulation of embryonic development;GO:0009753|response to jasmonic acid;GO:0048317|seed morphogenesis;GO:0006351|transcription, DNA-templatedGO:0006355|regulation of transcription, DNA-templated	.	GO:0005634|nucleus	.	.	0	0.190765	6.64966	20.0323	22.44	17.3422	1.47267	2.19479	0.272043
TRINITY_DN13299_c0_g1	Gene.34072::TRINITY_DN13299_c0_g1::g.34072::m.34072	3-917[+]	gi|985450499|ref|XM_006479458.2|	525	E:1e-145	PREDICTED: Citrus sinensis NAC domain-containing protein 21/22 (LOC102610593), mRNA	gi|731396084|ref|XP_010652384.1|	445	E:4e-154	PREDICTED: NAC domain-containing protein 21/22 [Vitis vinifera]	NAC22_ARATH	208	E:3e-62	RecName: Full=NAC domain-containing protein 21/22;^Eukaryota; Viridiplantae; Streptophyta; Embryophyta; Tracheophyta; Spermatophyta; Magnoliophyta; eudicotyledons; Gunneridae; Pentapetalae; rosids; malvids; Brassicales; Brassicaceae; Camelineae; Arabidopsis	NAC22_ARATH	209	E:2e-63	RecName: Full=NAC domain-containing protein 21/22;^Eukaryota; Viridiplantae; Streptophyta; Embryophyta; Tracheophyta; Spermatophyta; Magnoliophyta; eudicotyledons; Gunneridae; Pentapetalae; rosids; malvids; Brassicales; Brassicaceae; Camelineae; Arabidopsis	PF02365.14	NAM	No apical meristem (NAM) protein	ENOG410YDRK	NAC domain-containing protein 21	.	.	.	GO:0009734|auxin-activated signaling pathway;GO:0048527|lateral root development;GO:0010072|primary shoot apical meristem specification;GO:0006351|transcription, DNA-templatedGO:0006355|regulation of transcription, DNA-templated	.	GO:0005634|nucleus	.	.	0.781509	0.327231	0.995663	0.378576	0.144732	0.562901	2.57475	3.22877	0.454686
TRINITY_DN23683_c0_g1	Gene.49991::TRINITY_DN23683_c0_g1::g.49991::m.49991	240-2246[+]	gi|731386458|ref|XM_002267297.2|	1212	E:0	PREDICTED: Vitis vinifera NAC domain-containing protein 86 (LOC100258199), mRNA	gi|225466227|ref|XP_002267333.1|	912	E:0	PREDICTED: NAC domain-containing protein 86 [Vitis vinifera]	NAC86_ARATH	362	E:2e-114	RecName: Full=NAC domain-containing protein 86 {ECO:0000312|EMBL:AED92405.1};^Eukaryota; Viridiplantae; Streptophyta; Embryophyta; Tracheophyta; Spermatophyta; Magnoliophyta; eudicotyledons; Gunneridae; Pentapetalae; rosids; malvids; Brassicales; Brassicaceae; Camelineae; Arabidopsis	NAC86_ARATH	367	E:1e-117	RecName: Full=NAC domain-containing protein 86 {ECO:0000312|EMBL:AED92405.1};^Eukaryota; Viridiplantae; Streptophyta; Embryophyta; Tracheophyta; Spermatophyta; Magnoliophyta; eudicotyledons; Gunneridae; Pentapetalae; rosids; malvids; Brassicales; Brassicaceae; Camelineae; Arabidopsis	PF02365.14	NAM	No apical meristem (NAM) protein	ENOG41104KD	No apical meristem (NAM) protein	.	.	.	GO:0090603|sieve element differentiation;GO:0090602|sieve element enucleation;GO:0006351|transcription, DNA-templatedGO:0006355|regulation of transcription, DNA-templated	.	GO:0005634|nucleus	.	.	3.0599	2.42959	0.184813	1.07915	0.313423	0.181712	5.53438	4.838	3.34259
TRINITY_DN18177_c2_g1	Gene.32063::TRINITY_DN18177_c2_g1::g.32063::m.32063	594-914[-]	gi|720028247|ref|XM_010266543.1|	274	E:7e-70	PREDICTED: Nelumbo nucifera uncharacterized LOC104602750 (LOC104602750), mRNA	gi|657961992|ref|XP_008372592.1|	220	E:7e-62	PREDICTED: uncharacterized protein LOC103435938 [Malus domestica]	TENAC_ARATH	148	E:2e-37	RecName: Full=Bifunctional TH2 protein, mitochondrial {ECO:0000303|PubMed:27677881};^Eukaryota; Viridiplantae; Streptophyta; Embryophyta; Tracheophyta; Spermatophyta; Magnoliophyta; eudicotyledons; Gunneridae; Pentapetalae; rosids; malvids; Brassicales; Brassicaceae; Camelineae; Arabidopsis	TENAC_ARATH	108	E:4e-27	RecName: Full=Bifunctional TH2 protein, mitochondrial {ECO:0000303|PubMed:27677881};^Eukaryota; Viridiplantae; Streptophyta; Embryophyta; Tracheophyta; Spermatophyta; Magnoliophyta; eudicotyledons; Gunneridae; Pentapetalae; rosids; malvids; Brassicales; Brassicaceae; Camelineae; Arabidopsis	.	.	.	ENOG4111Z2Y	NA	.	.	.	GO:0009228|thiamine biosynthetic process	.	GO:0005829|cytosol;GO:0005739|mitochondrion	.	.	0.665499	1.58742	1.02713	2.16849	6.49809	2.43899	0.642988	0.901903	1.1179
TRINITY_DN26382_c0_g2	.	.	gi|640938550|gb|KF874827.1|	468	E:4e-128	Boehmeria nivea NAC domain-containing protein (NAC03) mRNA, complete cds	gi|357463513|ref|XP_003602038.1|	296	E:3e-92	NAC-like transcription factor [Medicago truncatula]	NAC2_ARATH	278	E:1e-86	RecName: Full=NAC domain-containing protein 2;^Eukaryota; Viridiplantae; Streptophyta; Embryophyta; Tracheophyta; Spermatophyta; Magnoliophyta; eudicotyledons; Gunneridae; Pentapetalae; rosids; malvids; Brassicales; Brassicaceae; Camelineae; Arabidopsis	.	.	.	.	.	.	.	ENOG410YE96	Nac domain-containing protein	.	.	.	GO:0009788|negative regulation of abscisic acid-activated signaling pathway;GO:0009611|response to wounding;GO:0006351|transcription, DNA-templated	.	GO:0005634|nucleus	.	.	10.279	70.4624	27.2041	126.872	284.994	148.036	26.1343	19.2324	17.1885
TRINITY_DN20045_c1_g1	Gene.54119::TRINITY_DN20045_c1_g1::g.54119::m.54119	1200-1589[-]	gi|731411238|ref|XM_002271935.2|	621	E:3e-174	PREDICTED: Vitis vinifera protein FEZ (LOC100248807), mRNA	gi|225465304|ref|XP_002271971.1|	402	E:1e-132	PREDICTED: protein FEZ [Vitis vinifera]	NAC35_ARATH	218	E:2e-62	RecName: Full=NAC domain-containing protein 35 {ECO:0000303|PubMed:15029955};^Eukaryota; Viridiplantae; Streptophyta; Embryophyta; Tracheophyta; Spermatophyta; Magnoliophyta; eudicotyledons; Gunneridae; Pentapetalae; rosids; malvids; Brassicales; Brassicaceae; Camelineae; Arabidopsis	.	.	.	.	.	.	.	.	.	.	ExpAA=45.99^PredHel=2^Topology=o22-44i56-78o	.	.	.	.	.	.	31.9627	12.3164	18.6355	9.31769	7.13306	11.7297	42.2748	30.2806	36.2222
TRINITY_DN13374_c1_g1	Gene.52143::TRINITY_DN13374_c1_g1::g.52143::m.52143	220-672[-]	gi|985433790|ref|XM_006467470.2|	364	E:9e-97	PREDICTED: Citrus sinensis cold-regulated 413 inner membrane protein 1, chloroplastic (LOC102606811), transcript variant X1, mRNA	gi|225428195|ref|XP_002281816.1|	268	E:2e-78	PREDICTED: putative NAC domain-containing protein 94 [Vitis vinifera]	NAC35_ARATH	188	E:6e-50	RecName: Full=NAC domain-containing protein 35 {ECO:0000303|PubMed:15029955};^Eukaryota; Viridiplantae; Streptophyta; Embryophyta; Tracheophyta; Spermatophyta; Magnoliophyta; eudicotyledons; Gunneridae; Pentapetalae; rosids; malvids; Brassicales; Brassicaceae; Camelineae; Arabidopsis	.	.	.	.	.	.	.	.	.	.	.	.	.	.	.	.	.	9.1415	11.5095	16.9208	38.3746	19.7112	43.4065	8.57096	10.3385	6.27568
SPL
TRINITY_DN22751_c4_g1	.	.	gi|802700225|ref|XM_012228256.1|	178	E:8e-41	PREDICTED: Jatropha curcas squamosa promoter-binding-like protein 8 (LOC105643182), mRNA	gi|359489306|ref|XP_003633906.1|	257	E:4e-76	PREDICTED: squamosa promoter-binding-like protein 8 [Vitis vinifera]	SPL8_ARATH	166	E:3e-44	RecName: Full=Squamosa promoter-binding-like protein 8;^Eukaryota; Viridiplantae; Streptophyta; Embryophyta; Tracheophyta; Spermatophyta; Magnoliophyta; eudicotyledons; Gunneridae; Pentapetalae; rosids; malvids; Brassicales; Brassicaceae; Camelineae; Arabidopsis	.	.	.	.	.	.	.	ENOG41120IC	Squamosa promoter-binding-like protein	.	.	.	GO:0048653|anther development;GO:0030154|cell differentiation;GO:0009554|megasporogenesis;GO:0009556|microsporogenesis;GO:0006355|regulation of transcription, DNA-templated;GO:0006351|transcription, DNA-templated	.	GO:0005737|cytoplasm;GO:0005634|nucleus	.	.	16.457	17.7863	2.35617	0.719466	0.172792	0.751341	2.44837	1.65204	20.6441
TRINITY_DN13870_c0_g1	.	.	.	.	.	.	gi|629089532|gb|KCW55785.1|	77.4	E:8e-14	hypothetical protein EUGRSUZ_I01612 [Eucalyptus grandis]	CSPL6_VITVI	67	E:3e-11	RecName: Full=CASP-like protein 1F2;^Eukaryota; Viridiplantae; Streptophyta; Embryophyta; Tracheophyta; Spermatophyta; Magnoliophyta; eudicotyledons; Gunneridae; Pentapetalae; rosids; Vitales; Vitaceae; Vitis	.	.	.	.	.	.	.	ENOG411140T	CASP-like protein	.	.	.	.	.	GO:0016021|integral component of membrane;GO:0005886|plasma membrane	.	.	6.95184	9.26007	7.58085	0.587086	0.363687	0.590389	9.68287	6.77806	12.224
TRINITY_DN17683_c2_g3	Gene.42963::TRINITY_DN17683_c2_g3::g.42963::m.42963	568-957[-]	gi|590611789|ref|XM_007022141.1|	351	E:2e-93	Theobroma cacao CASP-like protein isoform 1 (TCM_032366) mRNA, complete cds	gi|225425984|ref|XP_002275339.1|	244	E:7e-76	PREDICTED: CASP-like protein 2A1 [Vitis vinifera]	CSPLA_VITVI	244	E:3e-77	RecName: Full=CASP-like protein 2A1;^Eukaryota; Viridiplantae; Streptophyta; Embryophyta; Tracheophyta; Spermatophyta; Magnoliophyta; eudicotyledons; Gunneridae; Pentapetalae; rosids; Vitales; Vitaceae; Vitis	.	.	.	.	.	.	.	.	.	.	.	.	.	.	.	.	.	33.5517	13.8655	22.3942	2.52891	1.08284	1.57929	50.7254	54.7212	26.0954
TRINITY_DN24777_c0_g2	Gene.24173::TRINITY_DN24777_c0_g2::g.24173::m.24173	2-1330[+]	gi|566148842|ref|XM_002297804.2|	390	E:1e-104	Populus trichocarpa hypothetical protein (POPTR_0001s13890g) mRNA, complete cds	gi|731376455|ref|XP_010655960.1|	510	E:1e-170	PREDICTED: squamosa promoter-binding-like protein 2 isoform X2 [Vitis vinifera]	SPL12_ORYSI	282	E:3e-84	RecName: Full=Squamosa promoter-binding-like protein 12;^Eukaryota; Viridiplantae; Streptophyta; Embryophyta; Tracheophyta; Spermatophyta; Magnoliophyta; Liliopsida; Poales; Poaceae; BOP clade; Oryzoideae; Oryzeae; Oryzinae; Oryza	SPL12_ORYSI	281	E:1e-87	RecName: Full=Squamosa promoter-binding-like protein 12;^Eukaryota; Viridiplantae; Streptophyta; Embryophyta; Tracheophyta; Spermatophyta; Magnoliophyta; Liliopsida; Poales; Poaceae; BOP clade; Oryzoideae; Oryzeae; Oryzinae; Oryza	PF03110.13	SBP	SBP domain	ENOG410YKP9	Squamosa promoter-binding-like protein	.	.	.	GO:0006355|regulation of transcription, DNA-templated;GO:0006351|transcription, DNA-templated	.	GO:0005634|nucleusGO:0005634|nucleus	.	.	10.5541	14.0337	4.78743	1.1429	2.05051	1.41794	5.30617	3.17198	14.0011
TRINITY_DN26289_c5_g2	Gene.17044::TRINITY_DN26289_c5_g2::g.17044::m.17044	74-661[+]	.	.	.	.	gi|225436787|ref|XP_002268702.1|	141	E:8e-38	PREDICTED: CASP-like protein 1E1 [Vitis vinifera]	CSPL8_VITVI	141	E:4e-39	RecName: Full=CASP-like protein 1E1;^Eukaryota; Viridiplantae; Streptophyta; Embryophyta; Tracheophyta; Spermatophyta; Magnoliophyta; eudicotyledons; Gunneridae; Pentapetalae; rosids; Vitales; Vitaceae; Vitis	CSPL8_VITVI	196	E:1e-61	RecName: Full=CASP-like protein 1E1;^Eukaryota; Viridiplantae; Streptophyta; Embryophyta; Tracheophyta; Spermatophyta; Magnoliophyta; eudicotyledons; Gunneridae; Pentapetalae; rosids; Vitales; Vitaceae; Vitis	PF04535.11	DUF588	Domain of unknown function (DUF588)	ENOG410YQ35	CASP-like protein	.	ExpAA=90.28^PredHel=4^Topology=i30-49o80-102i114-136o169-191i	.	.	.	GO:0016021|integral component of membrane;GO:0005886|plasma membrane	.	.	61.8078	20.6333	113.938	12.9849	4.14384	14.1026	129.715	99.1168	35.0568
TRINITY_DN21012_c2_g1	Gene.20961::TRINITY_DN21012_c2_g1::g.20961::m.20961	488-1552[+]	gi|590707571|ref|XM_007047980.1|	845	E:0	Theobroma cacao Eukaryotic aspartyl protease family protein (TCM_001186) mRNA, complete cds	gi|731397321|ref|XP_002281243.2|	561	E:0	PREDICTED: aspartic proteinase-like protein 1 isoform X1 [Vitis vinifera]	ASPL1_ARATH	449	E:5e-150	RecName: Full=Aspartic proteinase-like protein 1;^Eukaryota; Viridiplantae; Streptophyta; Embryophyta; Tracheophyta; Spermatophyta; Magnoliophyta; eudicotyledons; Gunneridae; Pentapetalae; rosids; malvids; Brassicales; Brassicaceae; Camelineae; Arabidopsis	ASPL1_ARATH	452	E:2e-154	RecName: Full=Aspartic proteinase-like protein 1;^Eukaryota; Viridiplantae; Streptophyta; Embryophyta; Tracheophyta; Spermatophyta; Magnoliophyta; eudicotyledons; Gunneridae; Pentapetalae; rosids; malvids; Brassicales; Brassicaceae; Camelineae; Arabidopsis	PF14543.5	TAXi_N	Xylanase inhibitor N-terminal	ENOG410XNV7	aspartic	sigP:1^21^0.867^YES	ExpAA=18.74^PredHel=1^Topology=i7-29o	.	GO:0030163|protein catabolic process;GO:0006508|proteolysis	.	GO:0031225|anchored component of membrane;GO:0046658|anchored component of plasma membrane	.	.	10.435	15.2525	5.06971	2.34216	2.22919	1.85372	3.28346	2.1616	6.20094
TRINITY_DN26827_c0_g1	Gene.2124::TRINITY_DN26827_c0_g1::g.2124::m.2124	460-2130[-]	gi|731426062|ref|XM_010665169.1|	1170	E:0	PREDICTED: Vitis vinifera squamosa promoter-binding-like protein 6 (LOC100260293), transcript variant X4, mRNA	gi|731426063|ref|XP_010663471.1|	738	E:0	PREDICTED: squamosa promoter-binding-like protein 6 isoform X3 [Vitis vinifera]	SPL6_ARATH	177	E:2e-46	RecName: Full=Squamosa promoter-binding-like protein 6;^Eukaryota; Viridiplantae; Streptophyta; Embryophyta; Tracheophyta; Spermatophyta; Magnoliophyta; eudicotyledons; Gunneridae; Pentapetalae; rosids; malvids; Brassicales; Brassicaceae; Camelineae; Arabidopsis	SPL6_ARATH	177	E:3e-48	RecName: Full=Squamosa promoter-binding-like protein 6;^Eukaryota; Viridiplantae; Streptophyta; Embryophyta; Tracheophyta; Spermatophyta; Magnoliophyta; eudicotyledons; Gunneridae; Pentapetalae; rosids; malvids; Brassicales; Brassicaceae; Camelineae; Arabidopsis	PF03110.13	SBP	SBP domain	ENOG41120IC	Squamosa promoter-binding-like protein	.	.	.	GO:0042742|defense response to bacterium;GO:0010468|regulation of gene expression;GO:0006355|regulation of transcription, DNA-templated;GO:0006351|transcription, DNA-templated	.	GO:0005634|nucleusGO:0005634|nucleus	.	.	8.744	9.86254	1.58811	1.65421	1.97355	1.90131	9.97295	5.76278	13.5437
TRINITY_DN28400_c0_g1	Gene.34759::TRINITY_DN28400_c0_g1::g.34759::m.34759	2-898[+]	gi|62856978|gb|AY921636.1|	403	E:1e-108	Betula platyphylla squamosa promoter binding-like protein mRNA, complete cds	gi|661881658|emb|CDP14818.1|	239	E:5e-72	unnamed protein product [Coffea canephora]	SPL4_ARATH	152	E:2e-41	RecName: Full=Squamosa promoter-binding-like protein 4;^Eukaryota; Viridiplantae; Streptophyta; Embryophyta; Tracheophyta; Spermatophyta; Magnoliophyta; eudicotyledons; Gunneridae; Pentapetalae; rosids; malvids; Brassicales; Brassicaceae; Camelineae; Arabidopsis	SPL4_ARATH	158	E:8e-46	RecName: Full=Squamosa promoter-binding-like protein 4;^Eukaryota; Viridiplantae; Streptophyta; Embryophyta; Tracheophyta; Spermatophyta; Magnoliophyta; eudicotyledons; Gunneridae; Pentapetalae; rosids; malvids; Brassicales; Brassicaceae; Camelineae; Arabidopsis	PF03110.13	SBP	SBP domain	ENOG410YKCI	squamosa	.	.	.	GO:0009908|flower development;GO:0006355|regulation of transcription, DNA-templated;GO:0010321|regulation of vegetative phase change;GO:0006351|transcription, DNA-templated	.	GO:0005737|cytoplasm;GO:0005634|nucleusGO:0005634|nucleus	.	.	25.2881	24.9461	8.85986	7.18871	4.07105	8.01245	14.3017	13.6832	23.4735
TRINITY_DN21310_c6_g1	Gene.19174::TRINITY_DN21310_c6_g1::g.19174::m.19174	192-1778[+]	gi|731372278|ref|XM_010651725.1|	1031	E:0	PREDICTED: Vitis vinifera squamosa promoter-binding-like protein 6 (LOC100245772), transcript variant X1, mRNA	gi|731372279|ref|XP_010650027.1|	596	E:0	PREDICTED: squamosa promoter-binding-like protein 6 isoform X1 [Vitis vinifera]	SPL6_ARATH	181	E:2e-48	RecName: Full=Squamosa promoter-binding-like protein 6;^Eukaryota; Viridiplantae; Streptophyta; Embryophyta; Tracheophyta; Spermatophyta; Magnoliophyta; eudicotyledons; Gunneridae; Pentapetalae; rosids; malvids; Brassicales; Brassicaceae; Camelineae; Arabidopsis	SPL6_ARATH	210	E:3e-60	RecName: Full=Squamosa promoter-binding-like protein 6;^Eukaryota; Viridiplantae; Streptophyta; Embryophyta; Tracheophyta; Spermatophyta; Magnoliophyta; eudicotyledons; Gunneridae; Pentapetalae; rosids; malvids; Brassicales; Brassicaceae; Camelineae; Arabidopsis	PF03110.13	SBP	SBP domain	ENOG41120IC	Squamosa promoter-binding-like protein	.	.	.	GO:0042742|defense response to bacterium;GO:0010468|regulation of gene expression;GO:0006355|regulation of transcription, DNA-templated;GO:0006351|transcription, DNA-templated	.	GO:0005634|nucleusGO:0005634|nucleus	.	.	3.37848	3.52651	1.72171	1.17942	0.722653	1.02432	1.6373	1.43333	3.46865
TRINITY_DN26088_c0_g1	.	.	gi|147765734|emb|AM425899.2|	224	E:4e-55	Vitis vinifera contig VV78X141954.22, whole genome shotgun sequence	gi|225440474|ref|XP_002272505.1|	100	E:5e-23	PREDICTED: CASP-like protein 5B2 [Vitis vinifera]	CSPLI_ARATH	76.6	E:8e-16	RecName: Full=CASP-like protein 5B2;^Eukaryota; Viridiplantae; Streptophyta; Embryophyta; Tracheophyta; Spermatophyta; Magnoliophyta; eudicotyledons; Gunneridae; Pentapetalae; rosids; malvids; Brassicales; Brassicaceae; Camelineae; Arabidopsis	.	.	.	.	.	.	.	ENOG410YH2M	CASP-like protein	.	.	.	.	.	GO:0016021|integral component of membrane;GO:0005886|plasma membrane	.	.	3.0385	3.40114	3.09691	1.08527	1.77488	0.851276	1.65726	2.11028	1.63275
TRINITY_DN30681_c2_g1	Gene.39320::TRINITY_DN30681_c2_g1::g.39320::m.39320	522-1130[+]	gi|568825880|ref|XM_006467242.1|	521	E:2e-144	PREDICTED: Citrus sinensis CASP-like protein 2B2 (LOC102619640), mRNA	gi|226713184|sp|A7R385.1|CSPLC_VITVI	326	E:3e-107	RecName: Full=CASP-like protein 2B1; Short=VvCASPL2B1	CSPLC_VITVI	326	E:1e-108	RecName: Full=CASP-like protein 2B1;^Eukaryota; Viridiplantae; Streptophyta; Embryophyta; Tracheophyta; Spermatophyta; Magnoliophyta; eudicotyledons; Gunneridae; Pentapetalae; rosids; Vitales; Vitaceae; Vitis	CSPLC_VITVI	341	E:3e-118	RecName: Full=CASP-like protein 2B1;^Eukaryota; Viridiplantae; Streptophyta; Embryophyta; Tracheophyta; Spermatophyta; Magnoliophyta; eudicotyledons; Gunneridae; Pentapetalae; rosids; Vitales; Vitaceae; Vitis	PF04535.11	DUF588	Domain of unknown function (DUF588)	.	.	.	ExpAA=86.90^PredHel=4^Topology=o30-52i73-95o110-132i166-188o	.	.	.	GO:0016021|integral component of membrane;GO:0005886|plasma membrane	.	.	12.5849	14.1199	24.972	6.5297	8.64714	5.30054	6.42975	5.93116	19.3416
TRINITY_DN17607_c1_g1	Gene.17892::TRINITY_DN17607_c1_g1::g.17892::m.17892	146-802[-]	gi|747099628|ref|XM_011099570.1|	217	E:6e-53	PREDICTED: Sesamum indicum CASP-like protein 2D1 (LOC105176684), transcript variant X2, mRNA	gi|225460947|ref|XP_002279766.1|	225	E:1e-70	PREDICTED: CASP-like protein 2D1 [Vitis vinifera]	CSPL3_VITVI	225	E:7e-72	RecName: Full=CASP-like protein 2D1;^Eukaryota; Viridiplantae; Streptophyta; Embryophyta; Tracheophyta; Spermatophyta; Magnoliophyta; eudicotyledons; Gunneridae; Pentapetalae; rosids; Vitales; Vitaceae; Vitis	CSPL3_VITVI	264	E:6e-88	RecName: Full=CASP-like protein 2D1;^Eukaryota; Viridiplantae; Streptophyta; Embryophyta; Tracheophyta; Spermatophyta; Magnoliophyta; eudicotyledons; Gunneridae; Pentapetalae; rosids; Vitales; Vitaceae; Vitis	PF04535.11	DUF588	Domain of unknown function (DUF588)	ENOG410YKBZ	CASP-like protein	.	ExpAA=105.30^PredHel=5^Topology=i7-29o55-74i95-117o132-151i178-200o	.	.	.	GO:0016021|integral component of membrane;GO:0005886|plasma membrane	.	.	22.0593	17.0694	21.4645	13.2456	10.203	7.31306	22.3377	20.682	20.9299
TRINITY_DN23002_c1_g3	Gene.22147::TRINITY_DN23002_c1_g3::g.22147::m.22147	363-821[+]	gi|694437528|ref|XM_009347513.1|	514	E:3e-142	PREDICTED: Pyrus x bretschneideri CASP-like protein Os03g0767900 (LOC103937566), mRNA	gi|657990229|ref|XP_008387337.1|	223	E:8e-69	PREDICTED: CASP-like protein Os03g0767900 [Malus domestica]	CSPLU_ORYSJ	156	E:3e-44	RecName: Full=CASP-like protein 5C1;^Eukaryota; Viridiplantae; Streptophyta; Embryophyta; Tracheophyta; Spermatophyta; Magnoliophyta; Liliopsida; Poales; Poaceae; BOP clade; Oryzoideae; Oryzeae; Oryzinae; Oryza	CSPLU_ORYSJ	186	E:5e-59	RecName: Full=CASP-like protein 5C1;^Eukaryota; Viridiplantae; Streptophyta; Embryophyta; Tracheophyta; Spermatophyta; Magnoliophyta; Liliopsida; Poales; Poaceae; BOP clade; Oryzoideae; Oryzeae; Oryzinae; Oryza	PF04535.11	DUF588	Domain of unknown function (DUF588)	ENOG410YMN0	CASP-like protein	.	ExpAA=80.74^PredHel=4^Topology=i21-43o48-70i77-99o127-149i	.	.	.	GO:0016021|integral component of membrane;GO:0005886|plasma membrane	.	.	2.41598	3.64889	3.09631	8.21061	11.2935	6.68801	3.28319	6.13181	2.64865
TRINITY_DN18453_c1_g1	Gene.22247::TRINITY_DN18453_c1_g1::g.22247::m.22247	312-611[+]	gi|147783603|emb|AM465908.2|	220	E:1e-53	Vitis vinifera contig VV78X255096.3, whole genome shotgun sequence	gi|747084959|ref|XP_011089913.1|	107	E:8e-24	PREDICTED: CASP-like protein 5A2 [Sesamum indicum]	CSPL6_ARATH	102	E:1e-23	RecName: Full=CASP-like protein 5A2;^Eukaryota; Viridiplantae; Streptophyta; Embryophyta; Tracheophyta; Spermatophyta; Magnoliophyta; eudicotyledons; Gunneridae; Pentapetalae; rosids; malvids; Brassicales; Brassicaceae; Camelineae; Arabidopsis	.	.	.	.	.	.	.	.	.	.	.	.	.	.	.	.	.	2.57575	3.1959	2.72559	9.37336	8.84763	9.42061	5.35208	6.35796	2.42748
TRINITY_DN30826_c1_g1	Gene.1089::TRINITY_DN30826_c1_g1::g.1089::m.1089	121-747[-]	gi|743943637|ref|XM_011018026.1|	359	E:9e-96	PREDICTED: Populus euphratica CASP-like protein 1B2 (LOC105119832), mRNA	gi|743933467|ref|XP_011011053.1|	207	E:1e-63	PREDICTED: CASP-like protein 1B2 [Populus euphratica]	CSPL5_POPTR	206	E:2e-64	RecName: Full=CASP-like protein 1B2;^Eukaryota; Viridiplantae; Streptophyta; Embryophyta; Tracheophyta; Spermatophyta; Magnoliophyta; eudicotyledons; Gunneridae; Pentapetalae; rosids; fabids; Malpighiales; Salicaceae; Saliceae; Populus	CSPL5_POPTR	247	E:3e-81	RecName: Full=CASP-like protein 1B2;^Eukaryota; Viridiplantae; Streptophyta; Embryophyta; Tracheophyta; Spermatophyta; Magnoliophyta; eudicotyledons; Gunneridae; Pentapetalae; rosids; fabids; Malpighiales; Salicaceae; Saliceae; Populus	PF04535.11	DUF588	Domain of unknown function (DUF588)	ENOG410YIWY	CASP-like protein	.	ExpAA=107.36^PredHel=5^Topology=o33-55i62-81o86-108i120-142o174-196i	.	.	.	GO:0016021|integral component of membrane;GO:0005886|plasma membrane	.	.	0.465621	3.2117	1.71576	1.11042	0.424522	0.215358	5.73534	10.6995	1.86011
TRINITY_DN19361_c0_g1	Gene.12716::TRINITY_DN19361_c0_g1::g.12716::m.12716	2753-3151[-]	gi|731376584|ref|XM_002270190.2|	353	E:2e-93	PREDICTED: Vitis vinifera squamosa promoter-binding-like protein 16 (LOC100243827), transcript variant X4, mRNA	gi|225425368|ref|XP_002270226.1|	327	E:6e-98	PREDICTED: squamosa promoter-binding-like protein 16 [Vitis vinifera]	SPL16_ORYSJ	131	E:2e-30	RecName: Full=Squamosa promoter-binding-like protein 16;^Eukaryota; Viridiplantae; Streptophyta; Embryophyta; Tracheophyta; Spermatophyta; Magnoliophyta; Liliopsida; Poales; Poaceae; BOP clade; Oryzoideae; Oryzeae; Oryzinae; Oryza	SP13B_ARATH	103	E:1e-25	RecName: Full=Squamosa promoter-binding-like protein 13B;^Eukaryota; Viridiplantae; Streptophyta; Embryophyta; Tracheophyta; Spermatophyta; Magnoliophyta; eudicotyledons; Gunneridae; Pentapetalae; rosids; malvids; Brassicales; Brassicaceae; Camelineae; Arabidopsis	PF03110.13	SBP	SBP domain	ENOG410YD0Z	Squamosa promoter-binding-like protein	.	.	.	GO:0048653|anther development;GO:0006355|regulation of transcription, DNA-templated;GO:0006351|transcription, DNA-templated	.	GO:0005634|nucleusGO:0005634|nucleus	.	.	2.25958	5.26001	0.947031	1.32499	0.966421	1.26974	2.15634	1.34266	4.57308
TRINITY_DN23743_c0_g1	Gene.519::TRINITY_DN23743_c0_g1::g.519::m.519	121-663[-]	.	.	.	.	gi|590624537|ref|XP_007025630.1|	161	E:9e-47	CASP-like protein POPTRDRAFT_758901 [Theobroma cacao]	CSPLK_ARATH	147	E:2e-42	RecName: Full=CASP-like protein 1C1;^Eukaryota; Viridiplantae; Streptophyta; Embryophyta; Tracheophyta; Spermatophyta; Magnoliophyta; eudicotyledons; Gunneridae; Pentapetalae; rosids; malvids; Brassicales; Brassicaceae; Camelineae; Arabidopsis	CSPL6_RICCO	211	E:3e-68	RecName: Full=CASP-like protein 1C1;^Eukaryota; Viridiplantae; Streptophyta; Embryophyta; Tracheophyta; Spermatophyta; Magnoliophyta; eudicotyledons; Gunneridae; Pentapetalae; rosids; fabids; Malpighiales; Euphorbiaceae; Acalyphoideae; Acalypheae; Ricinus	PF04535.11	DUF588	Domain of unknown function (DUF588)	.	.	.	ExpAA=89.08^PredHel=4^Topology=o26-45i66-88o98-120i146-168o	.	.	.	GO:0016021|integral component of membrane;GO:0005886|plasma membrane	.	.	0.565725	1.29112	1.40031	0.492165	0.159649	0.52643	5.14436	5.13843	1.30667
TRINITY_DN17356_c1_g1	Gene.48156::TRINITY_DN17356_c1_g1::g.48156::m.48156	25-330[+]	gi|595864722|ref|XM_007211763.1|	363	E:7e-97	Prunus persica hypothetical protein (PRUPE_ppa004381mg) mRNA, complete cds	gi|297740510|emb|CBI30692.3|	237	E:4e-73	unnamed protein product [Vitis vinifera]	CYSPL_SOLLC	83.6	E:2e-17	RecName: Full=Low-temperature-induced cysteine proteinase;^Eukaryota; Viridiplantae; Streptophyta; Embryophyta; Tracheophyta; Spermatophyta; Magnoliophyta; eudicotyledons; Gunneridae; Pentapetalae; asterids; lamiids; Solanales; Solanaceae; Solanoideae; Solaneae; Solanum; Lycopersicon	.	.	.	.	.	.	.	.	.	.	.	.	.	.	.	.	.	349.408	303.565	242.713	161.384	243.081	163.832	348.356	289.763	377.886
TRINITY_DN21524_c2_g5	.	.	gi|747047832|ref|XM_011071599.1|	110	E:3e-20	PREDICTED: Sesamum indicum CASP-like protein 2C1 (LOC105155678), transcript variant X2, mRNA	gi|596218191|ref|XP_007223970.1|	136	E:3e-34	hypothetical protein PRUPE_ppa014614mg, partial [Prunus persica]	CSPLG_POPTR	125	E:2e-31	RecName: Full=CASP-like protein 2C1;^Eukaryota; Viridiplantae; Streptophyta; Embryophyta; Tracheophyta; Spermatophyta; Magnoliophyta; eudicotyledons; Gunneridae; Pentapetalae; rosids; fabids; Malpighiales; Salicaceae; Saliceae; Populus	.	.	.	.	.	.	.	.	.	.	.	.	.	.	GO:0016021|integral component of membrane;GO:0005886|plasma membrane	.	.	5.41743	2.48672	8.65949	3.27781	1.11111	2.1508	13.4261	11.9505	4.16263
TCP
TRINITY_DN28917_c0_g1	Gene.8093::TRINITY_DN28917_c0_g1::g.8093::m.8093	1-978[+]	gi|595911405|ref|XM_007214298.1|	122	E:2e-24	Prunus persica hypothetical protein (PRUPE_ppb024383mg) mRNA, complete cds	gi|800928643|gb|AKA88916.1|	258	E:2e-78	TCP4 [Aquilegia coerulea]	TCP4_ARATH	161	E:3e-43	RecName: Full=Transcription factor TCP4;^Eukaryota; Viridiplantae; Streptophyta; Embryophyta; Tracheophyta; Spermatophyta; Magnoliophyta; eudicotyledons; Gunneridae; Pentapetalae; rosids; malvids; Brassicales; Brassicaceae; Camelineae; Arabidopsis	TCP4_ARATH	179	E:8e-51	RecName: Full=Transcription factor TCP4;^Eukaryota; Viridiplantae; Streptophyta; Embryophyta; Tracheophyta; Spermatophyta; Magnoliophyta; eudicotyledons; Gunneridae; Pentapetalae; rosids; malvids; Brassicales; Brassicaceae; Camelineae; Arabidopsis	PF03634.12	TCP	TCP family transcription factor	ENOG410YG88	Transcription factor	.	.	.	GO:0030154|cell differentiation;GO:0009793|embryo development ending in seed dormancy;GO:0048366|leaf development;GO:0009965|leaf morphogenesis;GO:0045962|positive regulation of development, heterochronic;GO:0006355|regulation of transcription, DNA-templated;GO:0006351|transcription, DNA-templated	.	GO:0005634|nucleus	.	.	2.5069	3.168	0.133309	0.0724104	0	0.131072	2.31989	0.725997	5.31878
TRINITY_DN9848_c0_g1	Gene.49461::TRINITY_DN9848_c0_g1::g.49461::m.49461	45-1466[+]	gi|828314868|ref|XM_004502303.2|	268	E:3e-68	PREDICTED: Cicer arietinum T-complex protein 1 subunit epsilon (LOC101500765), mRNA	gi|1000782819|gb|KXN73960.1|	675	E:0	T-complex protein 1 epsilon subunit [Conidiobolus coronatus NRRL 28638]	TCPE_MACFA	693	E:0	RecName: Full=T-complex protein 1 subunit epsilon;^Eukaryota; Metazoa; Chordata; Craniata; Vertebrata; Euteleostomi; Mammalia; Eutheria; Euarchontoglires; Primates; Haplorrhini; Catarrhini; Cercopithecidae; Cercopithecinae; Macaca	TCPE_MACFA	759	E:0	RecName: Full=T-complex protein 1 subunit epsilon;^Eukaryota; Metazoa; Chordata; Craniata; Vertebrata; Euteleostomi; Mammalia; Eutheria; Euarchontoglires; Primates; Haplorrhini; Catarrhini; Cercopithecidae; Cercopithecinae; Macaca	PF00118.23	Cpn60_TCP1	TCP-1/cpn60 chaperonin family	.	.	.	.	.	GO:0006457|protein folding	.	GO:0005832|chaperonin-containing T-complex;GO:0005815|microtubule organizing center	K09497|CCT5; T-complex protein 1 subunit epsilon	.	0	0.319772	0.446421	0	0	0	0	0.092091	0.0357658
TRINITY_DN21670_c0_g1	Gene.955::TRINITY_DN21670_c0_g1::g.955::m.955	2-547[+]	gi|729459613|ref|XM_010526816.1|	73.1	E:1e-09	PREDICTED: Tarenaya hassleriana transcription factor TCP13 (LOC104802973), mRNA	gi|12002867|gb|AAG43412.1|	116	E:3e-28	cycloidea [Solanum lycopersicum]	TCP4_ARATH	105	E:1e-25	RecName: Full=Transcription factor TCP4;^Eukaryota; Viridiplantae; Streptophyta; Embryophyta; Tracheophyta; Spermatophyta; Magnoliophyta; eudicotyledons; Gunneridae; Pentapetalae; rosids; malvids; Brassicales; Brassicaceae; Camelineae; Arabidopsis	TCP4_ARATH	106	E:5e-26	RecName: Full=Transcription factor TCP4;^Eukaryota; Viridiplantae; Streptophyta; Embryophyta; Tracheophyta; Spermatophyta; Magnoliophyta; eudicotyledons; Gunneridae; Pentapetalae; rosids; malvids; Brassicales; Brassicaceae; Camelineae; Arabidopsis	PF03634.12	TCP	TCP family transcription factor	ENOG410YG88	Transcription factor	.	.	.	GO:0030154|cell differentiation;GO:0009793|embryo development ending in seed dormancy;GO:0048366|leaf development;GO:0009965|leaf morphogenesis;GO:0045962|positive regulation of development, heterochronic;GO:0006355|regulation of transcription, DNA-templated;GO:0006351|transcription, DNA-templated	.	GO:0005634|nucleus	.	.	2.20402	2.47358	0.0998394	0.216922	0.0967527	0.196329	0.828127	0.790871	4.51133
TRINITY_DN13787_c1_g1	Gene.34009::TRINITY_DN13787_c1_g1::g.34009::m.34009	59-1186[-]	gi|720007715|ref|XM_010260090.1|	265	E:4e-67	PREDICTED: Nelumbo nucifera transcription factor TCP14 (LOC104598158), mRNA	gi|225456741|ref|XP_002268569.1|	447	E:6e-152	PREDICTED: transcription factor TCP15 [Vitis vinifera]	TCP14_ARATH	172	E:4e-46	RecName: Full=Transcription factor TCP14;^Eukaryota; Viridiplantae; Streptophyta; Embryophyta; Tracheophyta; Spermatophyta; Magnoliophyta; eudicotyledons; Gunneridae; Pentapetalae; rosids; malvids; Brassicales; Brassicaceae; Camelineae; Arabidopsis	TCP14_ARATH	217	E:8e-64	RecName: Full=Transcription factor TCP14;^Eukaryota; Viridiplantae; Streptophyta; Embryophyta; Tracheophyta; Spermatophyta; Magnoliophyta; eudicotyledons; Gunneridae; Pentapetalae; rosids; malvids; Brassicales; Brassicaceae; Camelineae; Arabidopsis	PF03634.12	TCP	TCP family transcription factor	ENOG410YEAM	Transcription factor	.	.	.	GO:0008283|cell proliferation;GO:0010229|inflorescence development;GO:0031347|regulation of defense response;GO:0010029|regulation of seed germination;GO:0006355|regulation of transcription, DNA-templated;GO:0009737|response to abscisic acid;GO:0009735|response to cytokinin;GO:0009739|response to gibberellin;GO:0006351|transcription, DNA-templated	.	GO:0005634|nucleus	.	.	11.1405	12.6147	11.61	6.53038	4.91162	7.16589	6.42192	7.08043	16.7334
TRINITY_DN22387_c2_g1	Gene.43485::TRINITY_DN22387_c2_g1::g.43485::m.43485	401-1498[-]	gi|590650948|ref|XM_007032712.1|	691	E:0	Theobroma cacao Plastid transcription factor 1, putative isoform 1 (TCM_018809) mRNA, complete cds	gi|590650945|ref|XP_007032773.1|	432	E:2e-144	Plastid transcription factor 1, putative isoform 1 [Theobroma cacao]	TCP13_ARATH	133	E:5e-33	RecName: Full=Transcription factor TCP13;^Eukaryota; Viridiplantae; Streptophyta; Embryophyta; Tracheophyta; Spermatophyta; Magnoliophyta; eudicotyledons; Gunneridae; Pentapetalae; rosids; malvids; Brassicales; Brassicaceae; Camelineae; Arabidopsis	TCP13_ARATH	164	E:2e-45	RecName: Full=Transcription factor TCP13;^Eukaryota; Viridiplantae; Streptophyta; Embryophyta; Tracheophyta; Spermatophyta; Magnoliophyta; eudicotyledons; Gunneridae; Pentapetalae; rosids; malvids; Brassicales; Brassicaceae; Camelineae; Arabidopsis	PF03634.12	TCP	TCP family transcription factor	ENOG410YQU0	Transcription factor	.	.	.	GO:0030154|cell differentiation;GO:0048366|leaf development;GO:0009965|leaf morphogenesis;GO:0045962|positive regulation of development, heterochronic;GO:0031347|regulation of defense response;GO:0006355|regulation of transcription, DNA-templated;GO:0006351|transcription, DNA-templated	.	GO:0009507|chloroplast;GO:0005634|nucleus	.	.	7.74478	19.5356	9.51004	34.4547	24.6217	29.8567	17.2894	13.55	16.6716
TRINITY_DN13787_c1_g2	Gene.23402::TRINITY_DN13787_c1_g2::g.23402::m.23402	310-930[-]	gi|823186386|ref|XM_012634390.1|	122	E:2e-24	PREDICTED: Gossypium raimondii transcription factor TCP9 (LOC105802632), mRNA	gi|719998994|ref|XP_010255575.1|	156	E:5e-41	PREDICTED: transcription factor TCP9 [Nelumbo nucifera]	TCP19_ARATH	54.3	E:4e-07	RecName: Full=Transcription factor TCP19;^Eukaryota; Viridiplantae; Streptophyta; Embryophyta; Tracheophyta; Spermatophyta; Magnoliophyta; eudicotyledons; Gunneridae; Pentapetalae; rosids; malvids; Brassicales; Brassicaceae; Camelineae; Arabidopsis	TCP9_ARATH	101	E:6e-24	RecName: Full=Transcription factor TCP9;^Eukaryota; Viridiplantae; Streptophyta; Embryophyta; Tracheophyta; Spermatophyta; Magnoliophyta; eudicotyledons; Gunneridae; Pentapetalae; rosids; malvids; Brassicales; Brassicaceae; Camelineae; Arabidopsis	.	.	.	ENOG410YJS2	transcription factor	.	.	.	GO:1900056|negative regulation of leaf senescence;GO:0008361|regulation of cell size;GO:0006355|regulation of transcription, DNA-templated;GO:0048364|root development;GO:0006351|transcription, DNA-templated	.	GO:0005634|nucleus	.	.	5.28923	8.82912	3.22282	21.3251	20.8401	14.7203	9.26327	7.3687	11.5487
TRINITY_DN18515_c0_g4	Gene.25598::TRINITY_DN18515_c0_g4::g.25598::m.25598	299-1096[-]	gi|731420342|ref|XM_002276888.3|	976	E:0	PREDICTED: Vitis vinifera T-complex protein 1 subunit alpha (LOC100249575), mRNA	gi|590723495|ref|XP_007052200.1|	464	E:2e-157	T-complex protein 1 alpha subunit [Theobroma cacao]	TCPA_ARATH	445	E:3e-151	RecName: Full=T-complex protein 1 subunit alpha {ECO:0000303|PubMed:11599560};^Eukaryota; Viridiplantae; Streptophyta; Embryophyta; Tracheophyta; Spermatophyta; Magnoliophyta; eudicotyledons; Gunneridae; Pentapetalae; rosids; malvids; Brassicales; Brassicaceae; Camelineae; Arabidopsis	TCPA_ARATH	477	E:2e-165	RecName: Full=T-complex protein 1 subunit alpha {ECO:0000303|PubMed:11599560};^Eukaryota; Viridiplantae; Streptophyta; Embryophyta; Tracheophyta; Spermatophyta; Magnoliophyta; eudicotyledons; Gunneridae; Pentapetalae; rosids; malvids; Brassicales; Brassicaceae; Camelineae; Arabidopsis	PF00118.23	Cpn60_TCP1	TCP-1/cpn60 chaperonin family	COG0459	Prevents misfolding and promotes the refolding and proper assembly of unfolded polypeptides generated under stress conditions (By similarity)	.	.	.	GO:0006458|'de novo' protein folding;GO:0061077|chaperone-mediated protein folding	.	GO:0005832|chaperonin-containing T-complex;GO:0005829|cytosol	K09493|CCT1, TCP1; T-complex protein 1 subunit alpha	.	0.488889	0.982588	3.46309	1.56982	3.16287	2.27815	0.21881	0.394714	1.10182
TRINITY_DN13786_c1_g1	Gene.40720::TRINITY_DN13786_c1_g1::g.40720::m.40720	56-421[+]	gi|349704786|emb|FQ383746.1|	425	E:5e-116	Vitis vinifera clone SS0ABG18YC10	gi|351066198|gb|AEQ39073.1|	229	E:2e-73	putative chaperonin-containing t-complex protein 1 [Wolffia arrhiza]	TCPA_ARATH	228	E:7e-71	RecName: Full=T-complex protein 1 subunit alpha {ECO:0000303|PubMed:11599560};^Eukaryota; Viridiplantae; Streptophyta; Embryophyta; Tracheophyta; Spermatophyta; Magnoliophyta; eudicotyledons; Gunneridae; Pentapetalae; rosids; malvids; Brassicales; Brassicaceae; Camelineae; Arabidopsis	TCPA_ARATH	228	E:3e-71	RecName: Full=T-complex protein 1 subunit alpha {ECO:0000303|PubMed:11599560};^Eukaryota; Viridiplantae; Streptophyta; Embryophyta; Tracheophyta; Spermatophyta; Magnoliophyta; eudicotyledons; Gunneridae; Pentapetalae; rosids; malvids; Brassicales; Brassicaceae; Camelineae; Arabidopsis	PF00118.23	Cpn60_TCP1	TCP-1/cpn60 chaperonin family	COG0459	Prevents misfolding and promotes the refolding and proper assembly of unfolded polypeptides generated under stress conditions (By similarity)	.	.	.	GO:0006458|'de novo' protein folding;GO:0061077|chaperone-mediated protein folding	.	GO:0005832|chaperonin-containing T-complex;GO:0005829|cytosol	K09493|CCT1, TCP1; T-complex protein 1 subunit alpha	.	0.127274	0.196769	2.33496	1.33876	1.82279	1.02035	0.189878	0.321115	0.124713
TRINITY_DN15619_c1_g1	Gene.27901::TRINITY_DN15619_c1_g1::g.27901::m.27901	293-1951[-]	gi|645223687|ref|XM_008220529.1|	394	E:8e-106	PREDICTED: Prunus mume transcription factor TCP8 (LOC103319035), mRNA	gi|590682365|ref|XP_007041329.1|	420	E:5e-135	TCP family transcription factor [Theobroma cacao]	TCP8_ARATH	203	E:2e-56	RecName: Full=Transcription factor TCP8;^Eukaryota; Viridiplantae; Streptophyta; Embryophyta; Tracheophyta; Spermatophyta; Magnoliophyta; eudicotyledons; Gunneridae; Pentapetalae; rosids; malvids; Brassicales; Brassicaceae; Camelineae; Arabidopsis	TCP8_ARATH	280	E:8e-87	RecName: Full=Transcription factor TCP8;^Eukaryota; Viridiplantae; Streptophyta; Embryophyta; Tracheophyta; Spermatophyta; Magnoliophyta; eudicotyledons; Gunneridae; Pentapetalae; rosids; malvids; Brassicales; Brassicaceae; Camelineae; Arabidopsis	PF03634.12	TCP	TCP family transcription factor	ENOG410YBA4	Transcription factor	.	.	.	GO:0006355|regulation of transcription, DNA-templated;GO:0006351|transcription, DNA-templated	.	GO:0005634|nucleus	.	.	19.6654	18.2045	12.2982	10.1748	9.77182	8.2478	15.6835	13.9049	22.755
TRINITY_DN16460_c0_g1	Gene.39729::TRINITY_DN16460_c0_g1::g.39729::m.39729	943-2364[-]	gi|731405164|ref|XM_010657380.1|	845	E:0	PREDICTED: Vitis vinifera transcription factor TCP2-like (LOC100249845), transcript variant X2, mRNA	gi|590622360|ref|XP_007025029.1|	486	E:8e-158	Teosinte branched 1, putative isoform 1 [Theobroma cacao]	TCP2_ARATH	146	E:3e-36	RecName: Full=Transcription factor TCP2 {ECO:0000303|PubMed:10363373};^Eukaryota; Viridiplantae; Streptophyta; Embryophyta; Tracheophyta; Spermatophyta; Magnoliophyta; eudicotyledons; Gunneridae; Pentapetalae; rosids; malvids; Brassicales; Brassicaceae; Camelineae; Arabidopsis	TCP2_ARATH	257	E:4e-79	RecName: Full=Transcription factor TCP2 {ECO:0000303|PubMed:10363373};^Eukaryota; Viridiplantae; Streptophyta; Embryophyta; Tracheophyta; Spermatophyta; Magnoliophyta; eudicotyledons; Gunneridae; Pentapetalae; rosids; malvids; Brassicales; Brassicaceae; Camelineae; Arabidopsis	PF03634.12	TCP	TCP family transcription factor	ENOG410YEYG	Transcription factor	.	.	.	GO:0030154|cell differentiation;GO:0048366|leaf development;GO:0009965|leaf morphogenesis;GO:0045962|positive regulation of development, heterochronic;GO:1903508|positive regulation of nucleic acid-templated transcription;GO:2000306|positive regulation of photomorphogenesis;GO:0006355|regulation of transcription, DNA-templated;GO:0009637|response to blue light;GO:0006351|transcription, DNA-templa…	.	GO:0005634|nucleus	.	.	110.563	81.0366	144.962	66.9657	63.571	59.6815	126.188	135.921	118.053
WRKY
TRINITY_DN31238_c3_g3	Gene.42276::TRINITY_DN31238_c3_g3::g.42276::m.42276	1-1065[+]	gi|590711365|ref|XM_007049024.1|	675	E:0	Theobroma cacao WRKY family transcription factor (TCM_002087) mRNA, complete cds	gi|359485613|ref|XP_002269696.2|	440	E:1e-145	PREDICTED: probable WRKY transcription factor 31 [Vitis vinifera]	WRKY6_ARATH	305	E:2e-95	RecName: Full=WRKY transcription factor 6 {ECO:0000303|PubMed:11722756};^Eukaryota; Viridiplantae; Streptophyta; Embryophyta; Tracheophyta; Spermatophyta; Magnoliophyta; eudicotyledons; Gunneridae; Pentapetalae; rosids; malvids; Brassicales; Brassicaceae; Camelineae; Arabidopsis	WRKY6_ARATH	325	E:1e-104	RecName: Full=WRKY transcription factor 6 {ECO:0000303|PubMed:11722756};^Eukaryota; Viridiplantae; Streptophyta; Embryophyta; Tracheophyta; Spermatophyta; Magnoliophyta; eudicotyledons; Gunneridae; Pentapetalae; rosids; malvids; Brassicales; Brassicaceae; Camelineae; Arabidopsis	PF03106.14	WRKY	WRKY DNA -binding domain	ENOG410YDVM	Transcription factor	.	.	.	GO:0080169|cellular response to boron-containing substance deprivation;GO:0016036|cellular response to phosphate starvation;GO:0009873|ethylene-activated signaling pathway;GO:0045892|negative regulation of transcription, DNA-templated;GO:0010200|response to chitin;GO:0006351|transcription, DNA-templatedGO:0006355|regulation of transcription, DNA-templated	.	GO:0005634|nucleus	.	.	6.49883	13.748	12.784	34.4473	63.9838	37.8985	19.636	12.1613	8.61455
TRINITY_DN17039_c2_g2	Gene.26378::TRINITY_DN17039_c2_g2::g.26378::m.26378	233-763[-]	gi|1003003061|gb|KT827608.1|	237	E:1e-58	Manihot esculenta WRKY transcription factor 33 mRNA, complete cds	gi|720088509|ref|XP_010244474.1|	462	E:9e-151	PREDICTED: probable WRKY transcription factor 31 [Nelumbo nucifera]	WRKY6_ARATH	277	E:3e-82	RecName: Full=WRKY transcription factor 6 {ECO:0000303|PubMed:11722756};^Eukaryota; Viridiplantae; Streptophyta; Embryophyta; Tracheophyta; Spermatophyta; Magnoliophyta; eudicotyledons; Gunneridae; Pentapetalae; rosids; malvids; Brassicales; Brassicaceae; Camelineae; Arabidopsis	WRK42_ARATH	114	E:2e-28	RecName: Full=WRKY transcription factor 42 {ECO:0000303|Ref.1};^Eukaryota; Viridiplantae; Streptophyta; Embryophyta; Tracheophyta; Spermatophyta; Magnoliophyta; eudicotyledons; Gunneridae; Pentapetalae; rosids; malvids; Brassicales; Brassicaceae; Camelineae; Arabidopsis	.	.	.	ENOG410YDVM	Transcription factor	.	.	.	GO:0045892|negative regulation of transcription, DNA-templated;GO:0006351|transcription, DNA-templated	.	GO:0005634|nucleus	.	.	0.22683	0.675394	0.513755	1.31158	5.01605	1.55329	1.79229	1.24634	0.39514
TRINITY_DN20271_c2_g4	Gene.49400::TRINITY_DN20271_c2_g4::g.49400::m.49400	58-1536[+]	gi|731410420|ref|XM_010659254.1|	671	E:0	PREDICTED: Vitis vinifera probable WRKY transcription factor 9 (LOC100264153), transcript variant X1, mRNA	gi|590683325|ref|XP_007041569.1|	523	E:3e-178	WRKY DNA-binding protein 9, putative isoform 1 [Theobroma cacao]	WRKY9_ARATH	238	E:2e-71	RecName: Full=Probable WRKY transcription factor 9;^Eukaryota; Viridiplantae; Streptophyta; Embryophyta; Tracheophyta; Spermatophyta; Magnoliophyta; eudicotyledons; Gunneridae; Pentapetalae; rosids; malvids; Brassicales; Brassicaceae; Camelineae; Arabidopsis	WRKY9_ARATH	266	E:2e-82	RecName: Full=Probable WRKY transcription factor 9;^Eukaryota; Viridiplantae; Streptophyta; Embryophyta; Tracheophyta; Spermatophyta; Magnoliophyta; eudicotyledons; Gunneridae; Pentapetalae; rosids; malvids; Brassicales; Brassicaceae; Camelineae; Arabidopsis	PF03106.14	WRKY	WRKY DNA -binding domain	ENOG410Y9PF	WRKY transcription factor	.	.	.	GO:0006351|transcription, DNA-templatedGO:0006355|regulation of transcription, DNA-templated	.	GO:0005634|nucleus	.	.	0.0684757	0.211731	0.139584	1.40265	0.946878	1.08078	0.0340526	0.10366	0.0838725
TRINITY_DN14025_c1_g3	Gene.50926::TRINITY_DN14025_c1_g3::g.50926::m.50926	135-833[-]	gi|383793375|gb|JQ692108.1|	551	E:2e-153	Vitis amurensis cultivar Zuoyouhong WRKY13 transcription factor mRNA, complete cds	gi|225438505|ref|XP_002279024.1|	372	E:2e-125	PREDICTED: probable WRKY transcription factor 13 [Vitis vinifera]	WRK13_ARATH	176	E:1e-49	RecName: Full=Probable WRKY transcription factor 13;^Eukaryota; Viridiplantae; Streptophyta; Embryophyta; Tracheophyta; Spermatophyta; Magnoliophyta; eudicotyledons; Gunneridae; Pentapetalae; rosids; malvids; Brassicales; Brassicaceae; Camelineae; Arabidopsis	WRK13_ARATH	198	E:2e-60	RecName: Full=Probable WRKY transcription factor 13;^Eukaryota; Viridiplantae; Streptophyta; Embryophyta; Tracheophyta; Spermatophyta; Magnoliophyta; eudicotyledons; Gunneridae; Pentapetalae; rosids; malvids; Brassicales; Brassicaceae; Camelineae; Arabidopsis	PF03106.14	WRKY	WRKY DNA -binding domain	ENOG410YMGT	WRKY DNA -binding domain	.	.	.	GO:1904369|positive regulation of sclerenchyma cell differentiation;GO:0045893|positive regulation of transcription, DNA-templated;GO:1901141|regulation of lignin biosynthetic process;GO:0006351|transcription, DNA-templatedGO:0006355|regulation of transcription, DNA-templated	.	GO:0005634|nucleus	.	.	2.36074	2.05369	2.09707	0.503595	0.98403	0.260449	2.17564	1.50818	3.0348
TRINITY_DN26738_c1_g4	.	.	gi|593796575|ref|XM_007161264.1|	298	E:6e-77	Phaseolus vulgaris hypothetical protein (PHAVU_001G060200g) mRNA, complete cds	gi|225466161|ref|XP_002262775.1|	271	E:5e-81	PREDICTED: probable WRKY transcription factor 17 [Vitis vinifera]	WRK11_ARATH	203	E:3e-57	RecName: Full=Probable WRKY transcription factor 11;^Eukaryota; Viridiplantae; Streptophyta; Embryophyta; Tracheophyta; Spermatophyta; Magnoliophyta; eudicotyledons; Gunneridae; Pentapetalae; rosids; malvids; Brassicales; Brassicaceae; Camelineae; Arabidopsis	.	.	.	.	.	.	.	ENOG410YD1E	WRKY transcription factor	.	.	.	GO:0042742|defense response to bacterium;GO:0010200|response to chitin;GO:0006351|transcription, DNA-templated	.	GO:0005634|nucleus	.	.	11.5584	33.6952	15.1287	41.9905	78.8087	49.1237	18.2966	15.8642	21.2687
TRINITY_DN20480_c1_g3	Gene.24514::TRINITY_DN20480_c1_g3::g.24514::m.24514	96-617[+]	gi|346456311|gb|JF709005.1|	86.1	E:1e-13	Dimocarpus longan WRKY transcription factor 13-2 mRNA, partial cds	gi|225432004|ref|XP_002279385.1|	93.6	E:4e-20	PREDICTED: probable WRKY transcription factor 48 [Vitis vinifera]	.	.	.	.	.	.	.	.	.	.	.	.	.	.	.	.	.	.	.	.	.	6.41599	18.2301	4.37427	32.6882	46.4581	25.9356	9.31323	6.34385	8.19847
TRINITY_DN14062_c2_g2	Gene.50655::TRINITY_DN14062_c2_g2::g.50655::m.50655	171-959[+]	gi|731397164|ref|XM_002283183.2|	315	E:5e-82	PREDICTED: Vitis vinifera probable WRKY transcription factor 7 (LOC100244122), mRNA	gi|225438803|ref|XP_002283219.1|	386	E:1e-126	PREDICTED: probable WRKY transcription factor 7 [Vitis vinifera]	WRK15_ARATH	174	E:2e-47	RecName: Full=Probable WRKY transcription factor 15;^Eukaryota; Viridiplantae; Streptophyta; Embryophyta; Tracheophyta; Spermatophyta; Magnoliophyta; eudicotyledons; Gunneridae; Pentapetalae; rosids; malvids; Brassicales; Brassicaceae; Camelineae; Arabidopsis	WRKY7_ARATH	138	E:1e-36	RecName: Full=Probable WRKY transcription factor 7;^Eukaryota; Viridiplantae; Streptophyta; Embryophyta; Tracheophyta; Spermatophyta; Magnoliophyta; eudicotyledons; Gunneridae; Pentapetalae; rosids; malvids; Brassicales; Brassicaceae; Camelineae; Arabidopsis	.	.	.	ENOG410YD1E	WRKY transcription factor	.	.	.	GO:0006351|transcription, DNA-templated	.	GO:0005634|nucleus	.	.	17.5272	43.3967	16.3496	81.6897	125.675	70.5765	36.1465	32.5771	27.5595
TRINITY_DN24237_c0_g2	Gene.8529::TRINITY_DN24237_c0_g2::g.8529::m.8529	1605-2738[-]	gi|566164255|ref|XM_002305543.2|	370	E:2e-98	Populus trichocarpa WRKY transcription factor 6 family protein (POPTR_0004s00890g) mRNA, complete cds	gi|720088509|ref|XP_010244474.1|	464	E:2e-148	PREDICTED: probable WRKY transcription factor 31 [Nelumbo nucifera]	WRK31_ARATH	288	E:2e-84	RecName: Full=Probable WRKY transcription factor 31;^Eukaryota; Viridiplantae; Streptophyta; Embryophyta; Tracheophyta; Spermatophyta; Magnoliophyta; eudicotyledons; Gunneridae; Pentapetalae; rosids; malvids; Brassicales; Brassicaceae; Camelineae; Arabidopsis	WRK31_ARATH	288	E:2e-90	RecName: Full=Probable WRKY transcription factor 31;^Eukaryota; Viridiplantae; Streptophyta; Embryophyta; Tracheophyta; Spermatophyta; Magnoliophyta; eudicotyledons; Gunneridae; Pentapetalae; rosids; malvids; Brassicales; Brassicaceae; Camelineae; Arabidopsis	PF03106.14	WRKY	WRKY DNA -binding domain	ENOG410YDVM	Transcription factor	.	.	.	GO:0006351|transcription, DNA-templatedGO:0006355|regulation of transcription, DNA-templated	.	GO:0005634|nucleus	.	.	15.7474	35.6611	32.7673	69.879	173.004	70.47	37.7976	31.615	23.9247
TRINITY_DN14684_c4_g1	Gene.27249::TRINITY_DN14684_c4_g1::g.27249::m.27249	1-603[+]	gi|731404305|ref|XM_003632895.2|	455	E:4e-124	PREDICTED: Vitis vinifera 5'-adenylylsulfate reductase 3, chloroplastic (LOC100854884), mRNA	gi|802705015|ref|XP_012084106.1|	209	E:7e-58	PREDICTED: probable WRKY transcription factor 48 [Jatropha curcas]	WRK48_ARATH	153	E:5e-39	RecName: Full=Probable WRKY transcription factor 48;^Eukaryota; Viridiplantae; Streptophyta; Embryophyta; Tracheophyta; Spermatophyta; Magnoliophyta; eudicotyledons; Gunneridae; Pentapetalae; rosids; malvids; Brassicales; Brassicaceae; Camelineae; Arabidopsis	WRK48_ARATH	202	E:2e-61	RecName: Full=Probable WRKY transcription factor 48;^Eukaryota; Viridiplantae; Streptophyta; Embryophyta; Tracheophyta; Spermatophyta; Magnoliophyta; eudicotyledons; Gunneridae; Pentapetalae; rosids; malvids; Brassicales; Brassicaceae; Camelineae; Arabidopsis	PF03106.14	WRKY	WRKY DNA -binding domain	ENOG410YJVP	Transcription factor	.	.	.	GO:0042742|defense response to bacterium;GO:0045893|positive regulation of transcription, DNA-templated;GO:0009617|response to bacterium;GO:0010200|response to chitin;GO:0006351|transcription, DNA-templatedGO:0006355|regulation of transcription, DNA-templated	.	GO:0005634|nucleus	.	.	3.00657	8.90013	2.06666	17.5482	23.7685	13.2079	5.12293	3.31652	3.97379
TRINITY_DN30815_c0_g1	.	.	gi|658053053|ref|XM_008364040.1|	99	E:8e-18	PREDICTED: Malus x domestica probable WRKY transcription factor 31 (LOC103425943), mRNA	gi|703073161|ref|XP_010089474.1|	61.6	E:2e-09	WRKY transcription factor 6 [Morus notabilis]	.	.	.	.	.	.	.	.	.	.	.	.	.	.	.	.	.	.	.	.	.	7.80668	10.2407	9.8555	31.7269	48.7179	35.2046	16.7642	12.9818	6.69342
TRINITY_DN22459_c1_g1	.	.	.	.	.	.	gi|590721379|ref|XP_007051596.1|	100	E:8e-22	WRKY DNA-binding protein 46, putative [Theobroma cacao]	.	.	.	.	.	.	.	.	.	.	.	.	.	.	.	.	.	.	.	.	.	4.72964	23.2731	4.50954	42.638	69.8014	46.5711	8.64939	6.92885	8.73077
TRINITY_DN21822_c1_g1	Gene.9247::TRINITY_DN21822_c1_g1::g.9247::m.9247	70-1017[-]	gi|731423688|ref|XM_002267757.3|	237	E:6e-59	PREDICTED: Vitis vinifera probable WRKY transcription factor 53 (LOC100256922), mRNA	gi|225454483|ref|XP_002281031.1|	369	E:2e-123	PREDICTED: probable WRKY transcription factor 46 [Vitis vinifera]	WRK53_ARATH	146	E:6e-39	RecName: Full=Probable WRKY transcription factor 53;^Eukaryota; Viridiplantae; Streptophyta; Embryophyta; Tracheophyta; Spermatophyta; Magnoliophyta; eudicotyledons; Gunneridae; Pentapetalae; rosids; malvids; Brassicales; Brassicaceae; Camelineae; Arabidopsis	WRK53_ARATH	172	E:5e-49	RecName: Full=Probable WRKY transcription factor 53;^Eukaryota; Viridiplantae; Streptophyta; Embryophyta; Tracheophyta; Spermatophyta; Magnoliophyta; eudicotyledons; Gunneridae; Pentapetalae; rosids; malvids; Brassicales; Brassicaceae; Camelineae; Arabidopsis	PF03106.14	WRKY	WRKY DNA -binding domain	ENOG410YZU1	Transcription factor	.	.	.	GO:0009816|defense response to bacterium, incompatible interaction;GO:0010150|leaf senescence;GO:0045893|positive regulation of transcription, DNA-templated;GO:0031347|regulation of defense response;GO:0010200|response to chitin;GO:0042542|response to hydrogen peroxide;GO:0010193|response to ozone;GO:0009751|response to salicylic acid;GO:0006351|transcription, DNA-templatedGO:0006355|regulation o…	.	GO:0009507|chloroplast;GO:0005634|nucleus	.	.	7.40246	28.2649	5.96062	56.674	87.5817	60.7972	10.8209	9.11898	12.9325
TRINITY_DN21343_c0_g1	Gene.17349::TRINITY_DN21343_c0_g1::g.17349::m.17349	784-2418[-]	gi|410111033|gb|JF709004.2|	556	E:1e-154	Dimocarpus longan WRKY transcription factor 47-2 mRNA, complete cds	gi|590720350|ref|XP_007051308.1|	532	E:3e-178	WRKY family transcription factor, putative [Theobroma cacao]	WRK47_ARATH	276	E:2e-81	RecName: Full=Probable WRKY transcription factor 47;^Eukaryota; Viridiplantae; Streptophyta; Embryophyta; Tracheophyta; Spermatophyta; Magnoliophyta; eudicotyledons; Gunneridae; Pentapetalae; rosids; malvids; Brassicales; Brassicaceae; Camelineae; Arabidopsis	WRK47_ARATH	312	E:5e-98	RecName: Full=Probable WRKY transcription factor 47;^Eukaryota; Viridiplantae; Streptophyta; Embryophyta; Tracheophyta; Spermatophyta; Magnoliophyta; eudicotyledons; Gunneridae; Pentapetalae; rosids; malvids; Brassicales; Brassicaceae; Camelineae; Arabidopsis	PF03106.14	WRKY	WRKY DNA -binding domain	ENOG410YDVM	Transcription factor	.	.	.	GO:0006351|transcription, DNA-templatedGO:0006355|regulation of transcription, DNA-templated	.	GO:0005634|nucleus	.	.	1.26206	1.80285	5.75458	22.6281	14.7727	16.1199	4.14007	4.86012	0.976318
TRINITY_DN13441_c1_g2	.	.	.	.	.	.	gi|359490533|ref|XP_002267793.2|	101	E:3e-22	PREDICTED: probable WRKY transcription factor 53 [Vitis vinifera]	.	.	.	.	.	.	.	.	.	.	.	.	.	.	.	.	.	.	.	.	.	0.281641	0.217713	1.32763	1.71514	7.71949	4.40998	0.700294	1.49224	0.137987
TRINITY_DN15976_c2_g1	Gene.27141::TRINITY_DN15976_c2_g1::g.27141::m.27141	171-1025[-]	gi|731404758|ref|XM_002269231.2|	459	E:1e-125	PREDICTED: Vitis vinifera probable WRKY transcription factor 65 (LOC100244564), mRNA	gi|225443744|ref|XP_002269267.1|	351	E:7e-117	PREDICTED: probable WRKY transcription factor 65 [Vitis vinifera]	WRK65_ARATH	263	E:3e-84	RecName: Full=Probable WRKY transcription factor 65;^Eukaryota; Viridiplantae; Streptophyta; Embryophyta; Tracheophyta; Spermatophyta; Magnoliophyta; eudicotyledons; Gunneridae; Pentapetalae; rosids; malvids; Brassicales; Brassicaceae; Camelineae; Arabidopsis	WRK65_ARATH	266	E:9e-87	RecName: Full=Probable WRKY transcription factor 65;^Eukaryota; Viridiplantae; Streptophyta; Embryophyta; Tracheophyta; Spermatophyta; Magnoliophyta; eudicotyledons; Gunneridae; Pentapetalae; rosids; malvids; Brassicales; Brassicaceae; Camelineae; Arabidopsis	PF03106.14	WRKY	WRKY DNA -binding domain	ENOG410YK4F	WRKY transcription factor	.	.	.	GO:0006351|transcription, DNA-templatedGO:0006355|regulation of transcription, DNA-templated	.	GO:0005634|nucleus	.	.	2.6229	1.47238	1.09797	9.07557	17.6489	8.94149	4.26246	3.56881	2.96025
TRINITY_DN31622_c0_g1	Gene.25244::TRINITY_DN31622_c0_g1::g.25244::m.25244	162-1235[+]	gi|823150046|ref|XM_012619398.1|	363	E:2e-96	PREDICTED: Gossypium raimondii probable WRKY transcription factor 41 (LOC105791359), mRNA	gi|767012153|gb|AJT43313.1|	421	E:1e-139	WRKY protein 33 [Gossypium hirsutum]	WRK41_ARATH	214	E:4e-62	RecName: Full=Probable WRKY transcription factor 41;^Eukaryota; Viridiplantae; Streptophyta; Embryophyta; Tracheophyta; Spermatophyta; Magnoliophyta; eudicotyledons; Gunneridae; Pentapetalae; rosids; malvids; Brassicales; Brassicaceae; Camelineae; Arabidopsis	WRK41_ARATH	218	E:3e-66	RecName: Full=Probable WRKY transcription factor 41;^Eukaryota; Viridiplantae; Streptophyta; Embryophyta; Tracheophyta; Spermatophyta; Magnoliophyta; eudicotyledons; Gunneridae; Pentapetalae; rosids; malvids; Brassicales; Brassicaceae; Camelineae; Arabidopsis	PF03106.14	WRKY	WRKY DNA -binding domain	ENOG410YZU1	Transcription factor	.	.	.	GO:0006351|transcription, DNA-templatedGO:0006355|regulation of transcription, DNA-templated	.	GO:0005634|nucleus	.	.	2.69767	5.98753	6.95381	31.371	53.2057	41.2946	3.7052	6.2229	1.56645
TRINITY_DN24640_c0_g1	Gene.40932::TRINITY_DN24640_c0_g1::g.40932::m.40932	513-839[-]	gi|590699398|ref|XM_007045855.1|	119	E:5e-23	Theobroma cacao WRKY DNA-binding protein 57 isoform 1 (TCM_011578) mRNA, complete cds	gi|225423515|ref|XP_002274549.1|	112	E:4e-24	PREDICTED: probable WRKY transcription factor 57 [Vitis vinifera]	.	.	.	.	.	.	.	.	.	.	.	.	.	.	ExpAA=25.16^PredHel=1^Topology=i13-35o	.	.	.	.	.	.	0.475863	0.564036	0.582012	5.38749	3.81887	3.83882	0.816424	0.708364	0.408003
TRINITY_DN20280_c0_g3	Gene.33145::TRINITY_DN20280_c0_g3::g.33145::m.33145	703-1086[+]	gi|743873984|ref|XM_011036244.1|	161	E:5e-36	PREDICTED: Populus euphratica probable WRKY transcription factor 40 (LOC105132638), mRNA	gi|255543313|ref|XP_002512719.1|	167	E:2e-46	PREDICTED: probable WRKY transcription factor 40 [Ricinus communis]	WRK76_ORYSI	117	E:3e-28	RecName: Full=WRKY transcription factor WRKY76 {ECO:0000303|PubMed:15047897};^Eukaryota; Viridiplantae; Streptophyta; Embryophyta; Tracheophyta; Spermatophyta; Magnoliophyta; Liliopsida; Poales; Poaceae; BOP clade; Oryzoideae; Oryzeae; Oryzinae; Oryza	WRK76_ORYSI	110	E:4e-28	RecName: Full=WRKY transcription factor WRKY76 {ECO:0000303|PubMed:15047897};^Eukaryota; Viridiplantae; Streptophyta; Embryophyta; Tracheophyta; Spermatophyta; Magnoliophyta; Liliopsida; Poales; Poaceae; BOP clade; Oryzoideae; Oryzeae; Oryzinae; Oryza	.	.	.	ENOG410YHES	WRKY transcription factor	.	.	.	GO:0009617|response to bacterium;GO:0010200|response to chitin;GO:0009620|response to fungus;GO:0006351|transcription, DNA-templated	.	GO:0005634|nucleus	.	.	0.262016	1.21525	0.556358	6.06821	5.54254	8.83991	1.91106	1.89508	0.791628
TRINITY_DN9776_c0_g2	Gene.22199::TRINITY_DN9776_c0_g2::g.22199::m.22199	1-597[+]	.	.	.	.	gi|743931739|ref|XP_011010147.1|	101	E:8e-23	PREDICTED: WRKY transcription factor 55-like [Populus euphratica]	.	.	.	.	WRK55_ARATH	52	E:6e-07	RecName: Full=WRKY transcription factor 55;^Eukaryota; Viridiplantae; Streptophyta; Embryophyta; Tracheophyta; Spermatophyta; Magnoliophyta; eudicotyledons; Gunneridae; Pentapetalae; rosids; malvids; Brassicales; Brassicaceae; Camelineae; Arabidopsis	.	.	.	ENOG410YNE8	Transcription factor	.	.	.	GO:0006351|transcription, DNA-templated	.	GO:0005634|nucleus	.	.	0	0.046176	0	0.595267	0.619508	0.987716	0	0.361711	0
TRINITY_DN21343_c0_g3	Gene.12683::TRINITY_DN21343_c0_g3::g.12683::m.12683	316-2103[-]	gi|985469283|ref|XM_006492365.2|	294	E:8e-76	PREDICTED: Citrus sinensis probable WRKY transcription factor 47 (LOC102631124), transcript variant X2, mRNA	gi|720076658|ref|XP_010279671.1|	414	E:1e-133	PREDICTED: probable WRKY transcription factor 47 [Nelumbo nucifera]	WRK42_ARATH	235	E:7e-67	RecName: Full=WRKY transcription factor 42 {ECO:0000303|Ref.1};^Eukaryota; Viridiplantae; Streptophyta; Embryophyta; Tracheophyta; Spermatophyta; Magnoliophyta; eudicotyledons; Gunneridae; Pentapetalae; rosids; malvids; Brassicales; Brassicaceae; Camelineae; Arabidopsis	WRK42_ARATH	251	E:1e-73	RecName: Full=WRKY transcription factor 42 {ECO:0000303|Ref.1};^Eukaryota; Viridiplantae; Streptophyta; Embryophyta; Tracheophyta; Spermatophyta; Magnoliophyta; eudicotyledons; Gunneridae; Pentapetalae; rosids; malvids; Brassicales; Brassicaceae; Camelineae; Arabidopsis	PF03106.14	WRKY	WRKY DNA -binding domain	ENOG410YDVM	Transcription factor	.	.	.	GO:0045892|negative regulation of transcription, DNA-templated;GO:0006351|transcription, DNA-templatedGO:0006355|regulation of transcription, DNA-templated	.	GO:0005634|nucleus	.	.	0.0382002	0.078745	0.674865	0.549858	1.72304	0.408334	0.13931	0.0257014	0.199636
TRINITY_DN11974_c0_g1	Gene.25894::TRINITY_DN11974_c0_g1::g.25894::m.25894	125-703[+]	gi|590721726|ref|XM_007051635.1|	383	E:7e-103	Theobroma cacao WRKY DNA-binding protein 56 (TCM_005256) mRNA, complete cds	gi|590721727|ref|XP_007051697.1|	251	E:5e-80	WRKY DNA-binding protein 56 [Theobroma cacao]	WRK43_ARATH	175	E:3e-53	RecName: Full=Probable WRKY transcription factor 43;^Eukaryota; Viridiplantae; Streptophyta; Embryophyta; Tracheophyta; Spermatophyta; Magnoliophyta; eudicotyledons; Gunneridae; Pentapetalae; rosids; malvids; Brassicales; Brassicaceae; Camelineae; Arabidopsis	WRK43_ARATH	176	E:8e-55	RecName: Full=Probable WRKY transcription factor 43;^Eukaryota; Viridiplantae; Streptophyta; Embryophyta; Tracheophyta; Spermatophyta; Magnoliophyta; eudicotyledons; Gunneridae; Pentapetalae; rosids; malvids; Brassicales; Brassicaceae; Camelineae; Arabidopsis	PF03106.14	WRKY	WRKY DNA -binding domain	ENOG410YINN	WRKY transcription factor	.	.	.	GO:0006351|transcription, DNA-templatedGO:0006355|regulation of transcription, DNA-templated	.	GO:0005634|nucleus	.	.	0.487111	0.815846	0.713681	0.337093	0.180422	0.061018	1.63511	3.53336	0.656303
TRINITY_DN9776_c0_g1	Gene.51354::TRINITY_DN9776_c0_g1::g.51354::m.51354	3-671[+]	gi|596059300|ref|XM_007220984.1|	209	E:9e-51	Prunus persica hypothetical protein (PRUPE_ppa014826mg) mRNA, complete cds	gi|460390958|ref|XP_004241091.1|	197	E:2e-58	PREDICTED: WRKY transcription factor 55 [Solanum lycopersicum]	WRK55_ARATH	145	E:4e-40	RecName: Full=WRKY transcription factor 55;^Eukaryota; Viridiplantae; Streptophyta; Embryophyta; Tracheophyta; Spermatophyta; Magnoliophyta; eudicotyledons; Gunneridae; Pentapetalae; rosids; malvids; Brassicales; Brassicaceae; Camelineae; Arabidopsis	WRK55_ARATH	150	E:3e-42	RecName: Full=WRKY transcription factor 55;^Eukaryota; Viridiplantae; Streptophyta; Embryophyta; Tracheophyta; Spermatophyta; Magnoliophyta; eudicotyledons; Gunneridae; Pentapetalae; rosids; malvids; Brassicales; Brassicaceae; Camelineae; Arabidopsis	PF03106.14	WRKY	WRKY DNA -binding domain	ENOG410YNE8	Transcription factor	.	.	.	GO:0006351|transcription, DNA-templatedGO:0006355|regulation of transcription, DNA-templated	.	GO:0005634|nucleus	.	.	0	0.121111	0.159685	0.30358	0.348182	1.21679	0	0	0.0767605
TRINITY_DN18600_c1_g2	Gene.36012::TRINITY_DN18600_c1_g2::g.36012::m.36012	1136-1450[+]	gi|927092623|gb|KR025520.1|	165	E:8e-37	Populus trichocarpa WRKY40 transcription factor mRNA, complete cds	gi|255543313|ref|XP_002512719.1|	196	E:6e-55	PREDICTED: probable WRKY transcription factor 40 [Ricinus communis]	WRK40_ARATH	139	E:1e-34	RecName: Full=Probable WRKY transcription factor 40;^Eukaryota; Viridiplantae; Streptophyta; Embryophyta; Tracheophyta; Spermatophyta; Magnoliophyta; eudicotyledons; Gunneridae; Pentapetalae; rosids; malvids; Brassicales; Brassicaceae; Camelineae; Arabidopsis	WRK40_ARATH	82.4	E:1e-18	RecName: Full=Probable WRKY transcription factor 40;^Eukaryota; Viridiplantae; Streptophyta; Embryophyta; Tracheophyta; Spermatophyta; Magnoliophyta; eudicotyledons; Gunneridae; Pentapetalae; rosids; malvids; Brassicales; Brassicaceae; Camelineae; Arabidopsis	.	.	.	ENOG410YHES	WRKY transcription factor	.	.	.	GO:0042742|defense response to bacterium;GO:0050832|defense response to fungus;GO:0045892|negative regulation of transcription, DNA-templated;GO:0031347|regulation of defense response;GO:0010200|response to chitin;GO:0002237|response to molecule of bacterial origin;GO:0009751|response to salicylic acid;GO:0009611|response to wounding;GO:0006351|transcription, DNA-templated	.	GO:0005634|nucleus	.	.	1.42622	16.3127	0.373503	13.5655	40.7053	26.0341	2.25581	0.389826	2.52331
TRINITY_DN17808_c2_g2	.	.	gi|731437778|ref|XM_002268367.3|	100	E:2e-18	PREDICTED: Vitis vinifera probable WRKY transcription factor 21 (LOC100267695), mRNA	gi|590705190|ref|XP_007047367.1|	64.7	E:7e-11	WRKY DNA-binding protein 7 isoform 4 [Theobroma cacao]	WRK15_ARATH	59.3	E:3e-10	RecName: Full=Probable WRKY transcription factor 15;^Eukaryota; Viridiplantae; Streptophyta; Embryophyta; Tracheophyta; Spermatophyta; Magnoliophyta; eudicotyledons; Gunneridae; Pentapetalae; rosids; malvids; Brassicales; Brassicaceae; Camelineae; Arabidopsis	.	.	.	.	.	.	.	ENOG410YD1E	WRKY transcription factor	.	.	.	GO:0010200|response to chitin;GO:0006351|transcription, DNA-templated	.	GO:0005634|nucleus	.	.	7.2432	6.11629	0	1.64264	2.15487	1.31179	5.03413	2.28986	6.32787
TRINITY_DN22652_c1_g1	.	.	gi|743909365|ref|XM_011049859.1|	121	E:7e-24	PREDICTED: Populus euphratica WRKY transcription factor 44-like (LOC105142295), transcript variant X1, mRNA	gi|802540304|ref|XP_012075800.1|	140	E:2e-37	PREDICTED: probable WRKY transcription factor 45 [Jatropha curcas]	WRK23_ARATH	60.1	E:1e-08	RecName: Full=Probable WRKY transcription factor 23;^Eukaryota; Viridiplantae; Streptophyta; Embryophyta; Tracheophyta; Spermatophyta; Magnoliophyta; eudicotyledons; Gunneridae; Pentapetalae; rosids; malvids; Brassicales; Brassicaceae; Camelineae; Arabidopsis	.	.	.	.	.	.	.	ENOG410YRNP	Transcription factor	.	.	.	GO:0009733|response to auxin;GO:0009624|response to nematode;GO:0006351|transcription, DNA-templated	.	GO:0005634|nucleus	.	.	5.36286	4.28316	5.82088	3.67589	1.85737	3.81548	10.1366	8.4347	4.20853
TRINITY_DN29193_c2_g1	Gene.26014::TRINITY_DN29193_c2_g1::g.26014::m.26014	149-1330[-]	.	.	.	.	gi|645261918|ref|XP_008236523.1|	146	E:4e-36	PREDICTED: probable WRKY transcription factor 30 [Prunus mume]	.	.	.	.	.	.	.	.	.	.	.	.	.	.	ExpAA=79.41^PredHel=4^Topology=i251-268o278-300i334-354o364-381i	.	.	.	.	.	.	1.33665	2.93503	0	4.48823	2.42519	4.13493	0.67916	0.527855	0.882663
